# Supplementary material for: On the Potential Energy Surface of the Pyrene Dimer
Source: Int J Mol Sci. 2024 Oct 6;25(19):10762. doi: 10.3390/ijms251910762 (PMC11476719; doi:10.3390/ijms251910762)
Supplement: Supplementary file 1 [file ijms-25-10762-s001.zip]

Archive with 32 entries (31 files):
- SI/
- SI/canonical_layer1_BD.xlsx
- SI/canonical_layer2_BD.xlsx
- SI/canonical_layer3_BD.xlsx
- SI/canonical_layer4_BD.xlsx
- SI/canonical_layer5_BD.xlsx
- SI/canonical_S24.xlsx
- SI/canonical_S25.xlsx
- SI/canonical_S26.xlsx
- SI/canonical_S27.xlsx
- SI/canonical_S28.xlsx
- SI/canonical_S29.xlsx
- SI/canonical_S30.xlsx
- SI/canonical_S31.xlsx
- SI/canonical_S32.xlsx
- SI/canonical_S33.xlsx
- SI/DLPNO_layer1_BD.xlsx
- SI/DLPNO_layer2_BD.xlsx
- SI/DLPNO_layer3_BD.xlsx
- SI/DLPNO_layer4_BD.xlsx
- SI/DLPNO_layer5_BD.xlsx
- SI/DLPNO_S24.xlsx
- SI/DLPNO_S25.xlsx
- SI/DLPNO_S26.xlsx
- SI/DLPNO_S27.xlsx
- SI/DLPNO_S28.xlsx
- SI/DLPNO_S29.xlsx
- SI/DLPNO_S30.xlsx
- SI/DLPNO_S31.xlsx
- SI/DLPNO_S32.xlsx
- SI/DLPNO_S33.xlsx
- SI/SI.pdf
