# Supplementary material for: On the Potential Energy Surface of the Pyrene Dimer
Source: Int J Mol Sci. 2024 Oct 6;25(19):10762. doi: 10.3390/ijms251910762 (PMC11476719; doi:10.3390/ijms251910762)
Supplement: Supplementary file 1 [file ijms-25-10762-s001.zip › SI/canonical_layer1_BD.xlsx]

## Sheet: 1
beta_A = 168 deg; gamma_B = 250 deg; R = 490.00 pm
HCl:water complex; its MP2/aTZ geometry is listed below	value	unit (with comments)
HF_dimer	-461.59	h
HF_monomer1	-230.797	h
HF_monomer2	-230.797	h
	:
MP2a5Z_dimer	-2.07962	h
MP2a5Z_monomer1	-1.03549	h
MP2a5Z_monomer2	-1.03554	h
	:
CCaTZ_dimer	-2.08824	h
CCaTZ_monomer1	-1.04045	h
CCaTZ_monomer2	-1.04085	h
	:
MP2aTZ_dimer	-1.93813	h
MP2aTZ_monomer1	-0.964674	h
MP2aTZ_monomer2	-0.965087	h
	:
correction_dimer	-0.150113	in h: CCaTZ_dimer - MP2aTZ_dimer
correction_monomer1	-0.0757783	in h: CCaTZ_monomer1 - MP2aTZ_monomer1
correction_monomer2	-0.0757598	in h: CCaTZ_monomer2 - MP2aTZ_monomer2
E_dimer	-463.82	in h: HF_dimer + MP2a5Z_dimer + correction_dimer
E_monomer1	-231.908	in h: HF_monomer1 + MP2a5Z_monomer1 + correction_monomer1
E_monomer2	-231.908	in h: HF_monomer2 + MP2a5Z_monomer2 + correction_monomer2
HF_part	7.83896	kJ/mol: 2625.5*(HF_dimer-HF_monomer1-HF_monomer2)
MP2_part	-22.5507	kJ/mol: 2625.5*(MP2a5Z_dimer-MP2a5Z_monomer1-MP2a5Z_monomer2)
correction_part	3.74279	kJ/mol: 2625.5*(correction_dimer-correction_monomer1-correction_monomer2)
dE	-10.9689	kJ/mol: 2625.5*(E_dimer - E_monomer1 - E_monomer2)
		coordinates:
		C 1.18297608689 -0.69825000000 0.25144932957 C 0.00000000000 -1.39650000000 0.00000000000 C -1.18297608689 -0.69825000000 -0.25144932957 C -1.18297608689 0.69825000000 -0.25144932957 C -0.00000000000 1.39650000000 -0.00000000000 C 1.18297608689 0.69825000000 0.25144932957 H 2.10208031480 -1.24075000000 0.44681096407 H 0.00000000000 -2.48150000000 0.00000000000 H -2.10208031480 -1.24075000000 -0.4…

## Sheet: 2
beta_A = 168 deg; gamma_B = 250 deg; R = 498.75 pm
quantity (named in a self-explanatory way)	value	unit (with comments)
HF_dimer	-461.591	h
HF_monomer1	-230.797	h
HF_monomer2	-230.797	h
	:
MP2a5Z_dimer	-2.07855	h
MP2a5Z_monomer1	-1.03548	h
MP2a5Z_monomer2	-1.03553	h
	:
CCaTZ_dimer	-2.08727	h
CCaTZ_monomer1	-1.0404	h
CCaTZ_monomer2	-1.04076	h
	:
MP2aTZ_dimer	-1.93698	h
MP2aTZ_monomer1	-0.964617	h
MP2aTZ_monomer2	-0.964996	h
	:
correction_dimer	-0.15029	in h: CCaTZ_dimer - MP2aTZ_dimer
correction_monomer1	-0.0757824	in h: CCaTZ_monomer1 - MP2aTZ_monomer1
correction_monomer2	-0.0757665	in h: CCaTZ_monomer2 - MP2aTZ_monomer2
E_dimer	-463.82	in h: HF_dimer + MP2a5Z_dimer + correction_dimer
E_monomer1	-231.908	in h: HF_monomer1 + MP2a5Z_monomer1 + correction_monomer1
E_monomer2	-231.908	in h: HF_monomer2 + MP2a5Z_monomer2 + correction_monomer2
HF_part	5.40832	kJ/mol: 2625.5*(HF_dimer-HF_monomer1-HF_monomer2)
MP2_part	-19.804	kJ/mol: 2625.5*(MP2a5Z_dimer-MP2a5Z_monomer1-MP2a5Z_monomer2)
correction_part	3.30475	kJ/mol: 2625.5*(correction_dimer-correction_monomer1-correction_monomer2)
dE	-11.0909	kJ/mol: 2625.5*(E_dimer - E_monomer1 - E_monomer2)
		coordinates:
		C 1.18297608689 -0.69825000000 0.25144932957 C 0.00000000000 -1.39650000000 0.00000000000 C -1.18297608689 -0.69825000000 -0.25144932957 C -1.18297608689 0.69825000000 -0.25144932957 C -0.00000000000 1.39650000000 -0.00000000000 C 1.18297608689 0.69825000000 0.25144932957 H 2.10208031480 -1.24075000000 0.44681096407 H 0.00000000000 -2.48150000000 0.00000000000 H -2.10208031480 -1.24075000000 -0.4…

## Sheet: 3
beta_A = 168 deg; gamma_B = 250 deg; R = 507.50 pm
quantity (named in a self-explanatory way)	value	unit (with comments)
HF_dimer	-461.592	h
HF_monomer1	-230.797	h
HF_monomer2	-230.797	h
	:
MP2a5Z_dimer	-2.0776	h
MP2a5Z_monomer1	-1.03547	h
MP2a5Z_monomer2	-1.03551	h
	:
CCaTZ_dimer	-2.08727	h
CCaTZ_monomer1	-1.0404	h
CCaTZ_monomer2	-1.04076	h
	:
MP2aTZ_dimer	-1.93698	h
MP2aTZ_monomer1	-0.964617	h
MP2aTZ_monomer2	-0.964996	h
	:
correction_dimer	-0.15029	in h: CCaTZ_dimer - MP2aTZ_dimer
correction_monomer1	-0.0757824	in h: CCaTZ_monomer1 - MP2aTZ_monomer1
correction_monomer2	-0.0757665	in h: CCaTZ_monomer2 - MP2aTZ_monomer2
E_dimer	-463.82	in h: HF_dimer + MP2a5Z_dimer + correction_dimer
E_monomer1	-231.908	in h: HF_monomer1 + MP2a5Z_monomer1 + correction_monomer1
E_monomer2	-231.908	in h: HF_monomer2 + MP2a5Z_monomer2 + correction_monomer2
HF_part	3.58068	kJ/mol: 2625.5*(HF_dimer-HF_monomer1-HF_monomer2)
MP2_part	-17.3904	kJ/mol: 2625.5*(MP2a5Z_dimer-MP2a5Z_monomer1-MP2a5Z_monomer2)
correction_part	3.30475	kJ/mol: 2625.5*(correction_dimer-correction_monomer1-correction_monomer2)
dE	-10.5049	kJ/mol: 2625.5*(E_dimer - E_monomer1 - E_monomer2)
		coordinates:
		C 1.18297608689 -0.69825000000 0.25144932957 C 0.00000000000 -1.39650000000 0.00000000000 C -1.18297608689 -0.69825000000 -0.25144932957 C -1.18297608689 0.69825000000 -0.25144932957 C -0.00000000000 1.39650000000 -0.00000000000 C 1.18297608689 0.69825000000 0.25144932957 H 2.10208031480 -1.24075000000 0.44681096407 H 0.00000000000 -2.48150000000 0.00000000000 H -2.10208031480 -1.24075000000 -0.4…

## Sheet: 4
beta_A = 168 deg; gamma_B = 250 deg; R = 516.25 pm
quantity (named in a self-explanatory way)	value	unit (with comments)
HF_dimer	-461.592	h
HF_monomer1	-230.797	h
HF_monomer2	-230.797	h
	:
MP2a5Z_dimer	-2.07682	h
MP2a5Z_monomer1	-1.03546	h
MP2a5Z_monomer2	-1.0355	h
	:
CCaTZ_dimer	-2.08566	h
CCaTZ_monomer1	-1.04031	h
CCaTZ_monomer2	-1.04062	h
	:
MP2aTZ_dimer	-1.93508	h
MP2aTZ_monomer1	-0.964517	h
MP2aTZ_monomer2	-0.964839	h
	:
correction_dimer	-0.150578	in h: CCaTZ_dimer - MP2aTZ_dimer
correction_monomer1	-0.0757893	in h: CCaTZ_monomer1 - MP2aTZ_monomer1
correction_monomer2	-0.0757782	in h: CCaTZ_monomer2 - MP2aTZ_monomer2
E_dimer	-463.82	in h: HF_dimer + MP2a5Z_dimer + correction_dimer
E_monomer1	-231.908	in h: HF_monomer1 + MP2a5Z_monomer1 + correction_monomer1
E_monomer2	-231.908	in h: HF_monomer2 + MP2a5Z_monomer2 + correction_monomer2
HF_part	2.2158	kJ/mol: 2625.5*(HF_dimer-HF_monomer1-HF_monomer2)
MP2_part	-15.4189	kJ/mol: 2625.5*(MP2a5Z_dimer-MP2a5Z_monomer1-MP2a5Z_monomer2)
correction_part	2.59869	kJ/mol: 2625.5*(correction_dimer-correction_monomer1-correction_monomer2)
dE	-10.6044	kJ/mol: 2625.5*(E_dimer - E_monomer1 - E_monomer2)
		coordinates:
		C 1.18297608689 -0.69825000000 0.25144932957 C 0.00000000000 -1.39650000000 0.00000000000 C -1.18297608689 -0.69825000000 -0.25144932957 C -1.18297608689 0.69825000000 -0.25144932957 C -0.00000000000 1.39650000000 -0.00000000000 C 1.18297608689 0.69825000000 0.25144932957 H 2.10208031480 -1.24075000000 0.44681096407 H 0.00000000000 -2.48150000000 0.00000000000 H -2.10208031480 -1.24075000000 -0.4…

## Sheet: 5
beta_A = 168 deg; gamma_B = 250 deg; R = 525.00 pm
quantity (named in a self-explanatory way)	value	unit (with comments)
HF_dimer	-461.593	h
HF_monomer1	-230.797	h
HF_monomer2	-230.797	h
	:
MP2a5Z_dimer	-2.0761	h
MP2a5Z_monomer1	-1.03545	h
MP2a5Z_monomer2	-1.03549	h
	:
CCaTZ_dimer	-2.085	h
CCaTZ_monomer1	-1.04026	h
CCaTZ_monomer2	-1.04055	h
	:
MP2aTZ_dimer	-1.9343	h
MP2aTZ_monomer1	-0.964473	h
MP2aTZ_monomer2	-0.96477	h
	:
correction_dimer	-0.150694	in h: CCaTZ_dimer - MP2aTZ_dimer
correction_monomer1	-0.0757922	in h: CCaTZ_monomer1 - MP2aTZ_monomer1
correction_monomer2	-0.0757831	in h: CCaTZ_monomer2 - MP2aTZ_monomer2
E_dimer	-463.819	in h: HF_dimer + MP2a5Z_dimer + correction_dimer
E_monomer1	-231.908	in h: HF_monomer1 + MP2a5Z_monomer1 + correction_monomer1
E_monomer2	-231.908	in h: HF_monomer2 + MP2a5Z_monomer2 + correction_monomer2
HF_part	1.20482	kJ/mol: 2625.5*(HF_dimer-HF_monomer1-HF_monomer2)
MP2_part	-13.5544	kJ/mol: 2625.5*(MP2a5Z_dimer-MP2a5Z_monomer1-MP2a5Z_monomer2)
correction_part	2.3142	kJ/mol: 2625.5*(correction_dimer-correction_monomer1-correction_monomer2)
dE	-10.0354	kJ/mol: 2625.5*(E_dimer - E_monomer1 - E_monomer2)
		coordinates:
		C 1.18297608689 -0.69825000000 0.25144932957 C 0.00000000000 -1.39650000000 0.00000000000 C -1.18297608689 -0.69825000000 -0.25144932957 C -1.18297608689 0.69825000000 -0.25144932957 C -0.00000000000 1.39650000000 -0.00000000000 C 1.18297608689 0.69825000000 0.25144932957 H 2.10208031480 -1.24075000000 0.44681096407 H 0.00000000000 -2.48150000000 0.00000000000 H -2.10208031480 -1.24075000000 -0.4…

## Sheet: 6
beta_A = 168 deg; gamma_B = 255 deg; R = 490.00 pm
quantity (named in a self-explanatory way)	value	unit (with comments)
HF_dimer	-461.59	h
HF_monomer1	-230.797	h
HF_monomer2	-230.797	h
	:
MP2a5Z_dimer	-2.07957	h
MP2a5Z_monomer1	-1.03549	h
MP2a5Z_monomer2	-1.03554	h
	:
CCaTZ_dimer	-2.08819	h
CCaTZ_monomer1	-1.04046	h
CCaTZ_monomer2	-1.04086	h
	:
MP2aTZ_dimer	-1.9381	h
MP2aTZ_monomer1	-0.964679	h
MP2aTZ_monomer2	-0.9651	h
	:
correction_dimer	-0.15009	in h: CCaTZ_dimer - MP2aTZ_dimer
correction_monomer1	-0.0757786	in h: CCaTZ_monomer1 - MP2aTZ_monomer1
correction_monomer2	-0.0757613	in h: CCaTZ_monomer2 - MP2aTZ_monomer2
E_dimer	-463.82	in h: HF_dimer + MP2a5Z_dimer + correction_dimer
E_monomer1	-231.908	in h: HF_monomer1 + MP2a5Z_monomer1 + correction_monomer1
E_monomer2	-231.908	in h: HF_monomer2 + MP2a5Z_monomer2 + correction_monomer2
HF_part	6.91564	kJ/mol: 2625.5*(HF_dimer-HF_monomer1-HF_monomer2)
MP2_part	-22.4231	kJ/mol: 2625.5*(MP2a5Z_dimer-MP2a5Z_monomer1-MP2a5Z_monomer2)
correction_part	3.80628	kJ/mol: 2625.5*(correction_dimer-correction_monomer1-correction_monomer2)
dE	-11.7012	kJ/mol: 2625.5*(E_dimer - E_monomer1 - E_monomer2)
		coordinates:
		C 1.18297608689 -0.69825000000 0.25144932957 C 0.00000000000 -1.39650000000 0.00000000000 C -1.18297608689 -0.69825000000 -0.25144932957 C -1.18297608689 0.69825000000 -0.25144932957 C -0.00000000000 1.39650000000 -0.00000000000 C 1.18297608689 0.69825000000 0.25144932957 H 2.10208031480 -1.24075000000 0.44681096407 H 0.00000000000 -2.48150000000 0.00000000000 H -2.10208031480 -1.24075000000 -0.4…

## Sheet: 7
beta_A = 168 deg; gamma_B = 255 deg; R = 498.75 pm
quantity (named in a self-explanatory way)	value	unit (with comments)
HF_dimer	-461.591	h
HF_monomer1	-230.797	h
HF_monomer2	-230.797	h
	:
MP2a5Z_dimer	-2.07851	h
MP2a5Z_monomer1	-1.03548	h
MP2a5Z_monomer2	-1.03553	h
	:
CCaTZ_dimer	-2.08724	h
CCaTZ_monomer1	-1.0404	h
CCaTZ_monomer2	-1.04078	h
	:
MP2aTZ_dimer	-1.93697	h
MP2aTZ_monomer1	-0.964622	h
MP2aTZ_monomer2	-0.965013	h
	:
correction_dimer	-0.150271	in h: CCaTZ_dimer - MP2aTZ_dimer
correction_monomer1	-0.0757826	in h: CCaTZ_monomer1 - MP2aTZ_monomer1
correction_monomer2	-0.0757682	in h: CCaTZ_monomer2 - MP2aTZ_monomer2
E_dimer	-463.82	in h: HF_dimer + MP2a5Z_dimer + correction_dimer
E_monomer1	-231.908	in h: HF_monomer1 + MP2a5Z_monomer1 + correction_monomer1
E_monomer2	-231.908	in h: HF_monomer2 + MP2a5Z_monomer2 + correction_monomer2
HF_part	4.69507	kJ/mol: 2625.5*(HF_dimer-HF_monomer1-HF_monomer2)
MP2_part	-19.7011	kJ/mol: 2625.5*(MP2a5Z_dimer-MP2a5Z_monomer1-MP2a5Z_monomer2)
correction_part	3.36118	kJ/mol: 2625.5*(correction_dimer-correction_monomer1-correction_monomer2)
dE	-11.6449	kJ/mol: 2625.5*(E_dimer - E_monomer1 - E_monomer2)
		coordinates:
		C 1.18297608689 -0.69825000000 0.25144932957 C 0.00000000000 -1.39650000000 0.00000000000 C -1.18297608689 -0.69825000000 -0.25144932957 C -1.18297608689 0.69825000000 -0.25144932957 C -0.00000000000 1.39650000000 -0.00000000000 C 1.18297608689 0.69825000000 0.25144932957 H 2.10208031480 -1.24075000000 0.44681096407 H 0.00000000000 -2.48150000000 0.00000000000 H -2.10208031480 -1.24075000000 -0.4…

## Sheet: 8
beta_A = 168 deg; gamma_B = 255 deg; R = 507.50 pm
quantity (named in a self-explanatory way)	value	unit (with comments)
HF_dimer	-461.592	h
HF_monomer1	-230.797	h
HF_monomer2	-230.797	h
	:
MP2a5Z_dimer	-2.07759	h
MP2a5Z_monomer1	-1.03547	h
MP2a5Z_monomer2	-1.03551	h
	:
CCaTZ_dimer	-2.0864	h
CCaTZ_monomer1	-1.04036	h
CCaTZ_monomer2	-1.04071	h
	:
MP2aTZ_dimer	-1.93597	h
MP2aTZ_monomer1	-0.96457	h
MP2aTZ_monomer2	-0.964934	h
	:
correction_dimer	-0.150427	in h: CCaTZ_dimer - MP2aTZ_dimer
correction_monomer1	-0.0757862	in h: CCaTZ_monomer1 - MP2aTZ_monomer1
correction_monomer2	-0.0757744	in h: CCaTZ_monomer2 - MP2aTZ_monomer2
E_dimer	-463.82	in h: HF_dimer + MP2a5Z_dimer + correction_dimer
E_monomer1	-231.908	in h: HF_monomer1 + MP2a5Z_monomer1 + correction_monomer1
E_monomer2	-231.908	in h: HF_monomer2 + MP2a5Z_monomer2 + correction_monomer2
HF_part	3.0249	kJ/mol: 2625.5*(HF_dimer-HF_monomer1-HF_monomer2)
MP2_part	-17.3708	kJ/mol: 2625.5*(MP2a5Z_dimer-MP2a5Z_monomer1-MP2a5Z_monomer2)
correction_part	2.97659	kJ/mol: 2625.5*(correction_dimer-correction_monomer1-correction_monomer2)
dE	-11.3693	kJ/mol: 2625.5*(E_dimer - E_monomer1 - E_monomer2)
		coordinates:
		C 1.18297608689 -0.69825000000 0.25144932957 C 0.00000000000 -1.39650000000 0.00000000000 C -1.18297608689 -0.69825000000 -0.25144932957 C -1.18297608689 0.69825000000 -0.25144932957 C -0.00000000000 1.39650000000 -0.00000000000 C 1.18297608689 0.69825000000 0.25144932957 H 2.10208031480 -1.24075000000 0.44681096407 H 0.00000000000 -2.48150000000 0.00000000000 H -2.10208031480 -1.24075000000 -0.4…

## Sheet: 9
beta_A = 168 deg; gamma_B = 255 deg; R = 516.25 pm
quantity (named in a self-explanatory way)	value	unit (with comments)
HF_dimer	-461.592	h
HF_monomer1	-230.797	h
HF_monomer2	-230.797	h
	:
MP2a5Z_dimer	-2.0768	h
MP2a5Z_monomer1	-1.03546	h
MP2a5Z_monomer2	-1.0355	h
	:
CCaTZ_dimer	-2.08566	h
CCaTZ_monomer1	-1.04031	h
CCaTZ_monomer2	-1.04064	h
	:
MP2aTZ_dimer	-1.9351	h
MP2aTZ_monomer1	-0.964522	h
MP2aTZ_monomer2	-0.964862	h
	:
correction_dimer	-0.150563	in h: CCaTZ_dimer - MP2aTZ_dimer
correction_monomer1	-0.0757893	in h: CCaTZ_monomer1 - MP2aTZ_monomer1
correction_monomer2	-0.07578	in h: CCaTZ_monomer2 - MP2aTZ_monomer2
E_dimer	-463.82	in h: HF_dimer + MP2a5Z_dimer + correction_dimer
E_monomer1	-231.908	in h: HF_monomer1 + MP2a5Z_monomer1 + correction_monomer1
E_monomer2	-231.908	in h: HF_monomer2 + MP2a5Z_monomer2 + correction_monomer2
HF_part	1.7783	kJ/mol: 2625.5*(HF_dimer-HF_monomer1-HF_monomer2)
MP2_part	-15.3264	kJ/mol: 2625.5*(MP2a5Z_dimer-MP2a5Z_monomer1-MP2a5Z_monomer2)
correction_part	2.64272	kJ/mol: 2625.5*(correction_dimer-correction_monomer1-correction_monomer2)
dE	-10.9054	kJ/mol: 2625.5*(E_dimer - E_monomer1 - E_monomer2)
		coordinates:
		C 1.18297608689 -0.69825000000 0.25144932957 C 0.00000000000 -1.39650000000 0.00000000000 C -1.18297608689 -0.69825000000 -0.25144932957 C -1.18297608689 0.69825000000 -0.25144932957 C -0.00000000000 1.39650000000 -0.00000000000 C 1.18297608689 0.69825000000 0.25144932957 H 2.10208031480 -1.24075000000 0.44681096407 H 0.00000000000 -2.48150000000 0.00000000000 H -2.10208031480 -1.24075000000 -0.4…

## Sheet: 10
beta_A = 168 deg; gamma_B = 255 deg; R = 525.00 pm
quantity (named in a self-explanatory way)	value	unit (with comments)
HF_dimer	-461.593	h
HF_monomer1	-230.797	h
HF_monomer2	-230.797	h
	:
MP2a5Z_dimer	-2.07608	h
MP2a5Z_monomer1	-1.03545	h
MP2a5Z_monomer2	-1.03548	h
	:
CCaTZ_dimer	-2.08501	h
CCaTZ_monomer1	-1.04027	h
CCaTZ_monomer2	-1.04058	h
	:
MP2aTZ_dimer	-1.93433	h
MP2aTZ_monomer1	-0.964478	h
MP2aTZ_monomer2	-0.964796	h
	:
correction_dimer	-0.150681	in h: CCaTZ_dimer - MP2aTZ_dimer
correction_monomer1	-0.0757921	in h: CCaTZ_monomer1 - MP2aTZ_monomer1
correction_monomer2	-0.0757847	in h: CCaTZ_monomer2 - MP2aTZ_monomer2
E_dimer	-463.82	in h: HF_dimer + MP2a5Z_dimer + correction_dimer
E_monomer1	-231.908	in h: HF_monomer1 + MP2a5Z_monomer1 + correction_monomer1
E_monomer2	-231.908	in h: HF_monomer2 + MP2a5Z_monomer2 + correction_monomer2
HF_part	0.856445	kJ/mol: 2625.5*(HF_dimer-HF_monomer1-HF_monomer2)
MP2_part	-13.5154	kJ/mol: 2625.5*(MP2a5Z_dimer-MP2a5Z_monomer1-MP2a5Z_monomer2)
correction_part	2.35256	kJ/mol: 2625.5*(correction_dimer-correction_monomer1-correction_monomer2)
dE	-10.3064	kJ/mol: 2625.5*(E_dimer - E_monomer1 - E_monomer2)
		coordinates:
		C 1.18297608689 -0.69825000000 0.25144932957 C 0.00000000000 -1.39650000000 0.00000000000 C -1.18297608689 -0.69825000000 -0.25144932957 C -1.18297608689 0.69825000000 -0.25144932957 C -0.00000000000 1.39650000000 -0.00000000000 C 1.18297608689 0.69825000000 0.25144932957 H 2.10208031480 -1.24075000000 0.44681096407 H 0.00000000000 -2.48150000000 0.00000000000 H -2.10208031480 -1.24075000000 -0.4…

[truncated: 15 more sheets: 11, 12, 13, 14, 15, 16, 17, 18, 19, 20, 21, 22, 23, 24, 25]
