# Supplementary material for: On the Potential Energy Surface of the Pyrene Dimer
Source: Int J Mol Sci. 2024 Oct 6;25(19):10762. doi: 10.3390/ijms251910762 (PMC11476719; doi:10.3390/ijms251910762)
Supplement: Supplementary file 1 [file ijms-25-10762-s001.zip › SI/canonical_layer2_BD.xlsx]

## Sheet: 1
beta_A = 171 deg; gamma_B = 250 deg; R = 490.00 pm
HCl:water complex; its MP2/aTZ geometry is listed below	value	unit (with comments)
HF_dimer	-461.591	h
HF_monomer1	-230.797	h
HF_monomer2	-230.797	h
	:
MP2a5Z_dimer	-2.07828	h
MP2a5Z_monomer1	-1.03547	h
MP2a5Z_monomer2	-1.03552	h
	:
CCaTZ_dimer	-2.08701	h
CCaTZ_monomer1	-1.04045	h
CCaTZ_monomer2	-1.04074	h
	:
MP2aTZ_dimer	-1.93669	h
MP2aTZ_monomer1	-0.964669	h
MP2aTZ_monomer2	-0.964971	h
	:
correction_dimer	-0.150326	in h: CCaTZ_dimer - MP2aTZ_dimer
correction_monomer1	-0.0757787	in h: CCaTZ_monomer1 - MP2aTZ_monomer1
correction_monomer2	-0.0757672	in h: CCaTZ_monomer2 - MP2aTZ_monomer2
E_dimer	-463.82	in h: HF_dimer + MP2a5Z_dimer + correction_dimer
E_monomer1	-231.908	in h: HF_monomer1 + MP2a5Z_monomer1 + correction_monomer1
E_monomer2	-231.908	in h: HF_monomer2 + MP2a5Z_monomer2 + correction_monomer2
HF_part	4.78098	kJ/mol: 2625.5*(HF_dimer-HF_monomer1-HF_monomer2)
MP2_part	-19.1107	kJ/mol: 2625.5*(MP2a5Z_dimer-MP2a5Z_monomer1-MP2a5Z_monomer2)
correction_part	3.20373	kJ/mol: 2625.5*(correction_dimer-correction_monomer1-correction_monomer2)
dE	-11.126	kJ/mol: 2625.5*(E_dimer - E_monomer1 - E_monomer2)
		coordinates:
		C 1.19451470039 -0.69825000000 0.18919254228 C 0.00000000000 -1.39650000000 0.00000000000 C -1.19451470039 -0.69825000000 -0.18919254228 C -1.19451470039 0.69825000000 -0.18919254228 C -0.00000000000 1.39650000000 -0.00000000000 C 1.19451470039 0.69825000000 0.18919254228 H 2.12258376585 -1.24075000000 0.33618424180 H 0.00000000000 -2.48150000000 0.00000000000 H -2.12258376585 -1.24075000000 -0.3…

## Sheet: 2
beta_A = 171 deg; gamma_B = 250 deg; R = 498.75 pm
quantity (named in a self-explanatory way)	value	unit (with comments)
HF_dimer	-461.591	h
HF_monomer1	-230.797	h
HF_monomer2	-230.797	h
	:
MP2a5Z_dimer	-2.07828	h
MP2a5Z_monomer1	-1.03547	h
MP2a5Z_monomer2	-1.03552	h
	:
CCaTZ_dimer	-2.08701	h
CCaTZ_monomer1	-1.04039	h
CCaTZ_monomer2	-1.04074	h
	:
MP2aTZ_dimer	-1.93669	h
MP2aTZ_monomer1	-0.964606	h
MP2aTZ_monomer2	-0.964971	h
	:
correction_dimer	-0.150326	in h: CCaTZ_dimer - MP2aTZ_dimer
correction_monomer1	-0.0757831	in h: CCaTZ_monomer1 - MP2aTZ_monomer1
correction_monomer2	-0.0757672	in h: CCaTZ_monomer2 - MP2aTZ_monomer2
E_dimer	-463.82	in h: HF_dimer + MP2a5Z_dimer + correction_dimer
E_monomer1	-231.908	in h: HF_monomer1 + MP2a5Z_monomer1 + correction_monomer1
E_monomer2	-231.908	in h: HF_monomer2 + MP2a5Z_monomer2 + correction_monomer2
HF_part	4.78098	kJ/mol: 2625.5*(HF_dimer-HF_monomer1-HF_monomer2)
MP2_part	-19.1107	kJ/mol: 2625.5*(MP2a5Z_dimer-MP2a5Z_monomer1-MP2a5Z_monomer2)
correction_part	3.21525	kJ/mol: 2625.5*(correction_dimer-correction_monomer1-correction_monomer2)
dE	-11.1144	kJ/mol: 2625.5*(E_dimer - E_monomer1 - E_monomer2)
		coordinates:
		C 1.19451470039 -0.69825000000 0.18919254228 C 0.00000000000 -1.39650000000 0.00000000000 C -1.19451470039 -0.69825000000 -0.18919254228 C -1.19451470039 0.69825000000 -0.18919254228 C -0.00000000000 1.39650000000 -0.00000000000 C 1.19451470039 0.69825000000 0.18919254228 H 2.12258376585 -1.24075000000 0.33618424180 H 0.00000000000 -2.48150000000 0.00000000000 H -2.12258376585 -1.24075000000 -0.3…

## Sheet: 3
beta_A = 171 deg; gamma_B = 250 deg; R = 507.50 pm
quantity (named in a self-explanatory way)	value	unit (with comments)
HF_dimer	-461.592	h
HF_monomer1	-230.797	h
HF_monomer2	-230.797	h
	:
MP2a5Z_dimer	-2.07748	h
MP2a5Z_monomer1	-1.03547	h
MP2a5Z_monomer2	-1.03551	h
	:
CCaTZ_dimer	-2.08627	h
CCaTZ_monomer1	-1.04035	h
CCaTZ_monomer2	-1.04067	h
	:
MP2aTZ_dimer	-1.93581	h
MP2aTZ_monomer1	-0.96456	h
MP2aTZ_monomer2	-0.964899	h
	:
correction_dimer	-0.150459	in h: CCaTZ_dimer - MP2aTZ_dimer
correction_monomer1	-0.0757862	in h: CCaTZ_monomer1 - MP2aTZ_monomer1
correction_monomer2	-0.0757728	in h: CCaTZ_monomer2 - MP2aTZ_monomer2
E_dimer	-463.82	in h: HF_dimer + MP2a5Z_dimer + correction_dimer
E_monomer1	-231.908	in h: HF_monomer1 + MP2a5Z_monomer1 + correction_monomer1
E_monomer2	-231.908	in h: HF_monomer2 + MP2a5Z_monomer2 + correction_monomer2
HF_part	3.25409	kJ/mol: 2625.5*(HF_dimer-HF_monomer1-HF_monomer2)
MP2_part	-17.0784	kJ/mol: 2625.5*(MP2a5Z_dimer-MP2a5Z_monomer1-MP2a5Z_monomer2)
correction_part	2.88774	kJ/mol: 2625.5*(correction_dimer-correction_monomer1-correction_monomer2)
dE	-10.9366	kJ/mol: 2625.5*(E_dimer - E_monomer1 - E_monomer2)
		coordinates:
		C 1.19451470039 -0.69825000000 0.18919254228 C 0.00000000000 -1.39650000000 0.00000000000 C -1.19451470039 -0.69825000000 -0.18919254228 C -1.19451470039 0.69825000000 -0.18919254228 C -0.00000000000 1.39650000000 -0.00000000000 C 1.19451470039 0.69825000000 0.18919254228 H 2.12258376585 -1.24075000000 0.33618424180 H 0.00000000000 -2.48150000000 0.00000000000 H -2.12258376585 -1.24075000000 -0.3…

## Sheet: 4
beta_A = 171 deg; gamma_B = 250 deg; R = 516.25 pm
quantity (named in a self-explanatory way)	value	unit (with comments)
HF_dimer	-461.592	h
HF_monomer1	-230.797	h
HF_monomer2	-230.797	h
	:
MP2a5Z_dimer	-2.07669	h
MP2a5Z_monomer1	-1.03546	h
MP2a5Z_monomer2	-1.03549	h
	:
CCaTZ_dimer	-2.08553	h
CCaTZ_monomer1	-1.0403	h
CCaTZ_monomer2	-1.0406	h
	:
MP2aTZ_dimer	-1.93494	h
MP2aTZ_monomer1	-0.964511	h
MP2aTZ_monomer2	-0.964824	h
	:
correction_dimer	-0.150591	in h: CCaTZ_dimer - MP2aTZ_dimer
correction_monomer1	-0.0757894	in h: CCaTZ_monomer1 - MP2aTZ_monomer1
correction_monomer2	-0.0757786	in h: CCaTZ_monomer2 - MP2aTZ_monomer2
E_dimer	-463.82	in h: HF_dimer + MP2a5Z_dimer + correction_dimer
E_monomer1	-231.908	in h: HF_monomer1 + MP2a5Z_monomer1 + correction_monomer1
E_monomer2	-231.908	in h: HF_monomer2 + MP2a5Z_monomer2 + correction_monomer2
HF_part	1.94887	kJ/mol: 2625.5*(HF_dimer-HF_monomer1-HF_monomer2)
MP2_part	-15.0524	kJ/mol: 2625.5*(MP2a5Z_dimer-MP2a5Z_monomer1-MP2a5Z_monomer2)
correction_part	2.56479	kJ/mol: 2625.5*(correction_dimer-correction_monomer1-correction_monomer2)
dE	-10.5387	kJ/mol: 2625.5*(E_dimer - E_monomer1 - E_monomer2)
		coordinates:
		C 1.19451470039 -0.69825000000 0.18919254228 C 0.00000000000 -1.39650000000 0.00000000000 C -1.19451470039 -0.69825000000 -0.18919254228 C -1.19451470039 0.69825000000 -0.18919254228 C -0.00000000000 1.39650000000 -0.00000000000 C 1.19451470039 0.69825000000 0.18919254228 H 2.12258376585 -1.24075000000 0.33618424180 H 0.00000000000 -2.48150000000 0.00000000000 H -2.12258376585 -1.24075000000 -0.3…

## Sheet: 5
beta_A = 171 deg; gamma_B = 250 deg; R = 525.00 pm
quantity (named in a self-explanatory way)	value	unit (with comments)
HF_dimer	-461.593	h
HF_monomer1	-230.797	h
HF_monomer2	-230.797	h
	:
MP2a5Z_dimer	-2.07598	h
MP2a5Z_monomer1	-1.03545	h
MP2a5Z_monomer2	-1.03548	h
	:
CCaTZ_dimer	-2.08488	h
CCaTZ_monomer1	-1.04026	h
CCaTZ_monomer2	-1.04054	h
	:
MP2aTZ_dimer	-1.93418	h
MP2aTZ_monomer1	-0.964467	h
MP2aTZ_monomer2	-0.964757	h
	:
correction_dimer	-0.150706	in h: CCaTZ_dimer - MP2aTZ_dimer
correction_monomer1	-0.0757923	in h: CCaTZ_monomer1 - MP2aTZ_monomer1
correction_monomer2	-0.0757837	in h: CCaTZ_monomer2 - MP2aTZ_monomer2
E_dimer	-463.819	in h: HF_dimer + MP2a5Z_dimer + correction_dimer
E_monomer1	-231.908	in h: HF_monomer1 + MP2a5Z_monomer1 + correction_monomer1
E_monomer2	-231.908	in h: HF_monomer2 + MP2a5Z_monomer2 + correction_monomer2
HF_part	0.986317	kJ/mol: 2625.5*(HF_dimer-HF_monomer1-HF_monomer2)
MP2_part	-13.2576	kJ/mol: 2625.5*(MP2a5Z_dimer-MP2a5Z_monomer1-MP2a5Z_monomer2)
correction_part	2.2844	kJ/mol: 2625.5*(correction_dimer-correction_monomer1-correction_monomer2)
dE	-9.98684	kJ/mol: 2625.5*(E_dimer - E_monomer1 - E_monomer2)
		coordinates:
		C 1.19451470039 -0.69825000000 0.18919254228 C 0.00000000000 -1.39650000000 0.00000000000 C -1.19451470039 -0.69825000000 -0.18919254228 C -1.19451470039 0.69825000000 -0.18919254228 C -0.00000000000 1.39650000000 -0.00000000000 C 1.19451470039 0.69825000000 0.18919254228 H 2.12258376585 -1.24075000000 0.33618424180 H 0.00000000000 -2.48150000000 0.00000000000 H -2.12258376585 -1.24075000000 -0.3…

## Sheet: 6
beta_A = 171 deg; gamma_B = 255 deg; R = 490.00 pm
quantity (named in a self-explanatory way)	value	unit (with comments)
HF_dimer	-461.591	h
HF_monomer1	-230.797	h
HF_monomer2	-230.797	h
	:
MP2a5Z_dimer	-2.07941	h
MP2a5Z_monomer1	-1.03549	h
MP2a5Z_monomer2	-1.03554	h
	:
CCaTZ_dimer	-2.08803	h
CCaTZ_monomer1	-1.04045	h
CCaTZ_monomer2	-1.04085	h
	:
MP2aTZ_dimer	-1.93792	h
MP2aTZ_monomer1	-0.964675	h
MP2aTZ_monomer2	-0.965087	h
	:
correction_dimer	-0.150109	in h: CCaTZ_dimer - MP2aTZ_dimer
correction_monomer1	-0.0757789	in h: CCaTZ_monomer1 - MP2aTZ_monomer1
correction_monomer2	-0.0757612	in h: CCaTZ_monomer2 - MP2aTZ_monomer2
E_dimer	-463.82	in h: HF_dimer + MP2a5Z_dimer + correction_dimer
E_monomer1	-231.908	in h: HF_monomer1 + MP2a5Z_monomer1 + correction_monomer1
E_monomer2	-231.908	in h: HF_monomer2 + MP2a5Z_monomer2 + correction_monomer2
HF_part	6.52982	kJ/mol: 2625.5*(HF_dimer-HF_monomer1-HF_monomer2)
MP2_part	-21.9915	kJ/mol: 2625.5*(MP2a5Z_dimer-MP2a5Z_monomer1-MP2a5Z_monomer2)
correction_part	3.75781	kJ/mol: 2625.5*(correction_dimer-correction_monomer1-correction_monomer2)
dE	-11.7038	kJ/mol: 2625.5*(E_dimer - E_monomer1 - E_monomer2)
		coordinates:
		C 1.19451470039 -0.69825000000 0.18919254228 C 0.00000000000 -1.39650000000 0.00000000000 C -1.19451470039 -0.69825000000 -0.18919254228 C -1.19451470039 0.69825000000 -0.18919254228 C -0.00000000000 1.39650000000 -0.00000000000 C 1.19451470039 0.69825000000 0.18919254228 H 2.12258376585 -1.24075000000 0.33618424180 H 0.00000000000 -2.48150000000 0.00000000000 H -2.12258376585 -1.24075000000 -0.3…

## Sheet: 7
beta_A = 171 deg; gamma_B = 255 deg; R = 498.75 pm
quantity (named in a self-explanatory way)	value	unit (with comments)
HF_dimer	-461.591	h
HF_monomer1	-230.797	h
HF_monomer2	-230.797	h
	:
MP2a5Z_dimer	-2.07837	h
MP2a5Z_monomer1	-1.03548	h
MP2a5Z_monomer2	-1.03553	h
	:
CCaTZ_dimer	-2.08709	h
CCaTZ_monomer1	-1.0404	h
CCaTZ_monomer2	-1.04077	h
	:
MP2aTZ_dimer	-1.93681	h
MP2aTZ_monomer1	-0.964618	h
MP2aTZ_monomer2	-0.964999	h
	:
correction_dimer	-0.150287	in h: CCaTZ_dimer - MP2aTZ_dimer
correction_monomer1	-0.0757828	in h: CCaTZ_monomer1 - MP2aTZ_monomer1
correction_monomer2	-0.0757682	in h: CCaTZ_monomer2 - MP2aTZ_monomer2
E_dimer	-463.82	in h: HF_dimer + MP2a5Z_dimer + correction_dimer
E_monomer1	-231.908	in h: HF_monomer1 + MP2a5Z_monomer1 + correction_monomer1
E_monomer2	-231.908	in h: HF_monomer2 + MP2a5Z_monomer2 + correction_monomer2
HF_part	4.37114	kJ/mol: 2625.5*(HF_dimer-HF_monomer1-HF_monomer2)
MP2_part	-19.3429	kJ/mol: 2625.5*(MP2a5Z_dimer-MP2a5Z_monomer1-MP2a5Z_monomer2)
correction_part	3.31807	kJ/mol: 2625.5*(correction_dimer-correction_monomer1-correction_monomer2)
dE	-11.6537	kJ/mol: 2625.5*(E_dimer - E_monomer1 - E_monomer2)
		coordinates:
		C 1.19451470039 -0.69825000000 0.18919254228 C 0.00000000000 -1.39650000000 0.00000000000 C -1.19451470039 -0.69825000000 -0.18919254228 C -1.19451470039 0.69825000000 -0.18919254228 C -0.00000000000 1.39650000000 -0.00000000000 C 1.19451470039 0.69825000000 0.18919254228 H 2.12258376585 -1.24075000000 0.33618424180 H 0.00000000000 -2.48150000000 0.00000000000 H -2.12258376585 -1.24075000000 -0.3…

## Sheet: 8
beta_A = 171 deg; gamma_B = 255 deg; R = 507.50 pm
quantity (named in a self-explanatory way)	value	unit (with comments)
HF_dimer	-461.592	h
HF_monomer1	-230.797	h
HF_monomer2	-230.797	h
	:
MP2a5Z_dimer	-2.07746	h
MP2a5Z_monomer1	-1.03547	h
MP2a5Z_monomer2	-1.03551	h
	:
CCaTZ_dimer	-2.08627	h
CCaTZ_monomer1	-1.04035	h
CCaTZ_monomer2	-1.0407	h
	:
MP2aTZ_dimer	-1.93583	h
MP2aTZ_monomer1	-0.964566	h
MP2aTZ_monomer2	-0.96492	h
	:
correction_dimer	-0.150442	in h: CCaTZ_dimer - MP2aTZ_dimer
correction_monomer1	-0.0757863	in h: CCaTZ_monomer1 - MP2aTZ_monomer1
correction_monomer2	-0.0757747	in h: CCaTZ_monomer2 - MP2aTZ_monomer2
E_dimer	-463.82	in h: HF_dimer + MP2a5Z_dimer + correction_dimer
E_monomer1	-231.908	in h: HF_monomer1 + MP2a5Z_monomer1 + correction_monomer1
E_monomer2	-231.908	in h: HF_monomer2 + MP2a5Z_monomer2 + correction_monomer2
HF_part	2.75341	kJ/mol: 2625.5*(HF_dimer-HF_monomer1-HF_monomer2)
MP2_part	-17.0311	kJ/mol: 2625.5*(MP2a5Z_dimer-MP2a5Z_monomer1-MP2a5Z_monomer2)
correction_part	2.93835	kJ/mol: 2625.5*(correction_dimer-correction_monomer1-correction_monomer2)
dE	-11.3394	kJ/mol: 2625.5*(E_dimer - E_monomer1 - E_monomer2)
		coordinates:
		C 1.19451470039 -0.69825000000 0.18919254228 C 0.00000000000 -1.39650000000 0.00000000000 C -1.19451470039 -0.69825000000 -0.18919254228 C -1.19451470039 0.69825000000 -0.18919254228 C -0.00000000000 1.39650000000 -0.00000000000 C 1.19451470039 0.69825000000 0.18919254228 H 2.12258376585 -1.24075000000 0.33618424180 H 0.00000000000 -2.48150000000 0.00000000000 H -2.12258376585 -1.24075000000 -0.3…

## Sheet: 9
beta_A = 171 deg; gamma_B = 255 deg; R = 516.25 pm
quantity (named in a self-explanatory way)	value	unit (with comments)
HF_dimer	-461.593	h
HF_monomer1	-230.797	h
HF_monomer2	-230.797	h
	:
MP2a5Z_dimer	-2.07664	h
MP2a5Z_monomer1	-1.03546	h
MP2a5Z_monomer2	-1.0355	h
	:
CCaTZ_dimer	-2.08554	h
CCaTZ_monomer1	-1.04031	h
CCaTZ_monomer2	-1.04063	h
	:
MP2aTZ_dimer	-1.93496	h
MP2aTZ_monomer1	-0.964517	h
MP2aTZ_monomer2	-0.964849	h
	:
correction_dimer	-0.150576	in h: CCaTZ_dimer - MP2aTZ_dimer
correction_monomer1	-0.0757894	in h: CCaTZ_monomer1 - MP2aTZ_monomer1
correction_monomer2	-0.0757803	in h: CCaTZ_monomer2 - MP2aTZ_monomer2
E_dimer	-463.82	in h: HF_dimer + MP2a5Z_dimer + correction_dimer
E_monomer1	-231.908	in h: HF_monomer1 + MP2a5Z_monomer1 + correction_monomer1
E_monomer2	-231.908	in h: HF_monomer2 + MP2a5Z_monomer2 + correction_monomer2
HF_part	1.55114	kJ/mol: 2625.5*(HF_dimer-HF_monomer1-HF_monomer2)
MP2_part	-14.9454	kJ/mol: 2625.5*(MP2a5Z_dimer-MP2a5Z_monomer1-MP2a5Z_monomer2)
correction_part	2.6087	kJ/mol: 2625.5*(correction_dimer-correction_monomer1-correction_monomer2)
dE	-10.7856	kJ/mol: 2625.5*(E_dimer - E_monomer1 - E_monomer2)
		coordinates:
		C 1.19451470039 -0.69825000000 0.18919254228 C 0.00000000000 -1.39650000000 0.00000000000 C -1.19451470039 -0.69825000000 -0.18919254228 C -1.19451470039 0.69825000000 -0.18919254228 C -0.00000000000 1.39650000000 -0.00000000000 C 1.19451470039 0.69825000000 0.18919254228 H 2.12258376585 -1.24075000000 0.33618424180 H 0.00000000000 -2.48150000000 0.00000000000 H -2.12258376585 -1.24075000000 -0.3…

## Sheet: 10
beta_A = 171 deg; gamma_B = 255 deg; R = 525.00 pm
quantity (named in a self-explanatory way)	value	unit (with comments)
HF_dimer	-461.593	h
HF_monomer1	-230.797	h
HF_monomer2	-230.797	h
	:
MP2a5Z_dimer	-2.07597	h
MP2a5Z_monomer1	-1.03545	h
MP2a5Z_monomer2	-1.03548	h
	:
CCaTZ_dimer	-2.0849	h
CCaTZ_monomer1	-1.04026	h
CCaTZ_monomer2	-1.04057	h
	:
MP2aTZ_dimer	-1.9342	h
MP2aTZ_monomer1	-0.964473	h
MP2aTZ_monomer2	-0.964783	h
	:
correction_dimer	-0.150693	in h: CCaTZ_dimer - MP2aTZ_dimer
correction_monomer1	-0.0757923	in h: CCaTZ_monomer1 - MP2aTZ_monomer1
correction_monomer2	-0.0757852	in h: CCaTZ_monomer2 - MP2aTZ_monomer2
E_dimer	-463.82	in h: HF_dimer + MP2a5Z_dimer + correction_dimer
E_monomer1	-231.908	in h: HF_monomer1 + MP2a5Z_monomer1 + correction_monomer1
E_monomer2	-231.908	in h: HF_monomer2 + MP2a5Z_monomer2 + correction_monomer2
HF_part	0.666681	kJ/mol: 2625.5*(HF_dimer-HF_monomer1-HF_monomer2)
MP2_part	-13.242	kJ/mol: 2625.5*(MP2a5Z_dimer-MP2a5Z_monomer1-MP2a5Z_monomer2)
correction_part	2.32231	kJ/mol: 2625.5*(correction_dimer-correction_monomer1-correction_monomer2)
dE	-10.253	kJ/mol: 2625.5*(E_dimer - E_monomer1 - E_monomer2)
		coordinates:
		C 1.19451470039 -0.69825000000 0.18919254228 C 0.00000000000 -1.39650000000 0.00000000000 C -1.19451470039 -0.69825000000 -0.18919254228 C -1.19451470039 0.69825000000 -0.18919254228 C -0.00000000000 1.39650000000 -0.00000000000 C 1.19451470039 0.69825000000 0.18919254228 H 2.12258376585 -1.24075000000 0.33618424180 H 0.00000000000 -2.48150000000 0.00000000000 H -2.12258376585 -1.24075000000 -0.3…

[truncated: 15 more sheets: 11, 12, 13, 14, 15, 16, 17, 18, 19, 20, 21, 22, 23, 24, 25]
