# Supplementary material for: On the Potential Energy Surface of the Pyrene Dimer
Source: Int J Mol Sci. 2024 Oct 6;25(19):10762. doi: 10.3390/ijms251910762 (PMC11476719; doi:10.3390/ijms251910762)
Supplement: Supplementary file 1 [file ijms-25-10762-s001.zip › SI/canonical_layer3_BD.xlsx]

## Sheet: 1
beta_A = 174 deg; gamma_B = 250 deg; R = 490.00 pm
HCl:water complex; its MP2/aTZ geometry is listed below	value	unit (with comments)
HF_dimer	-461.59	h
HF_monomer1	-230.797	h
HF_monomer2	-230.797	h
	:
MP2a5Z_dimer	-2.07933	h
MP2a5Z_monomer1	-1.03549	h
MP2a5Z_monomer2	-1.03554	h
	:
CCaTZ_dimer	-2.08797	h
CCaTZ_monomer1	-1.04045	h
CCaTZ_monomer2	-1.04082	h
	:
MP2aTZ_dimer	-1.93783	h
MP2aTZ_monomer1	-0.964667	h
MP2aTZ_monomer2	-0.965063	h
	:
correction_dimer	-0.150142	in h: CCaTZ_dimer - MP2aTZ_dimer
correction_monomer1	-0.0757788	in h: CCaTZ_monomer1 - MP2aTZ_monomer1
correction_monomer2	-0.0757589	in h: CCaTZ_monomer2 - MP2aTZ_monomer2
E_dimer	-463.82	in h: HF_dimer + MP2a5Z_dimer + correction_dimer
E_monomer1	-231.908	in h: HF_monomer1 + MP2a5Z_monomer1 + correction_monomer1
E_monomer2	-231.908	in h: HF_monomer2 + MP2a5Z_monomer2 + correction_monomer2
HF_part	7.25554	kJ/mol: 2625.5*(HF_dimer-HF_monomer1-HF_monomer2)
MP2_part	-21.7981	kJ/mol: 2625.5*(MP2a5Z_dimer-MP2a5Z_monomer1-MP2a5Z_monomer2)
correction_part	3.66497	kJ/mol: 2625.5*(correction_dimer-correction_monomer1-correction_monomer2)
dE	-10.8776	kJ/mol: 2625.5*(E_dimer - E_monomer1 - E_monomer2)
		coordinates:
		C 1.20277923212 -0.69825000000 0.12641719139 C 0.00000000000 -1.39650000000 0.00000000000 C -1.20277923212 -0.69825000000 -0.12641719139 C -1.20277923212 0.69825000000 -0.12641719139 C -0.00000000000 1.39650000000 -0.00000000000 C 1.20277923212 0.69825000000 0.12641719139 H 2.13726936234 -1.24075000000 0.22463606189 H 0.00000000000 -2.48150000000 0.00000000000 H -2.13726936234 -1.24075000000 -0.2…

## Sheet: 2
beta_A = 174 deg; gamma_B = 250 deg; R = 498.75 pm
quantity (named in a self-explanatory way)	value	unit (with comments)
HF_dimer	-461.591	h
HF_monomer1	-230.797	h
HF_monomer2	-230.797	h
	:
MP2a5Z_dimer	-2.0783	h
MP2a5Z_monomer1	-1.03548	h
MP2a5Z_monomer2	-1.03552	h
	:
CCaTZ_dimer	-2.08702	h
CCaTZ_monomer1	-1.04039	h
CCaTZ_monomer2	-1.04074	h
	:
MP2aTZ_dimer	-1.93671	h
MP2aTZ_monomer1	-0.96461	h
MP2aTZ_monomer2	-0.964971	h
	:
correction_dimer	-0.150316	in h: CCaTZ_dimer - MP2aTZ_dimer
correction_monomer1	-0.0757827	in h: CCaTZ_monomer1 - MP2aTZ_monomer1
correction_monomer2	-0.0757661	in h: CCaTZ_monomer2 - MP2aTZ_monomer2
E_dimer	-463.82	in h: HF_dimer + MP2a5Z_dimer + correction_dimer
E_monomer1	-231.908	in h: HF_monomer1 + MP2a5Z_monomer1 + correction_monomer1
E_monomer2	-231.908	in h: HF_monomer2 + MP2a5Z_monomer2 + correction_monomer2
HF_part	4.92106	kJ/mol: 2625.5*(HF_dimer-HF_monomer1-HF_monomer2)
MP2_part	-19.1663	kJ/mol: 2625.5*(MP2a5Z_dimer-MP2a5Z_monomer1-MP2a5Z_monomer2)
correction_part	3.2359	kJ/mol: 2625.5*(correction_dimer-correction_monomer1-correction_monomer2)
dE	-11.0093	kJ/mol: 2625.5*(E_dimer - E_monomer1 - E_monomer2)
		coordinates:
		C 1.20277923212 -0.69825000000 0.12641719139 C 0.00000000000 -1.39650000000 0.00000000000 C -1.20277923212 -0.69825000000 -0.12641719139 C -1.20277923212 0.69825000000 -0.12641719139 C -0.00000000000 1.39650000000 -0.00000000000 C 1.20277923212 0.69825000000 0.12641719139 H 2.13726936234 -1.24075000000 0.22463606189 H 0.00000000000 -2.48150000000 0.00000000000 H -2.13726936234 -1.24075000000 -0.2…

## Sheet: 3
beta_A = 174 deg; gamma_B = 250 deg; R = 507.50 pm
quantity (named in a self-explanatory way)	value	unit (with comments)
HF_dimer	-461.592	h
HF_monomer1	-230.797	h
HF_monomer2	-230.797	h
	:
MP2a5Z_dimer	-2.07739	h
MP2a5Z_monomer1	-1.03547	h
MP2a5Z_monomer2	-1.03551	h
	:
CCaTZ_dimer	-2.08619	h
CCaTZ_monomer1	-1.04034	h
CCaTZ_monomer2	-1.04066	h
	:
MP2aTZ_dimer	-1.93572	h
MP2aTZ_monomer1	-0.964558	h
MP2aTZ_monomer2	-0.964889	h
	:
correction_dimer	-0.150468	in h: CCaTZ_dimer - MP2aTZ_dimer
correction_monomer1	-0.0757862	in h: CCaTZ_monomer1 - MP2aTZ_monomer1
correction_monomer2	-0.0757727	in h: CCaTZ_monomer2 - MP2aTZ_monomer2
E_dimer	-463.82	in h: HF_dimer + MP2a5Z_dimer + correction_dimer
E_monomer1	-231.908	in h: HF_monomer1 + MP2a5Z_monomer1 + correction_monomer1
E_monomer2	-231.908	in h: HF_monomer2 + MP2a5Z_monomer2 + correction_monomer2
HF_part	3.17315	kJ/mol: 2625.5*(HF_dimer-HF_monomer1-HF_monomer2)
MP2_part	-16.8364	kJ/mol: 2625.5*(MP2a5Z_dimer-MP2a5Z_monomer1-MP2a5Z_monomer2)
correction_part	2.86533	kJ/mol: 2625.5*(correction_dimer-correction_monomer1-correction_monomer2)
dE	-10.7979	kJ/mol: 2625.5*(E_dimer - E_monomer1 - E_monomer2)
		coordinates:
		C 1.20277923212 -0.69825000000 0.12641719139 C 0.00000000000 -1.39650000000 0.00000000000 C -1.20277923212 -0.69825000000 -0.12641719139 C -1.20277923212 0.69825000000 -0.12641719139 C -0.00000000000 1.39650000000 -0.00000000000 C 1.20277923212 0.69825000000 0.12641719139 H 2.13726936234 -1.24075000000 0.22463606189 H 0.00000000000 -2.48150000000 0.00000000000 H -2.13726936234 -1.24075000000 -0.2…

## Sheet: 4
beta_A = 174 deg; gamma_B = 250 deg; R = 516.25 pm
quantity (named in a self-explanatory way)	value	unit (with comments)
HF_dimer	-461.592	h
HF_monomer1	-230.797	h
HF_monomer2	-230.797	h
	:
MP2a5Z_dimer	-2.07658	h
MP2a5Z_monomer1	-1.03545	h
MP2a5Z_monomer2	-1.03549	h
	:
CCaTZ_dimer	-2.08546	h
CCaTZ_monomer1	-1.0403	h
CCaTZ_monomer2	-1.04059	h
	:
MP2aTZ_dimer	-1.93486	h
MP2aTZ_monomer1	-0.964509	h
MP2aTZ_monomer2	-0.964814	h
	:
correction_dimer	-0.150599	in h: CCaTZ_dimer - MP2aTZ_dimer
correction_monomer1	-0.0757894	in h: CCaTZ_monomer1 - MP2aTZ_monomer1
correction_monomer2	-0.0757787	in h: CCaTZ_monomer2 - MP2aTZ_monomer2
E_dimer	-463.82	in h: HF_dimer + MP2a5Z_dimer + correction_dimer
E_monomer1	-231.908	in h: HF_monomer1 + MP2a5Z_monomer1 + correction_monomer1
E_monomer2	-231.908	in h: HF_monomer2 + MP2a5Z_monomer2 + correction_monomer2
HF_part	1.87452	kJ/mol: 2625.5*(HF_dimer-HF_monomer1-HF_monomer2)
MP2_part	-14.7719	kJ/mol: 2625.5*(MP2a5Z_dimer-MP2a5Z_monomer1-MP2a5Z_monomer2)
correction_part	2.54453	kJ/mol: 2625.5*(correction_dimer-correction_monomer1-correction_monomer2)
dE	-10.3528	kJ/mol: 2625.5*(E_dimer - E_monomer1 - E_monomer2)
		coordinates:
		C 1.20277923212 -0.69825000000 0.12641719139 C 0.00000000000 -1.39650000000 0.00000000000 C -1.20277923212 -0.69825000000 -0.12641719139 C -1.20277923212 0.69825000000 -0.12641719139 C -0.00000000000 1.39650000000 -0.00000000000 C 1.20277923212 0.69825000000 0.12641719139 H 2.13726936234 -1.24075000000 0.22463606189 H 0.00000000000 -2.48150000000 0.00000000000 H -2.13726936234 -1.24075000000 -0.2…

## Sheet: 5
beta_A = 174 deg; gamma_B = 250 deg; R = 525.00 pm
quantity (named in a self-explanatory way)	value	unit (with comments)
HF_dimer	-461.593	h
HF_monomer1	-230.797	h
HF_monomer2	-230.797	h
	:
MP2a5Z_dimer	-2.07593	h
MP2a5Z_monomer1	-1.03545	h
MP2a5Z_monomer2	-1.03548	h
	:
CCaTZ_dimer	-2.08481	h
CCaTZ_monomer1	-1.04026	h
CCaTZ_monomer2	-1.04053	h
	:
MP2aTZ_dimer	-1.9341	h
MP2aTZ_monomer1	-0.964464	h
MP2aTZ_monomer2	-0.964747	h
	:
correction_dimer	-0.150713	in h: CCaTZ_dimer - MP2aTZ_dimer
correction_monomer1	-0.0757923	in h: CCaTZ_monomer1 - MP2aTZ_monomer1
correction_monomer2	-0.0757839	in h: CCaTZ_monomer2 - MP2aTZ_monomer2
E_dimer	-463.819	in h: HF_dimer + MP2a5Z_dimer + correction_dimer
E_monomer1	-231.908	in h: HF_monomer1 + MP2a5Z_monomer1 + correction_monomer1
E_monomer2	-231.908	in h: HF_monomer2 + MP2a5Z_monomer2 + correction_monomer2
HF_part	0.918675	kJ/mol: 2625.5*(HF_dimer-HF_monomer1-HF_monomer2)
MP2_part	-13.1101	kJ/mol: 2625.5*(MP2a5Z_dimer-MP2a5Z_monomer1-MP2a5Z_monomer2)
correction_part	2.26608	kJ/mol: 2625.5*(correction_dimer-correction_monomer1-correction_monomer2)
dE	-9.92533	kJ/mol: 2625.5*(E_dimer - E_monomer1 - E_monomer2)
		coordinates:
		C 1.20277923212 -0.69825000000 0.12641719139 C 0.00000000000 -1.39650000000 0.00000000000 C -1.20277923212 -0.69825000000 -0.12641719139 C -1.20277923212 0.69825000000 -0.12641719139 C -0.00000000000 1.39650000000 -0.00000000000 C 1.20277923212 0.69825000000 0.12641719139 H 2.13726936234 -1.24075000000 0.22463606189 H 0.00000000000 -2.48150000000 0.00000000000 H -2.13726936234 -1.24075000000 -0.2…

## Sheet: 6
beta_A = 174 deg; gamma_B = 255 deg; R = 490.00 pm
quantity (named in a self-explanatory way)	value	unit (with comments)
HF_dimer	-461.591	h
HF_monomer1	-230.797	h
HF_monomer2	-230.797	h
	:
MP2a5Z_dimer	-2.07931	h
MP2a5Z_monomer1	-1.03549	h
MP2a5Z_monomer2	-1.03554	h
	:
CCaTZ_dimer	-2.08794	h
CCaTZ_monomer1	-1.04045	h
CCaTZ_monomer2	-1.04084	h
	:
MP2aTZ_dimer	-1.93783	h
MP2aTZ_monomer1	-0.964675	h
MP2aTZ_monomer2	-0.965079	h
	:
correction_dimer	-0.150118	in h: CCaTZ_dimer - MP2aTZ_dimer
correction_monomer1	-0.0757789	in h: CCaTZ_monomer1 - MP2aTZ_monomer1
correction_monomer2	-0.0757609	in h: CCaTZ_monomer2 - MP2aTZ_monomer2
E_dimer	-463.82	in h: HF_dimer + MP2a5Z_dimer + correction_dimer
E_monomer1	-231.908	in h: HF_monomer1 + MP2a5Z_monomer1 + correction_monomer1
E_monomer2	-231.908	in h: HF_monomer2 + MP2a5Z_monomer2 + correction_monomer2
HF_part	6.55053	kJ/mol: 2625.5*(HF_dimer-HF_monomer1-HF_monomer2)
MP2_part	-21.7272	kJ/mol: 2625.5*(MP2a5Z_dimer-MP2a5Z_monomer1-MP2a5Z_monomer2)
correction_part	3.7334	kJ/mol: 2625.5*(correction_dimer-correction_monomer1-correction_monomer2)
dE	-11.4432	kJ/mol: 2625.5*(E_dimer - E_monomer1 - E_monomer2)
		coordinates:
		C 1.20277923212 -0.69825000000 0.12641719139 C 0.00000000000 -1.39650000000 0.00000000000 C -1.20277923212 -0.69825000000 -0.12641719139 C -1.20277923212 0.69825000000 -0.12641719139 C -0.00000000000 1.39650000000 -0.00000000000 C 1.20277923212 0.69825000000 0.12641719139 H 2.13726936234 -1.24075000000 0.22463606189 H 0.00000000000 -2.48150000000 0.00000000000 H -2.13726936234 -1.24075000000 -0.2…

## Sheet: 7
beta_A = 174 deg; gamma_B = 255 deg; R = 498.75 pm
quantity (named in a self-explanatory way)	value	unit (with comments)
HF_dimer	-461.591	h
HF_monomer1	-230.797	h
HF_monomer2	-230.797	h
	:
MP2a5Z_dimer	-2.07826	h
MP2a5Z_monomer1	-1.03548	h
MP2a5Z_monomer2	-1.03553	h
	:
CCaTZ_dimer	-2.08701	h
CCaTZ_monomer1	-1.0404	h
CCaTZ_monomer2	-1.04076	h
	:
MP2aTZ_dimer	-1.93672	h
MP2aTZ_monomer1	-0.964618	h
MP2aTZ_monomer2	-0.964991	h
	:
correction_dimer	-0.150295	in h: CCaTZ_dimer - MP2aTZ_dimer
correction_monomer1	-0.0757828	in h: CCaTZ_monomer1 - MP2aTZ_monomer1
correction_monomer2	-0.075768	in h: CCaTZ_monomer2 - MP2aTZ_monomer2
E_dimer	-463.82	in h: HF_dimer + MP2a5Z_dimer + correction_dimer
E_monomer1	-231.908	in h: HF_monomer1 + MP2a5Z_monomer1 + correction_monomer1
E_monomer2	-231.908	in h: HF_monomer2 + MP2a5Z_monomer2 + correction_monomer2
HF_part	4.36825	kJ/mol: 2625.5*(HF_dimer-HF_monomer1-HF_monomer2)
MP2_part	-19.0639	kJ/mol: 2625.5*(MP2a5Z_dimer-MP2a5Z_monomer1-MP2a5Z_monomer2)
correction_part	3.29597	kJ/mol: 2625.5*(correction_dimer-correction_monomer1-correction_monomer2)
dE	-11.3997	kJ/mol: 2625.5*(E_dimer - E_monomer1 - E_monomer2)
		coordinates:
		C 1.20277923212 -0.69825000000 0.12641719139 C 0.00000000000 -1.39650000000 0.00000000000 C -1.20277923212 -0.69825000000 -0.12641719139 C -1.20277923212 0.69825000000 -0.12641719139 C -0.00000000000 1.39650000000 -0.00000000000 C 1.20277923212 0.69825000000 0.12641719139 H 2.13726936234 -1.24075000000 0.22463606189 H 0.00000000000 -2.48150000000 0.00000000000 H -2.13726936234 -1.24075000000 -0.2…

## Sheet: 8
beta_A = 174 deg; gamma_B = 255 deg; R = 507.50 pm
quantity (named in a self-explanatory way)	value	unit (with comments)
HF_dimer	-461.592	h
HF_monomer1	-230.797	h
HF_monomer2	-230.797	h
	:
MP2a5Z_dimer	-2.07739	h
MP2a5Z_monomer1	-1.03547	h
MP2a5Z_monomer2	-1.03551	h
	:
CCaTZ_dimer	-2.08619	h
CCaTZ_monomer1	-1.04035	h
CCaTZ_monomer2	-1.04069	h
	:
MP2aTZ_dimer	-1.93574	h
MP2aTZ_monomer1	-0.964565	h
MP2aTZ_monomer2	-0.964911	h
	:
correction_dimer	-0.15045	in h: CCaTZ_dimer - MP2aTZ_dimer
correction_monomer1	-0.0757862	in h: CCaTZ_monomer1 - MP2aTZ_monomer1
correction_monomer2	-0.0757745	in h: CCaTZ_monomer2 - MP2aTZ_monomer2
E_dimer	-463.82	in h: HF_dimer + MP2a5Z_dimer + correction_dimer
E_monomer1	-231.908	in h: HF_monomer1 + MP2a5Z_monomer1 + correction_monomer1
E_monomer2	-231.908	in h: HF_monomer2 + MP2a5Z_monomer2 + correction_monomer2
HF_part	2.73492	kJ/mol: 2625.5*(HF_dimer-HF_monomer1-HF_monomer2)
MP2_part	-16.8613	kJ/mol: 2625.5*(MP2a5Z_dimer-MP2a5Z_monomer1-MP2a5Z_monomer2)
correction_part	2.91726	kJ/mol: 2625.5*(correction_dimer-correction_monomer1-correction_monomer2)
dE	-11.2091	kJ/mol: 2625.5*(E_dimer - E_monomer1 - E_monomer2)
		coordinates:
		C 1.20277923212 -0.69825000000 0.12641719139 C 0.00000000000 -1.39650000000 0.00000000000 C -1.20277923212 -0.69825000000 -0.12641719139 C -1.20277923212 0.69825000000 -0.12641719139 C -0.00000000000 1.39650000000 -0.00000000000 C 1.20277923212 0.69825000000 0.12641719139 H 2.13726936234 -1.24075000000 0.22463606189 H 0.00000000000 -2.48150000000 0.00000000000 H -2.13726936234 -1.24075000000 -0.2…

## Sheet: 9
beta_A = 174 deg; gamma_B = 255 deg; R = 516.25 pm
quantity (named in a self-explanatory way)	value	unit (with comments)
HF_dimer	-461.593	h
HF_monomer1	-230.797	h
HF_monomer2	-230.797	h
	:
MP2a5Z_dimer	-2.07661	h
MP2a5Z_monomer1	-1.03546	h
MP2a5Z_monomer2	-1.03549	h
	:
CCaTZ_dimer	-2.08547	h
CCaTZ_monomer1	-1.04031	h
CCaTZ_monomer2	-1.04062	h
	:
MP2aTZ_dimer	-1.93489	h
MP2aTZ_monomer1	-0.964516	h
MP2aTZ_monomer2	-0.964839	h
	:
correction_dimer	-0.150583	in h: CCaTZ_dimer - MP2aTZ_dimer
correction_monomer1	-0.0757894	in h: CCaTZ_monomer1 - MP2aTZ_monomer1
correction_monomer2	-0.0757802	in h: CCaTZ_monomer2 - MP2aTZ_monomer2
E_dimer	-463.82	in h: HF_dimer + MP2a5Z_dimer + correction_dimer
E_monomer1	-231.908	in h: HF_monomer1 + MP2a5Z_monomer1 + correction_monomer1
E_monomer2	-231.908	in h: HF_monomer2 + MP2a5Z_monomer2 + correction_monomer2
HF_part	1.523	kJ/mol: 2625.5*(HF_dimer-HF_monomer1-HF_monomer2)
MP2_part	-14.8692	kJ/mol: 2625.5*(MP2a5Z_dimer-MP2a5Z_monomer1-MP2a5Z_monomer2)
correction_part	2.58919	kJ/mol: 2625.5*(correction_dimer-correction_monomer1-correction_monomer2)
dE	-10.757	kJ/mol: 2625.5*(E_dimer - E_monomer1 - E_monomer2)
		coordinates:
		C 1.20277923212 -0.69825000000 0.12641719139 C 0.00000000000 -1.39650000000 0.00000000000 C -1.20277923212 -0.69825000000 -0.12641719139 C -1.20277923212 0.69825000000 -0.12641719139 C -0.00000000000 1.39650000000 -0.00000000000 C 1.20277923212 0.69825000000 0.12641719139 H 2.13726936234 -1.24075000000 0.22463606189 H 0.00000000000 -2.48150000000 0.00000000000 H -2.13726936234 -1.24075000000 -0.2…

## Sheet: 10
beta_A = 174 deg; gamma_B = 255 deg; R = 525.00 pm
quantity (named in a self-explanatory way)	value	unit (with comments)
HF_dimer	-461.593	h
HF_monomer1	-230.797	h
HF_monomer2	-230.797	h
	:
MP2a5Z_dimer	-2.0759	h
MP2a5Z_monomer1	-1.03545	h
MP2a5Z_monomer2	-1.03548	h
	:
CCaTZ_dimer	-2.08483	h
CCaTZ_monomer1	-1.04026	h
CCaTZ_monomer2	-1.04056	h
	:
MP2aTZ_dimer	-1.93413	h
MP2aTZ_monomer1	-0.964471	h
MP2aTZ_monomer2	-0.964773	h
	:
correction_dimer	-0.1507	in h: CCaTZ_dimer - MP2aTZ_dimer
correction_monomer1	-0.0757922	in h: CCaTZ_monomer1 - MP2aTZ_monomer1
correction_monomer2	-0.0757852	in h: CCaTZ_monomer2 - MP2aTZ_monomer2
E_dimer	-463.819	in h: HF_dimer + MP2a5Z_dimer + correction_dimer
E_monomer1	-231.908	in h: HF_monomer1 + MP2a5Z_monomer1 + correction_monomer1
E_monomer2	-231.908	in h: HF_monomer2 + MP2a5Z_monomer2 + correction_monomer2
HF_part	0.633168	kJ/mol: 2625.5*(HF_dimer-HF_monomer1-HF_monomer2)
MP2_part	-13.0547	kJ/mol: 2625.5*(MP2a5Z_dimer-MP2a5Z_monomer1-MP2a5Z_monomer2)
correction_part	2.30433	kJ/mol: 2625.5*(correction_dimer-correction_monomer1-correction_monomer2)
dE	-10.1172	kJ/mol: 2625.5*(E_dimer - E_monomer1 - E_monomer2)
		coordinates:
		C 1.20277923212 -0.69825000000 0.12641719139 C 0.00000000000 -1.39650000000 0.00000000000 C -1.20277923212 -0.69825000000 -0.12641719139 C -1.20277923212 0.69825000000 -0.12641719139 C -0.00000000000 1.39650000000 -0.00000000000 C 1.20277923212 0.69825000000 0.12641719139 H 2.13726936234 -1.24075000000 0.22463606189 H 0.00000000000 -2.48150000000 0.00000000000 H -2.13726936234 -1.24075000000 -0.2…

[truncated: 15 more sheets: 11, 12, 13, 14, 15, 16, 17, 18, 19, 20, 21, 22, 23, 24, 25]
