# Supplementary material for: On the Potential Energy Surface of the Pyrene Dimer
Source: Int J Mol Sci. 2024 Oct 6;25(19):10762. doi: 10.3390/ijms251910762 (PMC11476719; doi:10.3390/ijms251910762)
Supplement: Supplementary file 1 [file ijms-25-10762-s001.zip › SI/canonical_layer4_BD.xlsx]

## Sheet: 1
beta_A = 177 deg; gamma_B = 250 deg; R = 490.00 pm
HCl:water complex; its MP2/aTZ geometry is listed below	value	unit (with comments)
HF_dimer	-461.59	h
HF_monomer1	-230.797	h
HF_monomer2	-230.797	h
	:
MP2a5Z_dimer	-2.07932	h
MP2a5Z_monomer1	-1.03554	h
MP2a5Z_monomer2	-1.03554	h
	:
CCaTZ_dimer	-2.08795	h
CCaTZ_monomer1	-1.04045	h
CCaTZ_monomer2	-1.04082	h
	:
MP2aTZ_dimer	-1.93781	h
MP2aTZ_monomer1	-0.964669	h
MP2aTZ_monomer2	-0.96506	h
	:
correction_dimer	-0.150142	in h: CCaTZ_dimer - MP2aTZ_dimer
correction_monomer1	-0.0757788	in h: CCaTZ_monomer1 - MP2aTZ_monomer1
correction_monomer2	-0.0757584	in h: CCaTZ_monomer2 - MP2aTZ_monomer2
E_dimer	-463.82	in h: HF_dimer + MP2a5Z_dimer + correction_dimer
E_monomer1	-231.908	in h: HF_monomer1 + MP2a5Z_monomer1 + correction_monomer1
E_monomer2	-231.908	in h: HF_monomer2 + MP2a5Z_monomer2 + correction_monomer2
HF_part	7.56785	kJ/mol: 2625.5*(HF_dimer-HF_monomer1-HF_monomer2)
MP2_part	-21.6354	kJ/mol: 2625.5*(MP2a5Z_dimer-MP2a5Z_monomer1-MP2a5Z_monomer2)
correction_part	3.66216	kJ/mol: 2625.5*(correction_dimer-correction_monomer1-correction_monomer2)
dE	-10.4054	kJ/mol: 2625.5*(E_dimer - E_monomer1 - E_monomer2)
		coordinates:
		C 1.20774702958 -0.69825000000 0.06329533976 C 0.00000000000 -1.39650000000 0.00000000000 C -1.20774702958 -0.69825000000 -0.06329533976 C -1.20774702958 0.69825000000 -0.06329533976 C -0.00000000000 1.39650000000 -0.00000000000 C 1.20774702958 0.69825000000 0.06329533976 H 2.14609685207 -1.24075000000 0.11247217014 H 0.00000000000 -2.48150000000 0.00000000000 H -2.14609685207 -1.24075000000 -0.1…

## Sheet: 2
beta_A = 177 deg; gamma_B = 250 deg; R = 498.75 pm
quantity (named in a self-explanatory way)	value	unit (with comments)
HF_dimer	-461.591	h
HF_monomer1	-230.797	h
HF_monomer2	-230.797	h
	:
MP2a5Z_dimer	-2.07827	h
MP2a5Z_monomer1	-1.03548	h
MP2a5Z_monomer2	-1.03552	h
	:
CCaTZ_dimer	-2.087	h
CCaTZ_monomer1	-1.04039	h
CCaTZ_monomer2	-1.04073	h
	:
MP2aTZ_dimer	-1.93668	h
MP2aTZ_monomer1	-0.964611	h
MP2aTZ_monomer2	-0.964968	h
	:
correction_dimer	-0.150317	in h: CCaTZ_dimer - MP2aTZ_dimer
correction_monomer1	-0.0757826	in h: CCaTZ_monomer1 - MP2aTZ_monomer1
correction_monomer2	-0.0757656	in h: CCaTZ_monomer2 - MP2aTZ_monomer2
E_dimer	-463.82	in h: HF_dimer + MP2a5Z_dimer + correction_dimer
E_monomer1	-231.908	in h: HF_monomer1 + MP2a5Z_monomer1 + correction_monomer1
E_monomer2	-231.908	in h: HF_monomer2 + MP2a5Z_monomer2 + correction_monomer2
HF_part	5.14714	kJ/mol: 2625.5*(HF_dimer-HF_monomer1-HF_monomer2)
MP2_part	-19.1021	kJ/mol: 2625.5*(MP2a5Z_dimer-MP2a5Z_monomer1-MP2a5Z_monomer2)
correction_part	3.23174	kJ/mol: 2625.5*(correction_dimer-correction_monomer1-correction_monomer2)
dE	-10.7233	kJ/mol: 2625.5*(E_dimer - E_monomer1 - E_monomer2)
		coordinates:
		C 1.20774702958 -0.69825000000 0.06329533976 C 0.00000000000 -1.39650000000 0.00000000000 C -1.20774702958 -0.69825000000 -0.06329533976 C -1.20774702958 0.69825000000 -0.06329533976 C -0.00000000000 1.39650000000 -0.00000000000 C 1.20774702958 0.69825000000 0.06329533976 H 2.14609685207 -1.24075000000 0.11247217014 H 0.00000000000 -2.48150000000 0.00000000000 H -2.14609685207 -1.24075000000 -0.1…

## Sheet: 3
beta_A = 177 deg; gamma_B = 250 deg; R = 507.50 pm
quantity (named in a self-explanatory way)	value	unit (with comments)
HF_dimer	-461.592	h
HF_monomer1	-230.797	h
HF_monomer2	-230.797	h
	:
MP2a5Z_dimer	-2.07736	h
MP2a5Z_monomer1	-1.03546	h
MP2a5Z_monomer2	-1.0355	h
	:
CCaTZ_dimer	-2.08617	h
CCaTZ_monomer1	-1.04034	h
CCaTZ_monomer2	-1.04066	h
	:
MP2aTZ_dimer	-1.9357	h
MP2aTZ_monomer1	-0.964558	h
MP2aTZ_monomer2	-0.964885	h
	:
correction_dimer	-0.150469	in h: CCaTZ_dimer - MP2aTZ_dimer
correction_monomer1	-0.0757861	in h: CCaTZ_monomer1 - MP2aTZ_monomer1
correction_monomer2	-0.0757723	in h: CCaTZ_monomer2 - MP2aTZ_monomer2
E_dimer	-463.82	in h: HF_dimer + MP2a5Z_dimer + correction_dimer
E_monomer1	-231.908	in h: HF_monomer1 + MP2a5Z_monomer1 + correction_monomer1
E_monomer2	-231.908	in h: HF_monomer2 + MP2a5Z_monomer2 + correction_monomer2
HF_part	3.33833	kJ/mol: 2625.5*(HF_dimer-HF_monomer1-HF_monomer2)
MP2_part	-16.787	kJ/mol: 2625.5*(MP2a5Z_dimer-MP2a5Z_monomer1-MP2a5Z_monomer2)
correction_part	2.86023	kJ/mol: 2625.5*(correction_dimer-correction_monomer1-correction_monomer2)
dE	-10.5884	kJ/mol: 2625.5*(E_dimer - E_monomer1 - E_monomer2)
		coordinates:
		C 1.20774702958 -0.69825000000 0.06329533976 C 0.00000000000 -1.39650000000 0.00000000000 C -1.20774702958 -0.69825000000 -0.06329533976 C -1.20774702958 0.69825000000 -0.06329533976 C -0.00000000000 1.39650000000 -0.00000000000 C 1.20774702958 0.69825000000 0.06329533976 H 2.14609685207 -1.24075000000 0.11247217014 H 0.00000000000 -2.48150000000 0.00000000000 H -2.14609685207 -1.24075000000 -0.1…

## Sheet: 4
beta_A = 177 deg; gamma_B = 250 deg; R = 516.25 pm
quantity (named in a self-explanatory way)	value	unit (with comments)
HF_dimer	-461.592	h
HF_monomer1	-230.797	h
HF_monomer2	-230.797	h
	:
MP2a5Z_dimer	-2.07659	h
MP2a5Z_monomer1	-1.03545	h
MP2a5Z_monomer2	-1.03549	h
	:
CCaTZ_dimer	-2.08543	h
CCaTZ_monomer1	-1.0403	h
CCaTZ_monomer2	-1.04059	h
	:
MP2aTZ_dimer	-1.93483	h
MP2aTZ_monomer1	-0.964509	h
MP2aTZ_monomer2	-0.96481	h
	:
correction_dimer	-0.150601	in h: CCaTZ_dimer - MP2aTZ_dimer
correction_monomer1	-0.0757893	in h: CCaTZ_monomer1 - MP2aTZ_monomer1
correction_monomer2	-0.0757783	in h: CCaTZ_monomer2 - MP2aTZ_monomer2
E_dimer	-463.82	in h: HF_dimer + MP2a5Z_dimer + correction_dimer
E_monomer1	-231.908	in h: HF_monomer1 + MP2a5Z_monomer1 + correction_monomer1
E_monomer2	-231.908	in h: HF_monomer2 + MP2a5Z_monomer2 + correction_monomer2
HF_part	1.99334	kJ/mol: 2625.5*(HF_dimer-HF_monomer1-HF_monomer2)
MP2_part	-14.8056	kJ/mol: 2625.5*(MP2a5Z_dimer-MP2a5Z_monomer1-MP2a5Z_monomer2)
correction_part	2.53881	kJ/mol: 2625.5*(correction_dimer-correction_monomer1-correction_monomer2)
dE	-10.2735	kJ/mol: 2625.5*(E_dimer - E_monomer1 - E_monomer2)
		coordinates:
		C 1.20774702958 -0.69825000000 0.06329533976 C 0.00000000000 -1.39650000000 0.00000000000 C -1.20774702958 -0.69825000000 -0.06329533976 C -1.20774702958 0.69825000000 -0.06329533976 C -0.00000000000 1.39650000000 -0.00000000000 C 1.20774702958 0.69825000000 0.06329533976 H 2.14609685207 -1.24075000000 0.11247217014 H 0.00000000000 -2.48150000000 0.00000000000 H -2.14609685207 -1.24075000000 -0.1…

## Sheet: 5
beta_A = 177 deg; gamma_B = 250 deg; R = 525.00 pm
quantity (named in a self-explanatory way)	value	unit (with comments)
HF_dimer	-461.593	h
HF_monomer1	-230.797	h
HF_monomer2	-230.797	h
	:
MP2a5Z_dimer	-2.07589	h
MP2a5Z_monomer1	-1.03545	h
MP2a5Z_monomer2	-1.03548	h
	:
CCaTZ_dimer	-2.08479	h
CCaTZ_monomer1	-1.04026	h
CCaTZ_monomer2	-1.04053	h
	:
MP2aTZ_dimer	-1.93407	h
MP2aTZ_monomer1	-0.964463	h
MP2aTZ_monomer2	-0.964743	h
	:
correction_dimer	-0.150715	in h: CCaTZ_dimer - MP2aTZ_dimer
correction_monomer1	-0.0757922	in h: CCaTZ_monomer1 - MP2aTZ_monomer1
correction_monomer2	-0.0757836	in h: CCaTZ_monomer2 - MP2aTZ_monomer2
E_dimer	-463.819	in h: HF_dimer + MP2a5Z_dimer + correction_dimer
E_monomer1	-231.908	in h: HF_monomer1 + MP2a5Z_monomer1 + correction_monomer1
E_monomer2	-231.908	in h: HF_monomer2 + MP2a5Z_monomer2 + correction_monomer2
HF_part	1.00248	kJ/mol: 2625.5*(HF_dimer-HF_monomer1-HF_monomer2)
MP2_part	-13.0255	kJ/mol: 2625.5*(MP2a5Z_dimer-MP2a5Z_monomer1-MP2a5Z_monomer2)
correction_part	2.26002	kJ/mol: 2625.5*(correction_dimer-correction_monomer1-correction_monomer2)
dE	-9.76301	kJ/mol: 2625.5*(E_dimer - E_monomer1 - E_monomer2)
		coordinates:
		C 1.20774702958 -0.69825000000 0.06329533976 C 0.00000000000 -1.39650000000 0.00000000000 C -1.20774702958 -0.69825000000 -0.06329533976 C -1.20774702958 0.69825000000 -0.06329533976 C -0.00000000000 1.39650000000 -0.00000000000 C 1.20774702958 0.69825000000 0.06329533976 H 2.14609685207 -1.24075000000 0.11247217014 H 0.00000000000 -2.48150000000 0.00000000000 H -2.14609685207 -1.24075000000 -0.1…

## Sheet: 6
beta_A = 177 deg; gamma_B = 255 deg; R = 490.00 pm
quantity (named in a self-explanatory way)	value	unit (with comments)
HF_dimer	-461.59	h
HF_monomer1	-230.797	h
HF_monomer2	-230.797	h
	:
MP2a5Z_dimer	-2.07931	h
MP2a5Z_monomer1	-1.03549	h
MP2a5Z_monomer2	-1.03554	h
	:
CCaTZ_dimer	-2.08793	h
CCaTZ_monomer1	-1.04046	h
CCaTZ_monomer2	-1.04084	h
	:
MP2aTZ_dimer	-1.93782	h
MP2aTZ_monomer1	-0.964679	h
MP2aTZ_monomer2	-0.965078	h
	:
correction_dimer	-0.150117	in h: CCaTZ_dimer - MP2aTZ_dimer
correction_monomer1	-0.0757787	in h: CCaTZ_monomer1 - MP2aTZ_monomer1
correction_monomer2	-0.0757603	in h: CCaTZ_monomer2 - MP2aTZ_monomer2
E_dimer	-463.82	in h: HF_dimer + MP2a5Z_dimer + correction_dimer
E_monomer1	-231.908	in h: HF_monomer1 + MP2a5Z_monomer1 + correction_monomer1
E_monomer2	-231.908	in h: HF_monomer2 + MP2a5Z_monomer2 + correction_monomer2
HF_part	6.97939	kJ/mol: 2625.5*(HF_dimer-HF_monomer1-HF_monomer2)
MP2_part	-21.7254	kJ/mol: 2625.5*(MP2a5Z_dimer-MP2a5Z_monomer1-MP2a5Z_monomer2)
correction_part	3.73438	kJ/mol: 2625.5*(correction_dimer-correction_monomer1-correction_monomer2)
dE	-11.0117	kJ/mol: 2625.5*(E_dimer - E_monomer1 - E_monomer2)
		coordinates:
		C 1.20774702958 -0.69825000000 0.06329533976 C 0.00000000000 -1.39650000000 0.00000000000 C -1.20774702958 -0.69825000000 -0.06329533976 C -1.20774702958 0.69825000000 -0.06329533976 C -0.00000000000 1.39650000000 -0.00000000000 C 1.20774702958 0.69825000000 0.06329533976 H 2.14609685207 -1.24075000000 0.11247217014 H 0.00000000000 -2.48150000000 0.00000000000 H -2.14609685207 -1.24075000000 -0.1…

## Sheet: 7
beta_A = 177 deg; gamma_B = 255 deg; R = 498.75 pm
quantity (named in a self-explanatory way)	value	unit (with comments)
HF_dimer	-461.591	h
HF_monomer1	-230.797	h
HF_monomer2	-230.797	h
	:
MP2a5Z_dimer	-2.07828	h
MP2a5Z_monomer1	-1.03548	h
MP2a5Z_monomer2	-1.03552	h
	:
CCaTZ_dimer	-2.087	h
CCaTZ_monomer1	-1.0404	h
CCaTZ_monomer2	-1.04076	h
	:
MP2aTZ_dimer	-1.93671	h
MP2aTZ_monomer1	-0.96462	h
MP2aTZ_monomer2	-0.964988	h
	:
correction_dimer	-0.150295	in h: CCaTZ_dimer - MP2aTZ_dimer
correction_monomer1	-0.0757825	in h: CCaTZ_monomer1 - MP2aTZ_monomer1
correction_monomer2	-0.0757674	in h: CCaTZ_monomer2 - MP2aTZ_monomer2
E_dimer	-463.82	in h: HF_dimer + MP2a5Z_dimer + correction_dimer
E_monomer1	-231.908	in h: HF_monomer1 + MP2a5Z_monomer1 + correction_monomer1
E_monomer2	-231.908	in h: HF_monomer2 + MP2a5Z_monomer2 + correction_monomer2
HF_part	4.68782	kJ/mol: 2625.5*(HF_dimer-HF_monomer1-HF_monomer2)
MP2_part	-19.1096	kJ/mol: 2625.5*(MP2a5Z_dimer-MP2a5Z_monomer1-MP2a5Z_monomer2)
correction_part	3.29472	kJ/mol: 2625.5*(correction_dimer-correction_monomer1-correction_monomer2)
dE	-11.127	kJ/mol: 2625.5*(E_dimer - E_monomer1 - E_monomer2)
		coordinates:
		C 1.20774702958 -0.69825000000 0.06329533976 C 0.00000000000 -1.39650000000 0.00000000000 C -1.20774702958 -0.69825000000 -0.06329533976 C -1.20774702958 0.69825000000 -0.06329533976 C -0.00000000000 1.39650000000 -0.00000000000 C 1.20774702958 0.69825000000 0.06329533976 H 2.14609685207 -1.24075000000 0.11247217014 H 0.00000000000 -2.48150000000 0.00000000000 H -2.14609685207 -1.24075000000 -0.1…

## Sheet: 8
beta_A = 177 deg; gamma_B = 255 deg; R = 507.50 pm
quantity (named in a self-explanatory way)	value	unit (with comments)
HF_dimer	-461.592	h
HF_monomer1	-230.797	h
HF_monomer2	-230.797	h
	:
MP2a5Z_dimer	-2.07737	h
MP2a5Z_monomer1	-1.03547	h
MP2a5Z_monomer2	-1.03551	h
	:
CCaTZ_dimer	-2.08618	h
CCaTZ_monomer1	-1.04035	h
CCaTZ_monomer2	-1.04068	h
	:
MP2aTZ_dimer	-1.93573	h
MP2aTZ_monomer1	-0.964567	h
MP2aTZ_monomer2	-0.964907	h
	:
correction_dimer	-0.15045	in h: CCaTZ_dimer - MP2aTZ_dimer
correction_monomer1	-0.075786	in h: CCaTZ_monomer1 - MP2aTZ_monomer1
correction_monomer2	-0.0757739	in h: CCaTZ_monomer2 - MP2aTZ_monomer2
E_dimer	-463.82	in h: HF_dimer + MP2a5Z_dimer + correction_dimer
E_monomer1	-231.908	in h: HF_monomer1 + MP2a5Z_monomer1 + correction_monomer1
E_monomer2	-231.908	in h: HF_monomer2 + MP2a5Z_monomer2 + correction_monomer2
HF_part	2.97071	kJ/mol: 2625.5*(HF_dimer-HF_monomer1-HF_monomer2)
MP2_part	-16.771	kJ/mol: 2625.5*(MP2a5Z_dimer-MP2a5Z_monomer1-MP2a5Z_monomer2)
correction_part	2.91429	kJ/mol: 2625.5*(correction_dimer-correction_monomer1-correction_monomer2)
dE	-10.886	kJ/mol: 2625.5*(E_dimer - E_monomer1 - E_monomer2)
		coordinates:
		C 1.20774702958 -0.69825000000 0.06329533976 C 0.00000000000 -1.39650000000 0.00000000000 C -1.20774702958 -0.69825000000 -0.06329533976 C -1.20774702958 0.69825000000 -0.06329533976 C -0.00000000000 1.39650000000 -0.00000000000 C 1.20774702958 0.69825000000 0.06329533976 H 2.14609685207 -1.24075000000 0.11247217014 H 0.00000000000 -2.48150000000 0.00000000000 H -2.14609685207 -1.24075000000 -0.1…

## Sheet: 9
beta_A = 177 deg; gamma_B = 255 deg; R = 516.25 pm
quantity (named in a self-explanatory way)	value	unit (with comments)
HF_dimer	-461.592	h
HF_monomer1	-230.797	h
HF_monomer2	-230.797	h
	:
MP2a5Z_dimer	-2.07659	h
MP2a5Z_monomer1	-1.03546	h
MP2a5Z_monomer2	-1.0355	h
	:
CCaTZ_dimer	-2.08545	h
CCaTZ_monomer1	-1.04031	h
CCaTZ_monomer2	-1.04061	h
	:
MP2aTZ_dimer	-1.93487	h
MP2aTZ_monomer1	-0.964517	h
MP2aTZ_monomer2	-0.964834	h
	:
correction_dimer	-0.150584	in h: CCaTZ_dimer - MP2aTZ_dimer
correction_monomer1	-0.0757892	in h: CCaTZ_monomer1 - MP2aTZ_monomer1
correction_monomer2	-0.0757797	in h: CCaTZ_monomer2 - MP2aTZ_monomer2
E_dimer	-463.82	in h: HF_dimer + MP2a5Z_dimer + correction_dimer
E_monomer1	-231.908	in h: HF_monomer1 + MP2a5Z_monomer1 + correction_monomer1
E_monomer2	-231.908	in h: HF_monomer2 + MP2a5Z_monomer2 + correction_monomer2
HF_part	1.69496	kJ/mol: 2625.5*(HF_dimer-HF_monomer1-HF_monomer2)
MP2_part	-14.815	kJ/mol: 2625.5*(MP2a5Z_dimer-MP2a5Z_monomer1-MP2a5Z_monomer2)
correction_part	2.58502	kJ/mol: 2625.5*(correction_dimer-correction_monomer1-correction_monomer2)
dE	-10.535	kJ/mol: 2625.5*(E_dimer - E_monomer1 - E_monomer2)
		coordinates:
		C 1.20774702958 -0.69825000000 0.06329533976 C 0.00000000000 -1.39650000000 0.00000000000 C -1.20774702958 -0.69825000000 -0.06329533976 C -1.20774702958 0.69825000000 -0.06329533976 C -0.00000000000 1.39650000000 -0.00000000000 C 1.20774702958 0.69825000000 0.06329533976 H 2.14609685207 -1.24075000000 0.11247217014 H 0.00000000000 -2.48150000000 0.00000000000 H -2.14609685207 -1.24075000000 -0.1…

## Sheet: 10
beta_A = 177 deg; gamma_B = 255 deg; R = 525.00 pm
quantity (named in a self-explanatory way)	value	unit (with comments)
HF_dimer	-461.593	h
HF_monomer1	-230.797	h
HF_monomer2	-230.797	h
	:
MP2a5Z_dimer	-2.07591	h
MP2a5Z_monomer1	-1.03545	h
MP2a5Z_monomer2	-1.03548	h
	:
CCaTZ_dimer	-2.08482	h
CCaTZ_monomer1	-1.04026	h
CCaTZ_monomer2	-1.04055	h
	:
MP2aTZ_dimer	-1.93411	h
MP2aTZ_monomer1	-0.964472	h
MP2aTZ_monomer2	-0.964767	h
	:
correction_dimer	-0.150701	in h: CCaTZ_dimer - MP2aTZ_dimer
correction_monomer1	-0.0757921	in h: CCaTZ_monomer1 - MP2aTZ_monomer1
correction_monomer2	-0.0757848	in h: CCaTZ_monomer2 - MP2aTZ_monomer2
E_dimer	-463.819	in h: HF_dimer + MP2a5Z_dimer + correction_dimer
E_monomer1	-231.908	in h: HF_monomer1 + MP2a5Z_monomer1 + correction_monomer1
E_monomer2	-231.908	in h: HF_monomer2 + MP2a5Z_monomer2 + correction_monomer2
HF_part	0.756842	kJ/mol: 2625.5*(HF_dimer-HF_monomer1-HF_monomer2)
MP2_part	-13.063	kJ/mol: 2625.5*(MP2a5Z_dimer-MP2a5Z_monomer1-MP2a5Z_monomer2)
correction_part	2.29935	kJ/mol: 2625.5*(correction_dimer-correction_monomer1-correction_monomer2)
dE	-10.0068	kJ/mol: 2625.5*(E_dimer - E_monomer1 - E_monomer2)
		coordinates:
		C 1.20774702958 -0.69825000000 0.06329533976 C 0.00000000000 -1.39650000000 0.00000000000 C -1.20774702958 -0.69825000000 -0.06329533976 C -1.20774702958 0.69825000000 -0.06329533976 C -0.00000000000 1.39650000000 -0.00000000000 C 1.20774702958 0.69825000000 0.06329533976 H 2.14609685207 -1.24075000000 0.11247217014 H 0.00000000000 -2.48150000000 0.00000000000 H -2.14609685207 -1.24075000000 -0.1…

[truncated: 15 more sheets: 11, 12, 13, 14, 15, 16, 17, 18, 19, 20, 21, 22, 23, 24, 25]
