# Supplementary material for: On the Potential Energy Surface of the Pyrene Dimer
Source: Int J Mol Sci. 2024 Oct 6;25(19):10762. doi: 10.3390/ijms251910762 (PMC11476719; doi:10.3390/ijms251910762)
Supplement: Supplementary file 1 [file ijms-25-10762-s001.zip › SI/canonical_layer5_BD.xlsx]

## Sheet: 1
beta_A = 180 deg; gamma_B = 250 deg; R = 490.00 pm
HCl:water complex; its MP2/aTZ geometry is listed below	value	unit (with comments)
HF_dimer	-461.59	h
HF_monomer1	-230.797	h
HF_monomer2	-230.797	h
	:
MP2a5Z_dimer	-2.07937	h
MP2a5Z_monomer1	-1.03549	h
MP2a5Z_monomer2	-1.03554	h
	:
CCaTZ_dimer	-2.088	h
CCaTZ_monomer1	-1.04045	h
CCaTZ_monomer2	-1.04082	h
	:
MP2aTZ_dimer	-1.93787	h
MP2aTZ_monomer1	-0.964674	h
MP2aTZ_monomer2	-0.965065	h
	:
correction_dimer	-0.150133	in h: CCaTZ_dimer - MP2aTZ_dimer
correction_monomer1	-0.0757785	in h: CCaTZ_monomer1 - MP2aTZ_monomer1
correction_monomer2	-0.0757579	in h: CCaTZ_monomer2 - MP2aTZ_monomer2
E_dimer	-463.819	in h: HF_dimer + MP2a5Z_dimer + correction_dimer
E_monomer1	-231.908	in h: HF_monomer1 + MP2a5Z_monomer1 + correction_monomer1
E_monomer2	-231.908	in h: HF_monomer2 + MP2a5Z_monomer2 + correction_monomer2
HF_part	8.2748	kJ/mol: 2625.5*(HF_dimer-HF_monomer1-HF_monomer2)
MP2_part	-21.9101	kJ/mol: 2625.5*(MP2a5Z_dimer-MP2a5Z_monomer1-MP2a5Z_monomer2)
correction_part	3.68537	kJ/mol: 2625.5*(correction_dimer-correction_monomer1-correction_monomer2)
dE	-9.94991	kJ/mol: 2625.5*(E_dimer - E_monomer1 - E_monomer2)
		coordinates:
		C 1.20940447638 -0.69825000000 0.00000000000 C 0.00000000000 -1.39650000000 0.00000000000 C -1.20940447638 -0.69825000000 -0.00000000000 C -1.20940447638 0.69825000000 -0.00000000000 C -0.00000000000 1.39650000000 -0.00000000000 C 1.20940447638 0.69825000000 0.00000000000 H 2.14904203949 -1.24075000000 0.00000000000 H 0.00000000000 -2.48150000000 0.00000000000 H -2.14904203949 -1.24075000000 -0.0…

## Sheet: 2
beta_A = 180 deg; gamma_B = 250 deg; R = 498.75 pm
quantity (named in a self-explanatory way)	value	unit (with comments)
HF_dimer	-461.591	h
HF_monomer1	-230.797	h
HF_monomer2	-230.797	h
	:
MP2a5Z_dimer	-2.07832	h
MP2a5Z_monomer1	-1.03548	h
MP2a5Z_monomer2	-1.03552	h
	:
CCaTZ_dimer	-2.08705	h
CCaTZ_monomer1	-1.0404	h
CCaTZ_monomer2	-1.04074	h
	:
MP2aTZ_dimer	-1.93674	h
MP2aTZ_monomer1	-0.964615	h
MP2aTZ_monomer2	-0.964973	h
	:
correction_dimer	-0.15031	in h: CCaTZ_dimer - MP2aTZ_dimer
correction_monomer1	-0.0757823	in h: CCaTZ_monomer1 - MP2aTZ_monomer1
correction_monomer2	-0.075765	in h: CCaTZ_monomer2 - MP2aTZ_monomer2
E_dimer	-463.82	in h: HF_dimer + MP2a5Z_dimer + correction_dimer
E_monomer1	-231.908	in h: HF_monomer1 + MP2a5Z_monomer1 + correction_monomer1
E_monomer2	-231.908	in h: HF_monomer2 + MP2a5Z_monomer2 + correction_monomer2
HF_part	5.6947	kJ/mol: 2625.5*(HF_dimer-HF_monomer1-HF_monomer2)
MP2_part	-19.2274	kJ/mol: 2625.5*(MP2a5Z_dimer-MP2a5Z_monomer1-MP2a5Z_monomer2)
correction_part	3.24939	kJ/mol: 2625.5*(correction_dimer-correction_monomer1-correction_monomer2)
dE	-10.2833	kJ/mol: 2625.5*(E_dimer - E_monomer1 - E_monomer2)
		coordinates:
		C 1.20940447638 -0.69825000000 0.00000000000 C 0.00000000000 -1.39650000000 0.00000000000 C -1.20940447638 -0.69825000000 -0.00000000000 C -1.20940447638 0.69825000000 -0.00000000000 C -0.00000000000 1.39650000000 -0.00000000000 C 1.20940447638 0.69825000000 0.00000000000 H 2.14904203949 -1.24075000000 0.00000000000 H 0.00000000000 -2.48150000000 0.00000000000 H -2.14904203949 -1.24075000000 -0.0…

## Sheet: 3
beta_A = 180 deg; gamma_B = 250 deg; R = 507.50 pm
quantity (named in a self-explanatory way)	value	unit (with comments)
HF_dimer	-461.592	h
HF_monomer1	-230.797	h
HF_monomer2	-230.797	h
	:
MP2a5Z_dimer	-2.07741	h
MP2a5Z_monomer1	-1.03546	h
MP2a5Z_monomer2	-1.03551	h
	:
CCaTZ_dimer	-2.0862	h
CCaTZ_monomer1	-1.04035	h
CCaTZ_monomer2	-1.04066	h
	:
MP2aTZ_dimer	-1.93574	h
MP2aTZ_monomer1	-0.964562	h
MP2aTZ_monomer2	-0.964888	h
	:
correction_dimer	-0.150463	in h: CCaTZ_dimer - MP2aTZ_dimer
correction_monomer1	-0.0757858	in h: CCaTZ_monomer1 - MP2aTZ_monomer1
correction_monomer2	-0.0757716	in h: CCaTZ_monomer2 - MP2aTZ_monomer2
E_dimer	-463.82	in h: HF_dimer + MP2a5Z_dimer + correction_dimer
E_monomer1	-231.908	in h: HF_monomer1 + MP2a5Z_monomer1 + correction_monomer1
E_monomer2	-231.908	in h: HF_monomer2 + MP2a5Z_monomer2 + correction_monomer2
HF_part	3.75631	kJ/mol: 2625.5*(HF_dimer-HF_monomer1-HF_monomer2)
MP2_part	-16.9016	kJ/mol: 2625.5*(MP2a5Z_dimer-MP2a5Z_monomer1-MP2a5Z_monomer2)
correction_part	2.87342	kJ/mol: 2625.5*(correction_dimer-correction_monomer1-correction_monomer2)
dE	-10.2718	kJ/mol: 2625.5*(E_dimer - E_monomer1 - E_monomer2)
		coordinates:
		C 1.20940447638 -0.69825000000 0.00000000000 C 0.00000000000 -1.39650000000 0.00000000000 C -1.20940447638 -0.69825000000 -0.00000000000 C -1.20940447638 0.69825000000 -0.00000000000 C -0.00000000000 1.39650000000 -0.00000000000 C 1.20940447638 0.69825000000 0.00000000000 H 2.14904203949 -1.24075000000 0.00000000000 H 0.00000000000 -2.48150000000 0.00000000000 H -2.14904203949 -1.24075000000 -0.0…

## Sheet: 4
beta_A = 180 deg; gamma_B = 250 deg; R = 516.25 pm
quantity (named in a self-explanatory way)	value	unit (with comments)
HF_dimer	-461.592	h
HF_monomer1	-230.797	h
HF_monomer2	-230.797	h
	:
MP2a5Z_dimer	-2.07661	h
MP2a5Z_monomer1	-1.03546	h
MP2a5Z_monomer2	-1.03549	h
	:
CCaTZ_dimer	-2.08546	h
CCaTZ_monomer1	-1.0403	h
CCaTZ_monomer2	-1.04059	h
	:
MP2aTZ_dimer	-1.93487	h
MP2aTZ_monomer1	-0.964512	h
MP2aTZ_monomer2	-0.964812	h
	:
correction_dimer	-0.150596	in h: CCaTZ_dimer - MP2aTZ_dimer
correction_monomer1	-0.075789	in h: CCaTZ_monomer1 - MP2aTZ_monomer1
correction_monomer2	-0.0757775	in h: CCaTZ_monomer2 - MP2aTZ_monomer2
E_dimer	-463.819	in h: HF_dimer + MP2a5Z_dimer + correction_dimer
E_monomer1	-231.908	in h: HF_monomer1 + MP2a5Z_monomer1 + correction_monomer1
E_monomer2	-231.908	in h: HF_monomer2 + MP2a5Z_monomer2 + correction_monomer2
HF_part	2.3107	kJ/mol: 2625.5*(HF_dimer-HF_monomer1-HF_monomer2)
MP2_part	-14.8585	kJ/mol: 2625.5*(MP2a5Z_dimer-MP2a5Z_monomer1-MP2a5Z_monomer2)
correction_part	2.54847	kJ/mol: 2625.5*(correction_dimer-correction_monomer1-correction_monomer2)
dE	-9.99937	kJ/mol: 2625.5*(E_dimer - E_monomer1 - E_monomer2)
		coordinates:
		C 1.20940447638 -0.69825000000 0.00000000000 C 0.00000000000 -1.39650000000 0.00000000000 C -1.20940447638 -0.69825000000 -0.00000000000 C -1.20940447638 0.69825000000 -0.00000000000 C -0.00000000000 1.39650000000 -0.00000000000 C 1.20940447638 0.69825000000 0.00000000000 H 2.14904203949 -1.24075000000 0.00000000000 H 0.00000000000 -2.48150000000 0.00000000000 H -2.14904203949 -1.24075000000 -0.0…

## Sheet: 5
beta_A = 180 deg; gamma_B = 250 deg; R = 525.00 pm
quantity (named in a self-explanatory way)	value	unit (with comments)
HF_dimer	-461.593	h
HF_monomer1	-230.797	h
HF_monomer2	-230.797	h
	:
MP2a5Z_dimer	-2.07592	h
MP2a5Z_monomer1	-1.03545	h
MP2a5Z_monomer2	-1.03548	h
	:
CCaTZ_dimer	-2.08481	h
CCaTZ_monomer1	-1.04026	h
CCaTZ_monomer2	-1.04053	h
	:
MP2aTZ_dimer	-1.9341	h
MP2aTZ_monomer1	-0.964466	h
MP2aTZ_monomer2	-0.964744	h
	:
correction_dimer	-0.150711	in h: CCaTZ_dimer - MP2aTZ_dimer
correction_monomer1	-0.075792	in h: CCaTZ_monomer1 - MP2aTZ_monomer1
correction_monomer2	-0.0757829	in h: CCaTZ_monomer2 - MP2aTZ_monomer2
E_dimer	-463.819	in h: HF_dimer + MP2a5Z_dimer + correction_dimer
E_monomer1	-231.908	in h: HF_monomer1 + MP2a5Z_monomer1 + correction_monomer1
E_monomer2	-231.908	in h: HF_monomer2 + MP2a5Z_monomer2 + correction_monomer2
HF_part	1.24206	kJ/mol: 2625.5*(HF_dimer-HF_monomer1-HF_monomer2)
MP2_part	-13.1064	kJ/mol: 2625.5*(MP2a5Z_dimer-MP2a5Z_monomer1-MP2a5Z_monomer2)
correction_part	2.2669	kJ/mol: 2625.5*(correction_dimer-correction_monomer1-correction_monomer2)
dE	-9.59748	kJ/mol: 2625.5*(E_dimer - E_monomer1 - E_monomer2)
		coordinates:
		C 1.20940447638 -0.69825000000 0.00000000000 C 0.00000000000 -1.39650000000 0.00000000000 C -1.20940447638 -0.69825000000 -0.00000000000 C -1.20940447638 0.69825000000 -0.00000000000 C -0.00000000000 1.39650000000 -0.00000000000 C 1.20940447638 0.69825000000 0.00000000000 H 2.14904203949 -1.24075000000 0.00000000000 H 0.00000000000 -2.48150000000 0.00000000000 H -2.14904203949 -1.24075000000 -0.0…

## Sheet: 6
beta_A = 180 deg; gamma_B = 255 deg; R = 490.00 pm
quantity (named in a self-explanatory way)	value	unit (with comments)
HF_dimer	-461.59	h
HF_monomer1	-230.797	h
HF_monomer2	-230.797	h
	:
MP2a5Z_dimer	-2.07938	h
MP2a5Z_monomer1	-1.03549	h
MP2a5Z_monomer2	-1.03554	h
	:
CCaTZ_dimer	-2.088	h
CCaTZ_monomer1	-1.04046	h
CCaTZ_monomer2	-1.04084	h
	:
MP2aTZ_dimer	-1.93789	h
MP2aTZ_monomer1	-0.964685	h
MP2aTZ_monomer2	-0.965084	h
	:
correction_dimer	-0.150105	in h: CCaTZ_dimer - MP2aTZ_dimer
correction_monomer1	-0.0757784	in h: CCaTZ_monomer1 - MP2aTZ_monomer1
correction_monomer2	-0.0757596	in h: CCaTZ_monomer2 - MP2aTZ_monomer2
E_dimer	-463.82	in h: HF_dimer + MP2a5Z_dimer + correction_dimer
E_monomer1	-231.908	in h: HF_monomer1 + MP2a5Z_monomer1 + correction_monomer1
E_monomer2	-231.908	in h: HF_monomer2 + MP2a5Z_monomer2 + correction_monomer2
HF_part	7.82905	kJ/mol: 2625.5*(HF_dimer-HF_monomer1-HF_monomer2)
MP2_part	-21.9017	kJ/mol: 2625.5*(MP2a5Z_dimer-MP2a5Z_monomer1-MP2a5Z_monomer2)
correction_part	3.76223	kJ/mol: 2625.5*(correction_dimer-correction_monomer1-correction_monomer2)
dE	-10.3105	kJ/mol: 2625.5*(E_dimer - E_monomer1 - E_monomer2)
		coordinates:
		C 1.20940447638 -0.69825000000 0.00000000000 C 0.00000000000 -1.39650000000 0.00000000000 C -1.20940447638 -0.69825000000 -0.00000000000 C -1.20940447638 0.69825000000 -0.00000000000 C -0.00000000000 1.39650000000 -0.00000000000 C 1.20940447638 0.69825000000 0.00000000000 H 2.14904203949 -1.24075000000 0.00000000000 H 0.00000000000 -2.48150000000 0.00000000000 H -2.14904203949 -1.24075000000 -0.0…

## Sheet: 7
beta_A = 180 deg; gamma_B = 255 deg; R = 498.75 pm
quantity (named in a self-explanatory way)	value	unit (with comments)
HF_dimer	-461.591	h
HF_monomer1	-230.797	h
HF_monomer2	-230.797	h
	:
MP2a5Z_dimer	-2.07834	h
MP2a5Z_monomer1	-1.03548	h
MP2a5Z_monomer2	-1.03553	h
	:
CCaTZ_dimer	-2.08706	h
CCaTZ_monomer1	-1.04041	h
CCaTZ_monomer2	-1.04076	h
	:
MP2aTZ_dimer	-1.93677	h
MP2aTZ_monomer1	-0.964626	h
MP2aTZ_monomer2	-0.964992	h
	:
correction_dimer	-0.150286	in h: CCaTZ_dimer - MP2aTZ_dimer
correction_monomer1	-0.0757822	in h: CCaTZ_monomer1 - MP2aTZ_monomer1
correction_monomer2	-0.0757666	in h: CCaTZ_monomer2 - MP2aTZ_monomer2
E_dimer	-463.82	in h: HF_dimer + MP2a5Z_dimer + correction_dimer
E_monomer1	-231.908	in h: HF_monomer1 + MP2a5Z_monomer1 + correction_monomer1
E_monomer2	-231.908	in h: HF_monomer2 + MP2a5Z_monomer2 + correction_monomer2
HF_part	5.34006	kJ/mol: 2625.5*(HF_dimer-HF_monomer1-HF_monomer2)
MP2_part	-19.2543	kJ/mol: 2625.5*(MP2a5Z_dimer-MP2a5Z_monomer1-MP2a5Z_monomer2)
correction_part	3.31612	kJ/mol: 2625.5*(correction_dimer-correction_monomer1-correction_monomer2)
dE	-10.5982	kJ/mol: 2625.5*(E_dimer - E_monomer1 - E_monomer2)
		coordinates:
		C 1.20940447638 -0.69825000000 0.00000000000 C 0.00000000000 -1.39650000000 0.00000000000 C -1.20940447638 -0.69825000000 -0.00000000000 C -1.20940447638 0.69825000000 -0.00000000000 C -0.00000000000 1.39650000000 -0.00000000000 C 1.20940447638 0.69825000000 0.00000000000 H 2.14904203949 -1.24075000000 0.00000000000 H 0.00000000000 -2.48150000000 0.00000000000 H -2.14904203949 -1.24075000000 -0.0…

## Sheet: 8
beta_A = 180 deg; gamma_B = 255 deg; R = 507.50 pm
quantity (named in a self-explanatory way)	value	unit (with comments)
HF_dimer	-461.592	h
HF_monomer1	-230.797	h
HF_monomer2	-230.797	h
	:
MP2a5Z_dimer	-2.07741	h
MP2a5Z_monomer1	-1.03547	h
MP2a5Z_monomer2	-1.03552	h
	:
CCaTZ_dimer	-2.08622	h
CCaTZ_monomer1	-1.04036	h
CCaTZ_monomer2	-1.04068	h
	:
MP2aTZ_dimer	-1.93578	h
MP2aTZ_monomer1	-0.964572	h
MP2aTZ_monomer2	-0.964909	h
	:
correction_dimer	-0.150442	in h: CCaTZ_dimer - MP2aTZ_dimer
correction_monomer1	-0.0757857	in h: CCaTZ_monomer1 - MP2aTZ_monomer1
correction_monomer2	-0.0757729	in h: CCaTZ_monomer2 - MP2aTZ_monomer2
E_dimer	-463.82	in h: HF_dimer + MP2a5Z_dimer + correction_dimer
E_monomer1	-231.908	in h: HF_monomer1 + MP2a5Z_monomer1 + correction_monomer1
E_monomer2	-231.908	in h: HF_monomer2 + MP2a5Z_monomer2 + correction_monomer2
HF_part	3.46892	kJ/mol: 2625.5*(HF_dimer-HF_monomer1-HF_monomer2)
MP2_part	-16.8744	kJ/mol: 2625.5*(MP2a5Z_dimer-MP2a5Z_monomer1-MP2a5Z_monomer2)
correction_part	2.93044	kJ/mol: 2625.5*(correction_dimer-correction_monomer1-correction_monomer2)
dE	-10.4751	kJ/mol: 2625.5*(E_dimer - E_monomer1 - E_monomer2)
		coordinates:
		C 1.20940447638 -0.69825000000 0.00000000000 C 0.00000000000 -1.39650000000 0.00000000000 C -1.20940447638 -0.69825000000 -0.00000000000 C -1.20940447638 0.69825000000 -0.00000000000 C -0.00000000000 1.39650000000 -0.00000000000 C 1.20940447638 0.69825000000 0.00000000000 H 2.14904203949 -1.24075000000 0.00000000000 H 0.00000000000 -2.48150000000 0.00000000000 H -2.14904203949 -1.24075000000 -0.0…

## Sheet: 9
beta_A = 180 deg; gamma_B = 255 deg; R = 516.25 pm
quantity (named in a self-explanatory way)	value	unit (with comments)
HF_dimer	-461.592	h
HF_monomer1	-230.797	h
HF_monomer2	-230.797	h
	:
MP2a5Z_dimer	-2.07664	h
MP2a5Z_monomer1	-1.03546	h
MP2a5Z_monomer2	-1.0355	h
	:
CCaTZ_dimer	-2.08549	h
CCaTZ_monomer1	-1.04031	h
CCaTZ_monomer2	-1.04061	h
	:
MP2aTZ_dimer	-1.93491	h
MP2aTZ_monomer1	-0.964522	h
MP2aTZ_monomer2	-0.964834	h
	:
correction_dimer	-0.150578	in h: CCaTZ_dimer - MP2aTZ_dimer
correction_monomer1	-0.0757889	in h: CCaTZ_monomer1 - MP2aTZ_monomer1
correction_monomer2	-0.0757786	in h: CCaTZ_monomer2 - MP2aTZ_monomer2
E_dimer	-463.82	in h: HF_dimer + MP2a5Z_dimer + correction_dimer
E_monomer1	-231.908	in h: HF_monomer1 + MP2a5Z_monomer1 + correction_monomer1
E_monomer2	-231.908	in h: HF_monomer2 + MP2a5Z_monomer2 + correction_monomer2
HF_part	2.07354	kJ/mol: 2625.5*(HF_dimer-HF_monomer1-HF_monomer2)
MP2_part	-14.9147	kJ/mol: 2625.5*(MP2a5Z_dimer-MP2a5Z_monomer1-MP2a5Z_monomer2)
correction_part	2.59696	kJ/mol: 2625.5*(correction_dimer-correction_monomer1-correction_monomer2)
dE	-10.2442	kJ/mol: 2625.5*(E_dimer - E_monomer1 - E_monomer2)
		coordinates:
		C 1.20940447638 -0.69825000000 0.00000000000 C 0.00000000000 -1.39650000000 0.00000000000 C -1.20940447638 -0.69825000000 -0.00000000000 C -1.20940447638 0.69825000000 -0.00000000000 C -0.00000000000 1.39650000000 -0.00000000000 C 1.20940447638 0.69825000000 0.00000000000 H 2.14904203949 -1.24075000000 0.00000000000 H 0.00000000000 -2.48150000000 0.00000000000 H -2.14904203949 -1.24075000000 -0.0…

## Sheet: 10
beta_A = 180 deg; gamma_B = 255 deg; R = 525.00 pm
quantity (named in a self-explanatory way)	value	unit (with comments)
HF_dimer	-461.593	h
HF_monomer1	-230.797	h
HF_monomer2	-230.797	h
	:
MP2a5Z_dimer	-2.07596	h
MP2a5Z_monomer1	-1.03545	h
MP2a5Z_monomer2	-1.03548	h
	:
CCaTZ_dimer	-2.08484	h
CCaTZ_monomer1	-1.04027	h
CCaTZ_monomer2	-1.04055	h
	:
MP2aTZ_dimer	-1.93415	h
MP2aTZ_monomer1	-0.964475	h
MP2aTZ_monomer2	-0.964766	h
	:
correction_dimer	-0.150696	in h: CCaTZ_dimer - MP2aTZ_dimer
correction_monomer1	-0.0757918	in h: CCaTZ_monomer1 - MP2aTZ_monomer1
correction_monomer2	-0.0757838	in h: CCaTZ_monomer2 - MP2aTZ_monomer2
E_dimer	-463.819	in h: HF_dimer + MP2a5Z_dimer + correction_dimer
E_monomer1	-231.908	in h: HF_monomer1 + MP2a5Z_monomer1 + correction_monomer1
E_monomer2	-231.908	in h: HF_monomer2 + MP2a5Z_monomer2 + correction_monomer2
HF_part	1.04293	kJ/mol: 2625.5*(HF_dimer-HF_monomer1-HF_monomer2)
MP2_part	-13.1878	kJ/mol: 2625.5*(MP2a5Z_dimer-MP2a5Z_monomer1-MP2a5Z_monomer2)
correction_part	2.308	kJ/mol: 2625.5*(correction_dimer-correction_monomer1-correction_monomer2)
dE	-9.83689	kJ/mol: 2625.5*(E_dimer - E_monomer1 - E_monomer2)
		coordinates:
		C 1.20940447638 -0.69825000000 0.00000000000 C 0.00000000000 -1.39650000000 0.00000000000 C -1.20940447638 -0.69825000000 -0.00000000000 C -1.20940447638 0.69825000000 -0.00000000000 C -0.00000000000 1.39650000000 -0.00000000000 C 1.20940447638 0.69825000000 0.00000000000 H 2.14904203949 -1.24075000000 0.00000000000 H 0.00000000000 -2.48150000000 0.00000000000 H -2.14904203949 -1.24075000000 -0.0…

[truncated: 15 more sheets: 11, 12, 13, 14, 15, 16, 17, 18, 19, 20, 21, 22, 23, 24, 25]
