# Supplementary material for: On the Potential Energy Surface of the Pyrene Dimer
Source: Int J Mol Sci. 2024 Oct 6;25(19):10762. doi: 10.3390/ijms251910762 (PMC11476719; doi:10.3390/ijms251910762)
Supplement: Supplementary file 1 [file ijms-25-10762-s001.zip › SI/canonical_S24.xlsx]

## Sheet: 0.90
the benzene dimer S24 from the S66x8 set: R = 0.90
quantity (named in a self-explanatory way)	value	unit (with comments)
HF_dimer	-461.573	h
HF_monomer1	-230.797	h
HF_monomer2	-230.797	h
	:
MP2a5Z_dimer	-2.0974	h
MP2a5Z_monomer1	-1.03508	h
MP2a5Z_monomer2	-1.03508	h
	:
CCaTZ_dimer	-2.10125	h
CCaTZ_monomer1	-1.04039	h
CCaTZ_monomer2	-1.04039	h
	:
MP2aTZ_dimer	-1.95624	h
MP2aTZ_monomer1	-0.964839	h
MP2aTZ_monomer2	-0.964839	h
	:
correction_dimer	-0.145006	in h: CCaTZ_dimer - MP2aTZ_dimer
correction_monomer1	-0.0755509	in h: CCaTZ_monomer1 - MP2aTZ_monomer1
correction_monomer2	-0.0755508	in h: CCaTZ_monomer2 - MP2aTZ_monomer2
E_dimer	-463.816	in h: HF_dimer + MP2a5Z_dimer + correction_dimer
E_monomer1	-231.908	in h: HF_monomer1 + MP2a5Z_monomer1 + correction_monomer1
E_monomer2	-231.908	in h: HF_monomer2 + MP2a5Z_monomer2 + correction_monomer2
HF_part	55.5535	kJ/mol: 2625.5*(HF_dimer-HF_monomer1-HF_monomer2)
MP2_part	-71.4932	kJ/mol: 2625.5*(MP2a5Z_dimer-MP2a5Z_monomer1-MP2a5Z_monomer2)
correction_part	16.0038	kJ/mol: 2625.5*(correction_dimer-correction_monomer1-correction_monomer2)
dE	0.064049	kJ/mol: 2625.5*(E_dimer - E_monomer1 - E_monomer2)
		the "sterling silver level" result from PCCP 2022 Vol. 24 p. 25559 Table 1: 0.138*4.184 = 0.5774 kJ/mol
		the present result if the aQZ basis set is used instead of the aTZ above: 0.352 kJ/mol

## Sheet: 0.95
the benzene dimer S24 from the S66x8 set: R = 0.95
quantity (named in a self-explanatory way)	value	unit (with comments)
HF_dimer	-461.581	h
HF_monomer1	-230.797	h
HF_monomer2	-230.797	h
	:
MP2a5Z_dimer	-2.09097	h
MP2a5Z_monomer1	-1.03504	h
MP2a5Z_monomer2	-1.03504	h
	:
CCaTZ_dimer	-2.09606	h
CCaTZ_monomer1	-1.04015	h
CCaTZ_monomer2	-1.04015	h
	:
MP2aTZ_dimer	-1.9496	h
MP2aTZ_monomer1	-0.964577	h
MP2aTZ_monomer2	-0.964577	h
	:
correction_dimer	-0.146461	in h: CCaTZ_dimer - MP2aTZ_dimer
correction_monomer1	-0.0755737	in h: CCaTZ_monomer1 - MP2aTZ_monomer1
correction_monomer2	-0.0755736	in h: CCaTZ_monomer2 - MP2aTZ_monomer2
E_dimer	-463.819	in h: HF_dimer + MP2a5Z_dimer + correction_dimer
E_monomer1	-231.908	in h: HF_monomer1 + MP2a5Z_monomer1 + correction_monomer1
E_monomer2	-231.908	in h: HF_monomer2 + MP2a5Z_monomer2 + correction_monomer2
HF_part	34.6321	kJ/mol: 2625.5*(HF_dimer-HF_monomer1-HF_monomer2)
MP2_part	-54.8727	kJ/mol: 2625.5*(MP2a5Z_dimer-MP2a5Z_monomer1-MP2a5Z_monomer2)
correction_part	12.3039	kJ/mol: 2625.5*(correction_dimer-correction_monomer1-correction_monomer2)
dE	-7.93661	kJ/mol: 2625.5*(E_dimer - E_monomer1 - E_monomer2)
		the "sterling silver level" result from PCCP 2022 Vol. 24 p. 25559 Table 1: -1.791*4.184 = -7.4935 kJ/mol
		the present result if the aQZ basis set is used instead of the aTZ above: -7.709 kJ/mol

## Sheet: 1.00
the benzene dimer S24 from the S66x8 set: R = 1.00
quantity (named in a self-explanatory way)	value	unit (with comments)
HF_dimer	-461.586	h
HF_monomer1	-230.797	h
HF_monomer2	-230.797	h
	:
MP2a5Z_dimer	-2.08613	h
MP2a5Z_monomer1	-1.035	h
MP2a5Z_monomer2	-1.03499	h
	:
CCaTZ_dimer	-2.09212	h
CCaTZ_monomer1	-1.03996	h
CCaTZ_monomer2	-1.03996	h
	:
MP2aTZ_dimer	-1.94457	h
MP2aTZ_monomer1	-0.964368	h
MP2aTZ_monomer2	-0.964368	h
	:
correction_dimer	-0.147551	in h: CCaTZ_dimer - MP2aTZ_dimer
correction_monomer1	-0.0755908	in h: CCaTZ_monomer1 - MP2aTZ_monomer1
correction_monomer2	-0.0755907	in h: CCaTZ_monomer2 - MP2aTZ_monomer2
E_dimer	-463.82	in h: HF_dimer + MP2a5Z_dimer + correction_dimer
E_monomer1	-231.908	in h: HF_monomer1 + MP2a5Z_monomer1 + correction_monomer1
E_monomer2	-231.908	in h: HF_monomer2 + MP2a5Z_monomer2 + correction_monomer2
HF_part	21.923	kJ/mol: 2625.5*(HF_dimer-HF_monomer1-HF_monomer2)
MP2_part	-42.3818	kJ/mol: 2625.5*(MP2a5Z_dimer-MP2a5Z_monomer1-MP2a5Z_monomer2)
correction_part	9.53256	kJ/mol: 2625.5*(correction_dimer-correction_monomer1-correction_monomer2)
dE	-10.9262	kJ/mol: 2625.5*(E_dimer - E_monomer1 - E_monomer2)
		the "sterling silver level" result from PCCP 2022 Vol. 24 p. 25559 Table 1: -2.521*4.184 = -10.5479 kJ/mol
		the present result if the aQZ basis set is used instead of the aTZ above: -10.747 kJ/mol

## Sheet: 1.05
the benzene dimer S24 from the S66x8 set: R = 1.05
quantity (named in a self-explanatory way)	value	unit (with comments)
HF_dimer	-461.589	h
HF_monomer1	-230.797	h
HF_monomer2	-230.797	h
	:
MP2a5Z_dimer	-2.08247	h
MP2a5Z_monomer1	-1.03496	h
MP2a5Z_monomer2	-1.03497	h
	:
CCaTZ_dimer	-2.08911	h
CCaTZ_monomer1	-1.0398	h
CCaTZ_monomer2	-1.0398	h
	:
MP2aTZ_dimer	-1.94074	h
MP2aTZ_monomer1	-0.9642	h
MP2aTZ_monomer2	-0.9642	h
	:
correction_dimer	-0.148374	in h: CCaTZ_dimer - MP2aTZ_dimer
correction_monomer1	-0.0756035	in h: CCaTZ_monomer1 - MP2aTZ_monomer1
correction_monomer2	-0.0756035	in h: CCaTZ_monomer2 - MP2aTZ_monomer2
E_dimer	-463.82	in h: HF_dimer + MP2a5Z_dimer + correction_dimer
E_monomer1	-231.908	in h: HF_monomer1 + MP2a5Z_monomer1 + correction_monomer1
E_monomer2	-231.908	in h: HF_monomer2 + MP2a5Z_monomer2 + correction_monomer2
HF_part	14.1605	kJ/mol: 2625.5*(HF_dimer-HF_monomer1-HF_monomer2)
MP2_part	-32.9227	kJ/mol: 2625.5*(MP2a5Z_dimer-MP2a5Z_monomer1-MP2a5Z_monomer2)
correction_part	7.43872	kJ/mol: 2625.5*(correction_dimer-correction_monomer1-correction_monomer2)
dE	-11.3235	kJ/mol: 2625.5*(E_dimer - E_monomer1 - E_monomer2)
		the "sterling silver level" result from PCCP 2022 Vol. 24 p. 25559 Table 1: -2.633*4.184 = -11.0165 kJ/mol
		the present result if the aQZ basis set is used instead of the aTZ above: -11.183 kJ/mol

## Sheet: 1.10
the benzene dimer S24 from the S66x8 set: R = 1.10
quantity (named in a self-explanatory way)	value	unit (with comments)
HF_dimer	-461.591	h
HF_monomer1	-230.797	h
HF_monomer2	-230.797	h
	:
MP2a5Z_dimer	-2.07969	h
MP2a5Z_monomer1	-1.03494	h
MP2a5Z_monomer2	-1.03494	h
	:
CCaTZ_dimer	-2.0868	h
CCaTZ_monomer1	-1.03968	h
CCaTZ_monomer2	-1.03968	h
	:
MP2aTZ_dimer	-1.9378	h
MP2aTZ_monomer1	-0.964064	h
MP2aTZ_monomer2	-0.964064	h
	:
correction_dimer	-0.148999	in h: CCaTZ_dimer - MP2aTZ_dimer
correction_monomer1	-0.0756132	in h: CCaTZ_monomer1 - MP2aTZ_monomer1
correction_monomer2	-0.0756132	in h: CCaTZ_monomer2 - MP2aTZ_monomer2
E_dimer	-463.82	in h: HF_dimer + MP2a5Z_dimer + correction_dimer
E_monomer1	-231.908	in h: HF_monomer1 + MP2a5Z_monomer1 + correction_monomer1
E_monomer2	-231.908	in h: HF_monomer2 + MP2a5Z_monomer2 + correction_monomer2
HF_part	9.39728	kJ/mol: 2625.5*(HF_dimer-HF_monomer1-HF_monomer2)
MP2_part	-25.7507	kJ/mol: 2625.5*(MP2a5Z_dimer-MP2a5Z_monomer1-MP2a5Z_monomer2)
correction_part	5.84825	kJ/mol: 2625.5*(correction_dimer-correction_monomer1-correction_monomer2)
dE	-10.5052	kJ/mol: 2625.5*(E_dimer - E_monomer1 - E_monomer2)
		the "sterling silver level" result from PCCP 2022 Vol. 24 p. 25559 Table 1: -2.450*4.184 = -10.2508 kJ/mol
		the present result if the aQZ basis set is used instead of the aTZ above: -10.395 kJ/mol

## Sheet: 1.25
the benzene dimer S24 from the S66x8 set: R = 1.25
quantity (named in a self-explanatory way)	value	unit (with comments)
HF_dimer	-461.593	h
HF_monomer1	-230.797	h
HF_monomer2	-230.797	h
	:
MP2a5Z_dimer	-2.07454	h
MP2a5Z_monomer1	-1.03489	h
MP2a5Z_monomer2	-1.03489	h
	:
CCaTZ_dimer	-2.08244	h
CCaTZ_monomer1	-1.0394	h
CCaTZ_monomer2	-1.0394	h
	:
MP2aTZ_dimer	-1.93227	h
MP2aTZ_monomer1	-0.963771	h
MP2aTZ_monomer2	-0.963771	h
	:
correction_dimer	-0.150165	in h: CCaTZ_dimer - MP2aTZ_dimer
correction_monomer1	-0.0756334	in h: CCaTZ_monomer1 - MP2aTZ_monomer1
correction_monomer2	-0.0756333	in h: CCaTZ_monomer2 - MP2aTZ_monomer2
E_dimer	-463.818	in h: HF_dimer + MP2a5Z_dimer + correction_dimer
E_monomer1	-231.908	in h: HF_monomer1 + MP2a5Z_monomer1 + correction_monomer1
E_monomer2	-231.908	in h: HF_monomer2 + MP2a5Z_monomer2 + correction_monomer2
HF_part	3.2862	kJ/mol: 2625.5*(HF_dimer-HF_monomer1-HF_monomer2)
MP2_part	-12.5019	kJ/mol: 2625.5*(MP2a5Z_dimer-MP2a5Z_monomer1-MP2a5Z_monomer2)
correction_part	2.89235	kJ/mol: 2625.5*(correction_dimer-correction_monomer1-correction_monomer2)
dE	-6.3234	kJ/mol: 2625.5*(E_dimer - E_monomer1 - E_monomer2)
		the "sterling silver level" result from PCCP 2022 Vol. 24 p. 25559 Table 1: -1.479*4.184 = -6.1881 kJ/mol
		the present result if the aQZ basis set is used instead of the aTZ above: -6.272kJ/mol

## Sheet: 1.50
the benzene dimer S24 from the S66x8 set: R =1.50
quantity (named in a self-explanatory way)	value	unit (with comments)
HF_dimer	-461.594	h
HF_monomer1	-230.797	h
HF_monomer2	-230.797	h
	:
MP2a5Z_dimer	-2.07123	h
MP2a5Z_monomer1	-1.03484	h
MP2a5Z_monomer2	-1.03484	h
	:
CCaTZ_dimer	-2.07949	h
CCaTZ_monomer1	-1.03915	h
CCaTZ_monomer2	-1.03915	h
	:
MP2aTZ_dimer	-1.92856	h
MP2aTZ_monomer1	-0.9635	h
MP2aTZ_monomer2	-0.9635	h
	:
correction_dimer	-0.15093	in h: CCaTZ_dimer - MP2aTZ_dimer
correction_monomer1	-0.07565	in h: CCaTZ_monomer1 - MP2aTZ_monomer1
correction_monomer2	-0.07565	in h: CCaTZ_monomer2 - MP2aTZ_monomer2
E_dimer	-463.816	in h: HF_dimer + MP2a5Z_dimer + correction_dimer
E_monomer1	-231.908	in h: HF_monomer1 + MP2a5Z_monomer1 + correction_monomer1
E_monomer2	-231.908	in h: HF_monomer2 + MP2a5Z_monomer2 + correction_monomer2
HF_part	1.10271	kJ/mol: 2625.5*(HF_dimer-HF_monomer1-HF_monomer2)
MP2_part	-4.06952	kJ/mol: 2625.5*(MP2a5Z_dimer-MP2a5Z_monomer1-MP2a5Z_monomer2)
correction_part	0.971435	kJ/mol: 2625.5*(correction_dimer-correction_monomer1-correction_monomer2)
dE	-1.99538	kJ/mol: 2625.5*(E_dimer - E_monomer1 - E_monomer2)
		the "sterling silver level" result from PCCP 2022 Vol. 24 p. 25559 Table 1: -0.458*4.184 = -1.9163 kJ/mol
		the present result if the aQZ basis set is used instead of the aTZ above: -2.012 kJ/mol

## Sheet: 2.00
the benzene dimer S24 from the S66x8 set : R = 2.00
quantity (named in a self-explanatory way)	value	unit (with comments)
HF_dimer	-461.594	h
HF_monomer1	-230.797	h
HF_monomer2	-230.797	h
	:
MP2a5Z_dimer	-2.0699	h
MP2a5Z_monomer1	-1.03481	h
MP2a5Z_monomer2	-1.03481	h
	:
CCaTZ_dimer	-2.07826	h
CCaTZ_monomer1	-1.03902	h
CCaTZ_monomer2	-1.03902	h
	:
MP2aTZ_dimer	-1.92701	h
MP2aTZ_monomer1	-0.96337	h
MP2aTZ_monomer2	-0.96337	h
	:
correction_dimer	-0.15125	in h: CCaTZ_dimer - MP2aTZ_dimer
correction_monomer1	-0.07565	in h: CCaTZ_monomer1 - MP2aTZ_monomer1
correction_monomer2	-0.07565	in h: CCaTZ_monomer2 - MP2aTZ_monomer2
E_dimer	-463.816	in h: HF_dimer + MP2a5Z_dimer + correction_dimer
E_monomer1	-231.908	in h: HF_monomer1 + MP2a5Z_monomer1 + correction_monomer1
E_monomer2	-231.908	in h: HF_monomer2 + MP2a5Z_monomer2 + correction_monomer2
HF_part	0.26255	kJ/mol: 2625.5*(HF_dimer-HF_monomer1-HF_monomer2)
MP2_part	-0.73514	kJ/mol: 2625.5*(MP2a5Z_dimer-MP2a5Z_monomer1-MP2a5Z_monomer2)
correction_part	0.131275	kJ/mol: 2625.5*(correction_dimer-correction_monomer1-correction_monomer2)
dE	-0.341315	kJ/mol: 2625.5*(E_dimer - E_monomer1 - E_monomer2)
		the "sterling silver level" result from PCCP 2022 Vol. 24 p. 25559 Table 1: -0.059*4.184 = -0.2469 kJ/mol
		the present result if the aQZ basis set is used instead of the aTZ above: -0.271 kJ/mol
