# Supplementary material for: On the Potential Energy Surface of the Pyrene Dimer
Source: Int J Mol Sci. 2024 Oct 6;25(19):10762. doi: 10.3390/ijms251910762 (PMC11476719; doi:10.3390/ijms251910762)
Supplement: Supplementary file 1 [file ijms-25-10762-s001.zip › SI/canonical_S25.xlsx]

## Sheet: 0.90
the pyridine dimer S25 from the S66x8 set: R = 0.90
quantity (named in a self-explanatory way)	value	unit (with comments)
HF_dimer	-493.572	h
HF_monomer1	-246.796	h
HF_monomer2	-246.796	h
	:
MP2a5Z_dimer	-2.17651	h
MP2a5Z_monomer1	-1.07424	h
MP2a5Z_monomer2	-1.07425	h
	:
CCaTZ_dimer	-2.16357	h
CCaTZ_monomer1	-1.0714	h
CCaTZ_monomer2	-1.0714	h
	:
MP2aTZ_dimer	-2.02754	h
MP2aTZ_monomer1	-1.00015	h
MP2aTZ_monomer2	-1.00015	h
	:
correction_dimer	-0.136028	in h: CCaTZ_dimer - MP2aTZ_dimer
correction_monomer1	-0.0712504	in h: CCaTZ_monomer1 - MP2aTZ_monomer1
correction_monomer2	-0.0712534	in h: CCaTZ_monomer2 - MP2aTZ_monomer2
E_dimer	-495.884	in h: HF_dimer + MP2a5Z_dimer + correction_dimer
E_monomer1	-247.941	in h: HF_monomer1 + MP2a5Z_monomer1 + correction_monomer1
E_monomer2	-247.941	in h: HF_monomer2 + MP2a5Z_monomer2 + correction_monomer2
HF_part	52.0254	kJ/mol: 2625.5*(HF_dimer-HF_monomer1-HF_monomer2)
MP2_part	-73.5617	kJ/mol: 2625.5*(MP2a5Z_dimer-MP2a5Z_monomer1-MP2a5Z_monomer2)
correction_part	17.0027	kJ/mol: 2625.5*(correction_dimer-correction_monomer1-correction_monomer2)
dE	-4.53361	kJ/mol: 2625.5*(E_dimer - E_monomer1 - E_monomer2)
		the "sterling silver level" result from PCCP 2022 Vol. 24 p. 25559 Table 1: -0.964*4.184 = -4.0334 kJ/mol
		the present result if the aQZ basis set is used instead of the aTZ above: -4.262 kJ/mol

## Sheet: 0.95
the pyridine dimer S25 from the S66x8 set: R = 0.95
quantity (named in a self-explanatory way)	value	unit (with comments)
HF_dimer	-493.58	h
HF_monomer1	-246.796	h
HF_monomer2	-246.796	h
	:
MP2a5Z_dimer	-2.1701	h
MP2a5Z_monomer1	-1.0742	h
MP2a5Z_monomer2	-1.0742	h
	:
CCaTZ_dimer	-2.1585	h
CCaTZ_monomer1	-1.07118	h
CCaTZ_monomer2	-1.07118	h
	:
MP2aTZ_dimer	-2.02099	h
MP2aTZ_monomer1	-0.999905	h
MP2aTZ_monomer2	-0.999906	h
	:
correction_dimer	-0.137513	in h: CCaTZ_dimer - MP2aTZ_dimer
correction_monomer1	-0.0712736	in h: CCaTZ_monomer1 - MP2aTZ_monomer1
correction_monomer2	-0.0712744	in h: CCaTZ_monomer2 - MP2aTZ_monomer2
E_dimer	-495.887	in h: HF_dimer + MP2a5Z_dimer + correction_dimer
E_monomer1	-247.941	in h: HF_monomer1 + MP2a5Z_monomer1 + correction_monomer1
E_monomer2	-247.941	in h: HF_monomer2 + MP2a5Z_monomer2 + correction_monomer2
HF_part	31.2615	kJ/mol: 2625.5*(HF_dimer-HF_monomer1-HF_monomer2)
MP2_part	-56.9898	kJ/mol: 2625.5*(MP2a5Z_dimer-MP2a5Z_monomer1-MP2a5Z_monomer2)
correction_part	13.2185	kJ/mol: 2625.5*(correction_dimer-correction_monomer1-correction_monomer2)
dE	-12.5098	kJ/mol: 2625.5*(E_dimer - E_monomer1 - E_monomer2)
		the "sterling silver level" result from PCCP 2022 Vol. 24 p. 25559 Table 1: -2.891*4.184 = -12.0959 kJ/mol
		the present result if the aQZ basis set is used instead of the aTZ above: -12.294 kJ/mol

## Sheet: 1.00
the pyridine dimer S25 from the S66x8 set: R = 1.00
quantity (named in a self-explanatory way)	value
HF_dimer	-493.585	h
HF_monomer1	-246.796	h
HF_monomer2	-246.796	h
	:
MP2a5Z_dimer	-2.16523	h
MP2a5Z_monomer1	-1.07416	h
MP2a5Z_monomer2	-1.07416	h
	:
CCaTZ_dimer	-2.15461	h
CCaTZ_monomer1	-1.07101	h
CCaTZ_monomer2	-1.07101	h
	:
MP2aTZ_dimer	-2.01597	h
MP2aTZ_monomer1	-0.999715	h
MP2aTZ_monomer2	-0.999717	h
	:
correction_dimer	-0.138638	in h: CCaTZ_dimer - MP2aTZ_dimer
correction_monomer1	-0.0712902	in h: CCaTZ_monomer1 - MP2aTZ_monomer1
correction_monomer2	-0.0712908	in h: CCaTZ_monomer2 - MP2aTZ_monomer2
E_dimer	-495.888	in h: HF_dimer + MP2a5Z_dimer + correction_dimer
E_monomer1	-247.941	in h: HF_monomer1 + MP2a5Z_monomer1 + correction_monomer1
E_monomer2	-247.941	in h: HF_monomer2 + MP2a5Z_monomer2 + correction_monomer2
HF_part	18.586	kJ/mol: 2625.5*(HF_dimer-HF_monomer1-HF_monomer2)
MP2_part	-44.4012	kJ/mol: 2625.5*(MP2a5Z_dimer-MP2a5Z_monomer1-MP2a5Z_monomer2)
correction_part	10.3528	kJ/mol: 2625.5*(correction_dimer-correction_monomer1-correction_monomer2)
dE	-15.4623	kJ/mol: 2625.5*(E_dimer - E_monomer1 - E_monomer2)
		the "sterling silver level" result from PCCP 2022 Vol. 24 p. 25559 Table 1: -3.610*4.184 = -15.1042 kJ/mol
		the present result if the aQZ basis set is used instead of the aTZ above: -15.291 kJ/mol

## Sheet: 1.05
the pyridine dimer S25 from the S66x8 set: R = 1.05
quantity (named in a self-explanatory way)	value	unit (with comments)
HF_dimer	-493.587	h
HF_monomer1	-246.796	h
HF_monomer2	-246.796	h
	:
MP2a5Z_dimer	-2.1615	h
MP2a5Z_monomer1	-1.07413	h
MP2a5Z_monomer2	-1.07413	h
	:
CCaTZ_dimer	-2.15161	h
CCaTZ_monomer1	-1.07087	h
CCaTZ_monomer2	-1.07087	h
	:
MP2aTZ_dimer	-2.01211	h
MP2aTZ_monomer1	-0.999564	h
MP2aTZ_monomer2	-0.999567	h
	:
correction_dimer	-0.139496	in h: CCaTZ_dimer - MP2aTZ_dimer
correction_monomer1	-0.0713028	in h: CCaTZ_monomer1 - MP2aTZ_monomer1
correction_monomer2	-0.0713033	in h: CCaTZ_monomer2 - MP2aTZ_monomer2
E_dimer	-495.888	in h: HF_dimer + MP2a5Z_dimer + correction_dimer
E_monomer1	-247.941	in h: HF_monomer1 + MP2a5Z_monomer1 + correction_monomer1
E_monomer2	-247.941	in h: HF_monomer2 + MP2a5Z_monomer2 + correction_monomer2
HF_part	10.8659	kJ/mol: 2625.5*(HF_dimer-HF_monomer1-HF_monomer2)
MP2_part	-34.7563	kJ/mol: 2625.5*(MP2a5Z_dimer-MP2a5Z_monomer1-MP2a5Z_monomer2)
correction_part	8.16532	kJ/mol: 2625.5*(correction_dimer-correction_monomer1-correction_monomer2)
dE	-15.7251	kJ/mol: 2625.5*(E_dimer - E_monomer1 - E_monomer2)
		the "sterling silver level" result from PCCP 2022 Vol. 24 p. 25559 Table 1: -3.689*4.184 = -15.4348 kJ/mol
		the present result if the aQZ basis set is used instead of the aTZ above: -15.589 kJ/mol

## Sheet: 1.10
the pyridine dimer S25 from the S66x8 set: R = 1.10
quantity (named in a self-explanatory way)	value	unit (with comments)
HF_dimer	-493.589	h
HF_monomer1	-246.796	h
HF_monomer2	-246.796	h
	:
MP2a5Z_dimer	-2.15863	h
MP2a5Z_monomer1	-1.0741	h
MP2a5Z_monomer2	-1.07411	h
	:
CCaTZ_dimer	-2.14929	h
CCaTZ_monomer1	-1.07075	h
CCaTZ_monomer2	-1.07076	h
	:
MP2aTZ_dimer	-2.00913	h
MP2aTZ_monomer1	-0.999442	h
MP2aTZ_monomer2	-0.999444	h
	:
correction_dimer	-0.140154	in h: CCaTZ_dimer - MP2aTZ_dimer
correction_monomer1	-0.0713124	in h: CCaTZ_monomer1 - MP2aTZ_monomer1
correction_monomer2	-0.0713129	in h: CCaTZ_monomer2 - MP2aTZ_monomer2
E_dimer	-495.888	in h: HF_dimer + MP2a5Z_dimer + correction_dimer
E_monomer1	-247.941	in h: HF_monomer1 + MP2a5Z_monomer1 + correction_monomer1
E_monomer2	-247.941	in h: HF_monomer2 + MP2a5Z_monomer2 + correction_monomer2
HF_part	6.1928	kJ/mol: 2625.5*(HF_dimer-HF_monomer1-HF_monomer2)
MP2_part	-27.3583	kJ/mol: 2625.5*(MP2a5Z_dimer-MP2a5Z_monomer1-MP2a5Z_monomer2)
correction_part	6.48791	kJ/mol: 2625.5*(correction_dimer-correction_monomer1-correction_monomer2)
dE	-14.6775	kJ/mol: 2625.5*(E_dimer - E_monomer1 - E_monomer2)
		the "sterling silver level" result from PCCP 2022 Vol. 24 p. 25559 Table 1: -3.452*4.184 = -14.4432 kJ/mol
		the present result if the aQZ basis set is used instead of the aTZ above: -14.571 kJ/mol

## Sheet: 1.25
the pyridine dimer S25 from the S66x8 set: R = 1.25
quantity (named in a self-explanatory way)	value	unit (with comments)
HF_dimer	-493.591	h
HF_monomer1	-246.796	h
HF_monomer2	-246.796	h
	:
MP2a5Z_dimer	-2.15337	h
MP2a5Z_monomer1	-1.07405	h
MP2a5Z_monomer2	-1.07405	h
	:
CCaTZ_dimer	-2.14493	h
CCaTZ_monomer1	-1.07051	h
CCaTZ_monomer2	-1.07051	h
	:
MP2aTZ_dimer	-2.00356	h
MP2aTZ_monomer1	-0.999175	h
MP2aTZ_monomer2	-0.999177	h
	:
correction_dimer	-0.14137	in h: CCaTZ_dimer - MP2aTZ_dimer
correction_monomer1	-0.0713313	in h: CCaTZ_monomer1 - MP2aTZ_monomer1
correction_monomer2	-0.0713319	in h: CCaTZ_monomer2 - MP2aTZ_monomer2
E_dimer	-495.886	in h: HF_dimer + MP2a5Z_dimer + correction_dimer
E_monomer1	-247.941	in h: HF_monomer1 + MP2a5Z_monomer1 + correction_monomer1
E_monomer2	-247.941	in h: HF_monomer2 + MP2a5Z_monomer2 + correction_monomer2
HF_part	0.682801	kJ/mol: 2625.5*(HF_dimer-HF_monomer1-HF_monomer2)
MP2_part	-13.8196	kJ/mol: 2625.5*(MP2a5Z_dimer-MP2a5Z_monomer1-MP2a5Z_monomer2)
correction_part	3.39405	kJ/mol: 2625.5*(correction_dimer-correction_monomer1-correction_monomer2)
dE	-9.7428	kJ/mol: 2625.5*(E_dimer - E_monomer1 - E_monomer2)
		the "sterling silver level" result from PCCP 2022 Vol. 24 p. 25559 Table 1: -2.299*4.184 = -9.6190 kJ/mol
		the present result if the aQZ basis set is used instead of the aTZ above: -9.692 kJ/mol

## Sheet: 1.50
the pyridine dimer S25 from the S66x8 set: R = 1.50
quantity (named in a self-explanatory way)	value	unit (with comments)
HF_dimer	-493.592	h
HF_monomer1	-246.796	h
HF_monomer2	-246.796	h
	:
MP2a5Z_dimer	-2.14975	h
MP2a5Z_monomer1	-1.074	h
MP2a5Z_monomer2	-1.074	h
	:
CCaTZ_dimer	-2.14182	h
CCaTZ_monomer1	-1.07027	h
CCaTZ_monomer2	-1.07027	h
	:
MP2aTZ_dimer	-1.99958	h
MP2aTZ_monomer1	-0.998918	h
MP2aTZ_monomer2	-0.99892	h
	:
correction_dimer	-0.142234	in h: CCaTZ_dimer - MP2aTZ_dimer
correction_monomer1	-0.0713485	in h: CCaTZ_monomer1 - MP2aTZ_monomer1
correction_monomer2	-0.071349	in h: CCaTZ_monomer2 - MP2aTZ_monomer2
E_dimer	-495.884	in h: HF_dimer + MP2a5Z_dimer + correction_dimer
E_monomer1	-247.941	in h: HF_monomer1 + MP2a5Z_monomer1 + correction_monomer1
E_monomer2	-247.941	in h: HF_monomer2 + MP2a5Z_monomer2 + correction_monomer2
HF_part	-0.604191	kJ/mol: 2625.5*(HF_dimer-HF_monomer1-HF_monomer2)
MP2_part	-4.60386	kJ/mol: 2625.5*(MP2a5Z_dimer-MP2a5Z_monomer1-MP2a5Z_monomer2)
correction_part	1.21786	kJ/mol: 2625.5*(correction_dimer-correction_monomer1-correction_monomer2)
dE	-3.9902	kJ/mol: 2625.5*(E_dimer - E_monomer1 - E_monomer2)
		the "sterling silver level" result from PCCP 2022 Vol. 24 p. 25559 Table 1: -0.945*4.184 = -3.9539 kJ/mol
		the present result if the aQZ basis set is used instead of the aTZ above: -3.976 kJ/mol

## Sheet: 2.00
the pyridine dimer S25 from the S66x8 set : R = 2.00
quantity (named in a self-explanatory way)	value	unit (with comments)
HF_dimer	-493.592	h
HF_monomer1	-246.796	h
HF_monomer2	-246.796	h
	:
MP2a5Z_dimer	-2.14825	h
MP2a5Z_monomer1	-1.07397	h
MP2a5Z_monomer2	-1.07397	h
	:
CCaTZ_dimer	-2.14051	h
CCaTZ_monomer1	-1.07015	h
CCaTZ_monomer2	-1.07015	h
	:
MP2aTZ_dimer	-1.99789	h
MP2aTZ_monomer1	-0.99879	h
MP2aTZ_monomer2	-0.998792	h
	:
correction_dimer	-0.142624	in h: CCaTZ_dimer - MP2aTZ_dimer
correction_monomer1	-0.0713585	in h: CCaTZ_monomer1 - MP2aTZ_monomer1
correction_monomer2	-0.071359	in h: CCaTZ_monomer2 - MP2aTZ_monomer2
E_dimer	-495.883	in h: HF_dimer + MP2a5Z_dimer + correction_dimer
E_monomer1	-247.941	in h: HF_monomer1 + MP2a5Z_monomer1 + correction_monomer1
E_monomer2	-247.941	in h: HF_monomer2 + MP2a5Z_monomer2 + correction_monomer2
HF_part	-0.42589	kJ/mol: 2625.5*(HF_dimer-HF_monomer1-HF_monomer2)
MP2_part	-0.805183	kJ/mol: 2625.5*(MP2a5Z_dimer-MP2a5Z_monomer1-MP2a5Z_monomer2)
correction_part	0.246671	kJ/mol: 2625.5*(correction_dimer-correction_monomer1-correction_monomer2)
dE	-0.984401	kJ/mol: 2625.5*(E_dimer - E_monomer1 - E_monomer2)
		the "sterling silver level" result from PCCP 2022 Vol. 24 p. 25559 Table 1: -0.233*4.184 = -0.9749 kJ/mol
		the present result if the aQZ basis set is used instead of the aTZ above: -0.983 kJ/mol
