# Supplementary material for: On the Potential Energy Surface of the Pyrene Dimer
Source: Int J Mol Sci. 2024 Oct 6;25(19):10762. doi: 10.3390/ijms251910762 (PMC11476719; doi:10.3390/ijms251910762)
Supplement: Supplementary file 1 [file ijms-25-10762-s001.zip › SI/canonical_S26.xlsx]

## Sheet: 0.90
the uracil dimer S26 from the S66x8 set: R = 0.90
quantity (named in a self-explanatory way)	value	unit (with comments)
HF_dimer	-825.298	h
HF_monomer1	-412.655	h
HF_monomer2	-412.655	h
	:
MP2a5Z_dimer	-3.28088	h
MP2a5Z_monomer1	-1.62668	h
MP2a5Z_monomer2	-1.62668	h
	:
CCaTZ_dimer	-3.19387	h
CCaTZ_monomer1	-1.58543	h
CCaTZ_monomer2	-1.58543	h
	:
MP2aTZ_dimer	-3.03287	h
MP2aTZ_monomer1	-1.50324	h
MP2aTZ_monomer2	-1.50324	h
correction_dimer	-0.160999	in h: CCaTZ_dimer - MP2aTZ_dimer
correction_monomer1	-0.0821908	in h: CCaTZ_monomer1 - MP2aTZ_monomer1
correction_monomer2	-0.0821908	in h: CCaTZ_monomer2 - MP2aTZ_monomer2
E_dimer	-828.74	in h: HF_dimer + MP2a5Z_dimer + correction_dimer
E_monomer1	-414.364	in h: HF_monomer1 + MP2a5Z_monomer1 + correction_monomer1
E_monomer2	-414.364	in h: HF_monomer2 + MP2a5Z_monomer2 + correction_monomer2
HF_part	31.3369	kJ/mol: 2625.5*(HF_dimer-HF_monomer1-HF_monomer2)
MP2_part	-72.2336	kJ/mol: 2625.5*(MP2a5Z_dimer-MP2a5Z_monomer1-MP2a5Z_monomer2)
correction_part	8.88065	kJ/mol: 2625.5*(correction_dimer-correction_monomer1-correction_monomer2)
dE	-32.016	kJ/mol: 2625.5*(E_dimer - E_monomer1 - E_monomer2)
		the "sterling silver level" result from PCCP 2022 Vol. 24 p. 25559 Table 1: -7.593*4.184 = -31.7691 kJ/mol
		the present result if the aQZ basis set is used instead of the aTZ above: -31.859 kJ/mol

## Sheet: 0.95
the uracil dimer S26 from the S66x8 set: R = 0.95
quantity (named in a self-explanatory way)	value	unit (with comments)
HF_dimer	-825.305	h
HF_monomer1	-412.655	h
HF_monomer2	-412.655	h
	:
MP2a5Z_dimer	-3.27521	h
MP2a5Z_monomer1	-1.62662	h
MP2a5Z_monomer2	-1.62662	h
	:
CCaTZ_dimer	-3.18878	h
CCaTZ_monomer1	-1.58543	h
CCaTZ_monomer2	-1.58543	h
	:
MP2aTZ_dimer	-3.02702	h
MP2aTZ_monomer1	-1.50324	h
MP2aTZ_monomer2	-1.50324	h
	:
correction_dimer	-0.161765	in h: CCaTZ_dimer - MP2aTZ_dimer
correction_monomer1	-0.0821908	in h: CCaTZ_monomer1 - MP2aTZ_monomer1
correction_monomer2	-0.0821908	in h: CCaTZ_monomer2 - MP2aTZ_monomer2
E_dimer	-828.742	in h: HF_dimer + MP2a5Z_dimer + correction_dimer
E_monomer1	-414.364	in h: HF_monomer1 + MP2a5Z_monomer1 + correction_monomer1
E_monomer2	-414.364	in h: HF_monomer2 + MP2a5Z_monomer2 + correction_monomer2
HF_part	11.676	kJ/mol: 2625.5*(HF_dimer-HF_monomer1-HF_monomer2)
MP2_part	-57.7064	kJ/mol: 2625.5*(MP2a5Z_dimer-MP2a5Z_monomer1-MP2a5Z_monomer2)
correction_part	6.8684	kJ/mol: 2625.5*(correction_dimer-correction_monomer1-correction_monomer2)
dE	-39.162	kJ/mol: 2625.5*(E_dimer - E_monomer1 - E_monomer2)
		the "sterling silver level" result from PCCP 2022 Vol. 24 p. 25559 Table 1: -9.266*4.184 = -38.7689 kJ/mol
		the present result if the aQZ basis set is used instead of the aTZ above: -39.102 kJ/mol

## Sheet: 1.00
the uracil dimer S26 from the S66x8 set: R = 1.00
quantity (named in a self-explanatory way)	value	unit (with comments)
HF_dimer	-825.309	h
HF_monomer1	-412.655	h
HF_monomer2	-412.655	h
	:
MP2a5Z_dimer	-3.27136	h
MP2a5Z_monomer1	-1.62657	h
MP2a5Z_monomer2	-1.62657	h
	:
CCaTZ_dimer	-3.18527	h
CCaTZ_monomer1	-1.58492	h
CCaTZ_monomer2	-1.58492	h
	:
MP2aTZ_dimer	-3.02301	h
MP2aTZ_monomer1	-1.5027	h
MP2aTZ_monomer2	-1.5027	h
	:
correction_dimer	-0.162268	in h: CCaTZ_dimer - MP2aTZ_dimer
correction_monomer1	-0.0822171	in h: CCaTZ_monomer1 - MP2aTZ_monomer1
correction_monomer2	-0.0822171	in h: CCaTZ_monomer2 - MP2aTZ_monomer2
E_dimer	-828.743	in h: HF_dimer + MP2a5Z_dimer + correction_dimer
E_monomer1	-414.364	in h: HF_monomer1 + MP2a5Z_monomer1 + correction_monomer1
E_monomer2	-414.364	in h: HF_monomer2 + MP2a5Z_monomer2 + correction_monomer2
HF_part	1.57744	kJ/mol: 2625.5*(HF_dimer-HF_monomer1-HF_monomer2)
MP2_part	-47.8432	kJ/mol: 2625.5*(MP2a5Z_dimer-MP2a5Z_monomer1-MP2a5Z_monomer2)
correction_part	5.688	kJ/mol: 2625.5*(correction_dimer-correction_monomer1-correction_monomer2)
dE	-40.5778	kJ/mol: 2625.5*(E_dimer - E_monomer1 - E_monomer2)
		the "sterling silver level" result from PCCP 2022 Vol. 24 p. 25559 Table 1: -9.619*4.184 = -40.2459 kJ/mol
		the present result if the aQZ basis set is used instead of the aTZ above: -40.659 kJ/mol

## Sheet: 1.05
the uracil dimer S26 from the S66x8 set: R = 1.05
quantity (named in a self-explanatory way)	value	unit (with comments)
HF_dimer	-825.312	h
HF_monomer1	-412.655	h
HF_monomer2	-412.655	h
	:
MP2a5Z_dimer	-3.26716	h
MP2a5Z_monomer1	-1.62651	h
MP2a5Z_monomer2	-1.62651	h
	:
CCaTZ_dimer	-3.18138	h
CCaTZ_monomer1	-1.58467	h
CCaTZ_monomer2	-1.58467	h
	:
MP2aTZ_dimer	-3.01859	h
MP2aTZ_monomer1	-1.50244	h
MP2aTZ_monomer2	-1.50244	h
	:
correction_dimer	-0.162795	in h: CCaTZ_dimer - MP2aTZ_dimer
correction_monomer1	-0.0822283	in h: CCaTZ_monomer1 - MP2aTZ_monomer1
correction_monomer2	-0.0822283	in h: CCaTZ_monomer2 - MP2aTZ_monomer2
E_dimer	-828.742	in h: HF_dimer + MP2a5Z_dimer + correction_dimer
E_monomer1	-414.364	in h: HF_monomer1 + MP2a5Z_monomer1 + correction_monomer1
E_monomer2	-414.364	in h: HF_monomer2 + MP2a5Z_monomer2 + correction_monomer2
HF_part	-6.26551	kJ/mol: 2625.5*(HF_dimer-HF_monomer1-HF_monomer2)
MP2_part	-37.1215	kJ/mol: 2625.5*(MP2a5Z_dimer-MP2a5Z_monomer1-MP2a5Z_monomer2)
correction_part	4.36208	kJ/mol: 2625.5*(correction_dimer-correction_monomer1-correction_monomer2)
dE	-39.0249	kJ/mol: 2625.5*(E_dimer - E_monomer1 - E_monomer2)
		the "sterling silver level" result from PCCP 2022 Vol. 24 p. 25559 Table 1: -9.256*4.184 = -38.7271 kJ/mol
		the present result if the aQZ basis set is used instead of the aTZ above: -38.919 kJ/mol

## Sheet: 1.10
the uracil dimer S26 from the S66x8 set: R = 1.10
quantity (named in a self-explanatory way)	value	unit (with comments)
HF_dimer	-825.313	h
HF_monomer1	-412.655	h
HF_monomer2	-412.655	h
	:
MP2a5Z_dimer	-3.26433	h
MP2a5Z_monomer1	-1.62647	h
MP2a5Z_monomer2	-1.62647	h
	:
CCaTZ_dimer	-3.17871	h
CCaTZ_monomer1	-1.58449	h
CCaTZ_monomer2	-1.58449	h
	:
MP2aTZ_dimer	-3.01557	h
MP2aTZ_monomer1	-1.50225	h
MP2aTZ_monomer2	-1.50225	h
	:
correction_dimer	-0.163138	in h: CCaTZ_dimer - MP2aTZ_dimer
correction_monomer1	-0.0822356	in h: CCaTZ_monomer1 - MP2aTZ_monomer1
correction_monomer2	-0.0822356	in h: CCaTZ_monomer2 - MP2aTZ_monomer2
E_dimer	-828.741	in h: HF_dimer + MP2a5Z_dimer + correction_dimer
E_monomer1	-414.363	in h: HF_monomer1 + MP2a5Z_monomer1 + correction_monomer1
E_monomer2	-414.363	in h: HF_monomer2 + MP2a5Z_monomer2 + correction_monomer2
HF_part	-9.59797	kJ/mol: 2625.5*(HF_dimer-HF_monomer1-HF_monomer2)
MP2_part	-29.8889	kJ/mol: 2625.5*(MP2a5Z_dimer-MP2a5Z_monomer1-MP2a5Z_monomer2)
correction_part	3.50137	kJ/mol: 2625.5*(correction_dimer-correction_monomer1-correction_monomer2)
dE	-35.9855	kJ/mol: 2625.5*(E_dimer - E_monomer1 - E_monomer2)
		the "sterling silver level" result from PCCP 2022 Vol. 24 p. 25559 Table 1: -8.541*4.184 = -35.7355 kJ/mol
		the present result if the aQZ basis set is used instead of the aTZ above: -35.896 kJ/mol

## Sheet: 1.25
the uracil dimer S26 from the S66x8 set: R = 1.25
quantity (named in a self-explanatory way)	value	unit (with comments)
HF_dimer	-825.314	h
HF_monomer1	-412.655	h
HF_monomer2	-412.655	h
	:
MP2a5Z_dimer	-3.25883	h
MP2a5Z_monomer1	-1.62638	h
MP2a5Z_monomer2	-1.62638	h
	:
CCaTZ_dimer	-3.17336	h
CCaTZ_monomer1	-1.58408	h
CCaTZ_monomer2	-1.58408	h
	:
MP2aTZ_dimer	-3.00959	h
MP2aTZ_monomer1	-1.50183	h
MP2aTZ_monomer2	-1.50183	h
	:
correction_dimer	-0.163772	in h: CCaTZ_dimer - MP2aTZ_dimer
correction_monomer1	-0.0822494	in h: CCaTZ_monomer1 - MP2aTZ_monomer1
correction_monomer2	-0.0822494	in h: CCaTZ_monomer2 - MP2aTZ_monomer2
E_dimer	-828.736	in h: HF_dimer + MP2a5Z_dimer + correction_dimer
E_monomer1	-414.363	in h: HF_monomer1 + MP2a5Z_monomer1 + correction_monomer1
E_monomer2	-414.363	in h: HF_monomer2 + MP2a5Z_monomer2 + correction_monomer2
HF_part	-11.219	kJ/mol: 2625.5*(HF_dimer-HF_monomer1-HF_monomer2)
MP2_part	-15.9333	kJ/mol: 2625.5*(MP2a5Z_dimer-MP2a5Z_monomer1-MP2a5Z_monomer2)
correction_part	1.90749	kJ/mol: 2625.5*(correction_dimer-correction_monomer1-correction_monomer2)
dE	-25.2448	kJ/mol: 2625.5*(E_dimer - E_monomer1 - E_monomer2)
		the "sterling silver level" result from PCCP 2022 Vol. 24 p. 25559 Table 1: -5.993*4.184 = -25.0747 kJ/mol
		the present result if the aQZ basis set is used instead of the aTZ above: -25.194 kJ/mol

## Sheet: 1.50
the uracil dimer S26 from the S66x8 set: R =1.50
quantity (named in a self-explanatory way)	value	unit (with comments)
HF_dimer	-825.313	h
HF_monomer1	-412.655	h
HF_monomer2	-412.655	h
	:
MP2a5Z_dimer	-3.25486	h
MP2a5Z_monomer1	-1.6263	h
MP2a5Z_monomer2	-1.6263	h
	:
CCaTZ_dimer	-3.16931	h
CCaTZ_monomer1	-1.5837	h
CCaTZ_monomer2	-1.5837	h
	:
MP2aTZ_dimer	-3.00509	h
MP2aTZ_monomer1	-1.50144	h
MP2aTZ_monomer2	-1.50144	h
	:
correction_dimer	-0.164216	in h: CCaTZ_dimer - MP2aTZ_dimer
correction_monomer1	-0.082259	in h: CCaTZ_monomer1 - MP2aTZ_monomer1
correction_monomer2	-0.082259	in h: CCaTZ_monomer2 - MP2aTZ_monomer2
E_dimer	-828.732	in h: HF_dimer + MP2a5Z_dimer + correction_dimer
E_monomer1	-414.363	in h: HF_monomer1 + MP2a5Z_monomer1 + correction_monomer1
E_monomer2	-414.363	in h: HF_monomer2 + MP2a5Z_monomer2 + correction_monomer2
HF_part	-7.76332	kJ/mol: 2625.5*(HF_dimer-HF_monomer1-HF_monomer2)
MP2_part	-5.945	kJ/mol: 2625.5*(MP2a5Z_dimer-MP2a5Z_monomer1-MP2a5Z_monomer2)
correction_part	0.793661	kJ/mol: 2625.5*(correction_dimer-correction_monomer1-correction_monomer2)
dE	-12.9147	kJ/mol: 2625.5*(E_dimer - E_monomer1 - E_monomer2)
		the "sterling silver level" result from PCCP 2022 Vol. 24 p. 25559 Table 1: -3.071*4.184 = -12.8491 kJ/mol
		the present result if the aQZ basis set is used instead of the aTZ above: -12.898 kJ/mol

## Sheet: 2.00
the uracil dimer S26 from the S66x8 set : R = 2.00
quantity (named in a self-explanatory way)	value	unit (with comments)
HF_dimer	-825.311	h
HF_monomer1	-412.655	h
HF_monomer2	-412.655	h
	:
MP2a5Z_dimer	-3.25284	h
MP2a5Z_monomer1	-1.62623	h
MP2a5Z_monomer2	-1.62623	h
	:
CCaTZ_dimer	-3.16711	h
CCaTZ_monomer1	-1.58341	h
CCaTZ_monomer2	-1.58341	h
	:
MP2aTZ_dimer	-3.00264	h
MP2aTZ_monomer1	-1.50114	h
MP2aTZ_monomer2	-1.50114	h
	:
correction_dimer	-0.164468	in h: CCaTZ_dimer - MP2aTZ_dimer
correction_monomer1	-0.082267	in h: CCaTZ_monomer1 - MP2aTZ_monomer1
correction_monomer2	-0.082267	in h: CCaTZ_monomer2 - MP2aTZ_monomer2
E_dimer	-828.728	in h: HF_dimer + MP2a5Z_dimer + correction_dimer
E_monomer1	-414.363	in h: HF_monomer1 + MP2a5Z_monomer1 + correction_monomer1
E_monomer2	-414.363	in h: HF_monomer2 + MP2a5Z_monomer2 + correction_monomer2
HF_part	-3.34694	kJ/mol: 2625.5*(HF_dimer-HF_monomer1-HF_monomer2)
MP2_part	-0.984045	kJ/mol: 2625.5*(MP2a5Z_dimer-MP2a5Z_monomer1-MP2a5Z_monomer2)
correction_part	0.173796	kJ/mol: 2625.5*(correction_dimer-correction_monomer1-correction_monomer2)
dE	-4.15719	kJ/mol: 2625.5*(E_dimer - E_monomer1 - E_monomer2)
		the "sterling silver level" result from PCCP 2022 Vol. 24 p. 25559 Table 1: -0.986*4.184 = -4.1254 kJ/mol
		the present result if the aQZ basis set is used instead of the aTZ above: -4.1572 kJ/mol
