# Supplementary material for: On the Potential Energy Surface of the Pyrene Dimer
Source: Int J Mol Sci. 2024 Oct 6;25(19):10762. doi: 10.3390/ijms251910762 (PMC11476719; doi:10.3390/ijms251910762)
Supplement: Supplementary file 1 [file ijms-25-10762-s001.zip › SI/canonical_S27.xlsx]

## Sheet: 0.90
the benzene:pyridine dimer S27 from the S66x8 set: R = 0.90
quantity (named in a self-explanatory way)	value	unit (with comments)
HF_dimer	-477.572	h
HF_monomer1	-246.796	h
HF_monomer2	-230.797	h
	:
MP2a5Z_dimer	-2.13725	h
MP2a5Z_monomer1	-1.07422	h
MP2a5Z_monomer2	-1.03511	h
	:
CCaTZ_dimer	-2.13271	h
CCaTZ_monomer1	-1.07136	h
CCaTZ_monomer2	-1.04046	h
	:
MP2aTZ_dimer	-1.99222	h
MP2aTZ_monomer1	-1.00012	h
MP2aTZ_monomer2	-0.964905	h
	:
correction_dimer	-0.140496	in h: CCaTZ_dimer - MP2aTZ_dimer
correction_monomer1	-0.0712408	in h: CCaTZ_monomer1 - MP2aTZ_monomer1
correction_monomer2	-0.0755567	in h: CCaTZ_monomer2 - MP2aTZ_monomer2
E_dimer	-479.85	in h: HF_dimer + MP2a5Z_dimer + correction_dimer
E_monomer1	-247.941	in h: HF_monomer1 + MP2a5Z_monomer1 + correction_monomer1
E_monomer2	-231.908	in h: HF_monomer2 + MP2a5Z_monomer2 + correction_monomer2
HF_part	54.7422	kJ/mol: 2625.5*(HF_dimer-HF_monomer1-HF_monomer2)
MP2_part	-73.3125	kJ/mol: 2625.5*(MP2a5Z_dimer-MP2a5Z_monomer1-MP2a5Z_monomer2)
correction_part	16.5448	kJ/mol: 2625.5*(correction_dimer-correction_monomer1-correction_monomer2)
dE	-2.02555	kJ/mol: 2625.5*(E_dimer - E_monomer1 - E_monomer2)
		the "sterling silver level" result from PCCP 2022 Vol. 24 p. 25559 Table 1: -0.362*4.184 = -2.6443 kJ/mol
		the present result if the aQZ basis set is used instead of the aTZ above: -1.745 kJ/mol

## Sheet: 0.95
the benzene:pyridine dimer S27 from the S66x8 set: R = 0.95
quantity (named in a self-explanatory way)	value	unit (with comments)
HF_dimer	-477.581	h
HF_monomer1	-246.796	h
HF_monomer2	-230.797	h
	:
MP2a5Z_dimer	-2.13059	h
MP2a5Z_monomer1	-1.07416	h
MP2a5Z_monomer2	-1.03506	h
	:
CCaTZ_dimer	-2.12737	h
CCaTZ_monomer1	-1.07113	h
CCaTZ_monomer2	-1.04022	h
	:
MP2aTZ_dimer	-1.98536	h
MP2aTZ_monomer1	-0.999866	h
MP2aTZ_monomer2	-0.964636	h
	:
correction_dimer	-0.142009	in h: CCaTZ_dimer - MP2aTZ_dimer
correction_monomer1	-0.0712638	in h: CCaTZ_monomer1 - MP2aTZ_monomer1
correction_monomer2	-0.0755801	in h: CCaTZ_monomer2 - MP2aTZ_monomer2
E_dimer	-479.853	in h: HF_dimer + MP2a5Z_dimer + correction_dimer
E_monomer1	-247.941	in h: HF_monomer1 + MP2a5Z_monomer1 + correction_monomer1
E_monomer2	-231.908	in h: HF_monomer2 + MP2a5Z_monomer2 + correction_monomer2
HF_part	32.8482	kJ/mol: 2625.5*(HF_dimer-HF_monomer1-HF_monomer2)
MP2_part	-56.0906	kJ/mol: 2625.5*(MP2a5Z_dimer-MP2a5Z_monomer1-MP2a5Z_monomer2)
correction_part	12.6952	kJ/mol: 2625.5*(correction_dimer-correction_monomer1-correction_monomer2)
dE	-10.5471	kJ/mol: 2625.5*(E_dimer - E_monomer1 - E_monomer2)
		the "sterling silver level" result from PCCP 2022 Vol. 24 p. 25559 Table 1: -2.413*4.184 = -10.0960 kJ/mol
		the present result if the aQZ basis set is used instead of the aTZ above: -10.326 kJ/mol

## Sheet: 1.00
the benzene:pyridine dimer S27 from the S66x8 set: R = 1.00
quantity (named in a self-explanatory way)	value	unit (with comments)
HF_dimer	-477.586	h
HF_monomer1	-246.796	h
HF_monomer2	-230.797	h
	:
MP2a5Z_dimer	-2.1256	h
MP2a5Z_monomer1	-1.07412	h
MP2a5Z_monomer2	-1.03502	h
	:
CCaTZ_dimer	-2.12334	h
CCaTZ_monomer1	-1.07095	h
CCaTZ_monomer2	-1.04002	h
	:
MP2aTZ_dimer	-1.98021	h
MP2aTZ_monomer1	-0.999664	h
MP2aTZ_monomer2	-0.964421	h
	:
correction_dimer	-0.143134	in h: CCaTZ_dimer - MP2aTZ_dimer
correction_monomer1	-0.0712812	in h: CCaTZ_monomer1 - MP2aTZ_monomer1
correction_monomer2	-0.0755976	in h: CCaTZ_monomer2 - MP2aTZ_monomer2
E_dimer	-479.854	in h: HF_dimer + MP2a5Z_dimer + correction_dimer
E_monomer1	-247.941	in h: HF_monomer1 + MP2a5Z_monomer1 + correction_monomer1
E_monomer2	-231.908	in h: HF_monomer2 + MP2a5Z_monomer2 + correction_monomer2
HF_part	19.8064	kJ/mol: 2625.5*(HF_dimer-HF_monomer1-HF_monomer2)
MP2_part	-43.1998	kJ/mol: 2625.5*(MP2a5Z_dimer-MP2a5Z_monomer1-MP2a5Z_monomer2)
correction_part	9.83224	kJ/mol: 2625.5*(correction_dimer-correction_monomer1-correction_monomer2)
dE	-13.5611	kJ/mol: 2625.5*(E_dimer - E_monomer1 - E_monomer2)
		the "sterling silver level" result from PCCP 2022 Vol. 24 p. 25559 Table 1: -3.156*4.184 = -13.2047 kJ/mol
		the present result if the aQZ basis set is used instead of the aTZ above: -13.387 kJ/mol

## Sheet: 1.05
the benzene:pyridine dimer S27 from the S66x8 set: R = 1.05
quantity (named in a self-explanatory way)	value	unit (with comments)
HF_dimer	-477.589	h
HF_monomer1	-246.796	h
HF_monomer2	-230.797	h
	:
MP2a5Z_dimer	-2.12185	h
MP2a5Z_monomer1	-1.07409	h
MP2a5Z_monomer2	-1.03499	h
	:
CCaTZ_dimer	-2.12028	h
CCaTZ_monomer1	-1.0708	h
CCaTZ_monomer2	-1.03986	h
	:
MP2aTZ_dimer	-1.9763	h
MP2aTZ_monomer1	-0.999505	h
MP2aTZ_monomer2	-0.964248	h
	:
correction_dimer	-0.14398	in h: CCaTZ_dimer - MP2aTZ_dimer
correction_monomer1	-0.0712941	in h: CCaTZ_monomer1 - MP2aTZ_monomer1
correction_monomer2	-0.075611	in h: CCaTZ_monomer2 - MP2aTZ_monomer2
E_dimer	-479.854	in h: HF_dimer + MP2a5Z_dimer + correction_dimer
E_monomer1	-247.941	in h: HF_monomer1 + MP2a5Z_monomer1 + correction_monomer1
E_monomer2	-231.908	in h: HF_monomer2 + MP2a5Z_monomer2 + correction_monomer2
HF_part	12.0078	kJ/mol: 2625.5*(HF_dimer-HF_monomer1-HF_monomer2)
MP2_part	-33.5226	kJ/mol: 2625.5*(MP2a5Z_dimer-MP2a5Z_monomer1-MP2a5Z_monomer2)
correction_part	7.67984	kJ/mol: 2625.5*(correction_dimer-correction_monomer1-correction_monomer2)
dE	-13.835	kJ/mol: 2625.5*(E_dimer - E_monomer1 - E_monomer2)
		the "sterling silver level" result from PCCP 2022 Vol. 24 p. 25559 Table 1: -3.234*4.184 = -13.5311 kJ/mol
		the present result if the aQZ basis set is used instead of the aTZ above: -13.699 kJ/mol

## Sheet: 1.10
the benzene:pyridine dimer S27 from the S66x8 set: R = 1.10
quantity (named in a self-explanatory way)	value	unit (with comments)
HF_dimer	-477.59	h
HF_monomer1	-246.796	h
HF_monomer2	-230.797	h
	:
MP2a5Z_dimer	-2.11901	h
MP2a5Z_monomer1	-1.07407	h
MP2a5Z_monomer2	-1.03496	h
	:
CCaTZ_dimer	-2.11794	h
CCaTZ_monomer1	-1.07068	h
CCaTZ_monomer2	-1.03973	h
	:
MP2aTZ_dimer	-1.97331	h
MP2aTZ_monomer1	-0.999378	h
MP2aTZ_monomer2	-0.96411	h
	:
correction_dimer	-0.144621	in h: CCaTZ_dimer - MP2aTZ_dimer
correction_monomer1	-0.0713039	in h: CCaTZ_monomer1 - MP2aTZ_monomer1
correction_monomer2	-0.0756212	in h: CCaTZ_monomer2 - MP2aTZ_monomer2
E_dimer	-479.854	in h: HF_dimer + MP2a5Z_dimer + correction_dimer
E_monomer1	-247.941	in h: HF_monomer1 + MP2a5Z_monomer1 + correction_monomer1
E_monomer2	-231.908	in h: HF_monomer2 + MP2a5Z_monomer2 + correction_monomer2
HF_part	7.34004	kJ/mol: 2625.5*(HF_dimer-HF_monomer1-HF_monomer2)
MP2_part	-26.2005	kJ/mol: 2625.5*(MP2a5Z_dimer-MP2a5Z_monomer1-MP2a5Z_monomer2)
correction_part	6.05009	kJ/mol: 2625.5*(correction_dimer-correction_monomer1-correction_monomer2)
dE	-12.8104	kJ/mol: 2625.5*(E_dimer - E_monomer1 - E_monomer2)
		the "sterling silver level" result from PCCP 2022 Vol. 24 p. 25559 Table 1: -3.001*4.184 = -12.5562 kJ/mol
		the present result if the aQZ basis set is used instead of the aTZ above: -12.704 kJ/mol

## Sheet: 1.25
the benzene:pyridine dimer S27 from the S66x8 set: R = 1.25
quantity (named in a self-explanatory way)	value	unit (with comments)
HF_dimer	-477.592	h
HF_monomer1	-246.796	h
HF_monomer2	-230.797	h
	:
MP2a5Z_dimer	-2.11389	h
MP2a5Z_monomer1	-1.07401	h
MP2a5Z_monomer2	-1.03491	h
	:
CCaTZ_dimer	-2.11364	h
CCaTZ_monomer1	-1.07043	h
CCaTZ_monomer2	-1.03947	h
	:
MP2aTZ_dimer	-1.96785	h
MP2aTZ_monomer1	-0.999109	h
MP2aTZ_monomer2	-0.963823	h
	:
correction_dimer	-0.145784	in h: CCaTZ_dimer - MP2aTZ_dimer
correction_monomer1	-0.0713227	in h: CCaTZ_monomer1 - MP2aTZ_monomer1
correction_monomer2	-0.0756416	in h: CCaTZ_monomer2 - MP2aTZ_monomer2
E_dimer	-479.852	in h: HF_dimer + MP2a5Z_dimer + correction_dimer
E_monomer1	-247.941	in h: HF_monomer1 + MP2a5Z_monomer1 + correction_monomer1
E_monomer2	-231.908	in h: HF_monomer2 + MP2a5Z_monomer2 + correction_monomer2
HF_part	1.80334	kJ/mol: 2625.5*(HF_dimer-HF_monomer1-HF_monomer2)
MP2_part	-13.0378	kJ/mol: 2625.5*(MP2a5Z_dimer-MP2a5Z_monomer1-MP2a5Z_monomer2)
correction_part	3.09858	kJ/mol: 2625.5*(correction_dimer-correction_monomer1-correction_monomer2)
dE	-8.13585	kJ/mol: 2625.5*(E_dimer - E_monomer1 - E_monomer2)
		the "sterling silver level" result from PCCP 2022 Vol. 24 p. 25559 Table 1: -1.913*4.184 = -8.0040 kJ/mol
		the present result if the aQZ basis set is used instead of the aTZ above: -8.086 kJ/mol

## Sheet: 1.50
the benzene:pyridine dimer S27 from the S66x8 set: R = 1.50
quantity (named in a self-explanatory way)	value	unit (with comments)
HF_dimer	-477.593	h
HF_monomer1	-246.796	h
HF_monomer2	-230.797	h
	:
MP2a5Z_dimer	-2.11045	h
MP2a5Z_monomer1	-1.07396	h
MP2a5Z_monomer2	-1.03486	h
	:
CCaTZ_dimer	-2.11062	h
CCaTZ_monomer1	-1.0702	h
CCaTZ_monomer2	-1.03921	h
	:
MP2aTZ_dimer	-1.96403	h
MP2aTZ_monomer1	-0.998863	h
MP2aTZ_monomer2	-0.963548	h
	:
correction_dimer	-0.146592	in h: CCaTZ_dimer - MP2aTZ_dimer
correction_monomer1	-0.071339	in h: CCaTZ_monomer1 - MP2aTZ_monomer1
correction_monomer2	-0.0756585	in h: CCaTZ_monomer2 - MP2aTZ_monomer2
E_dimer	-479.85	in h: HF_dimer + MP2a5Z_dimer + correction_dimer
E_monomer1	-247.941	in h: HF_monomer1 + MP2a5Z_monomer1 + correction_monomer1
E_monomer2	-231.908	in h: HF_monomer2 + MP2a5Z_monomer2 + correction_monomer2
HF_part	0.194307	kJ/mol: 2625.5*(HF_dimer-HF_monomer1-HF_monomer2)
MP2_part	-4.26623	kJ/mol: 2625.5*(MP2a5Z_dimer-MP2a5Z_monomer1-MP2a5Z_monomer2)
correction_part	1.06504	kJ/mol: 2625.5*(correction_dimer-correction_monomer1-correction_monomer2)
dE	-3.00688	kJ/mol: 2625.5*(E_dimer - E_monomer1 - E_monomer2)
		the "sterling silver level" result from PCCP 2022 Vol. 24 p. 25559 Table 1: -0.705*4.184 = -2.9497 kJ/mol
		the present result if the aQZ basis set is used instead of the aTZ above: -2.992 kJ/mol

## Sheet: 2.00
the benzene:pyridine dimer S27 from the S66x8 set : R = 2.00
quantity (named in a self-explanatory way)	value	unit (with comments)
HF_dimer	-477.593	h
HF_monomer1	-246.796	h
HF_monomer2	-230.797	h
	:
MP2a5Z_dimer	-2.10905	h
MP2a5Z_monomer1	-1.07393	h
MP2a5Z_monomer2	-1.03483	h
	:
CCaTZ_dimer	-2.10937	h
CCaTZ_monomer1	-1.07009	h
CCaTZ_monomer2	-1.03907	h
	:
MP2aTZ_dimer	-1.96243	h
MP2aTZ_monomer1	-0.998744	h
MP2aTZ_monomer2	-0.963402	h
	:
correction_dimer	-0.146939	in h: CCaTZ_dimer - MP2aTZ_dimer
correction_monomer1	-0.0713483	in h: CCaTZ_monomer1 - MP2aTZ_monomer1
correction_monomer2	-0.075667	in h: CCaTZ_monomer2 - MP2aTZ_monomer2
E_dimer	-479.849	in h: HF_dimer + MP2a5Z_dimer + correction_dimer
E_monomer1	-247.941	in h: HF_monomer1 + MP2a5Z_monomer1 + correction_monomer1
E_monomer2	-231.908	in h: HF_monomer2 + MP2a5Z_monomer2 + correction_monomer2
HF_part	-0.0601366	kJ/mol: 2625.5*(HF_dimer-HF_monomer1-HF_monomer2)
MP2_part	-0.743257	kJ/mol: 2625.5*(MP2a5Z_dimer-MP2a5Z_monomer1-MP2a5Z_monomer2)
correction_part	0.200605	kJ/mol: 2625.5*(correction_dimer-correction_monomer1-correction_monomer2)
dE	-0.602789	kJ/mol: 2625.5*(E_dimer - E_monomer1 - E_monomer2)
		the "sterling silver level" result from PCCP 2022 Vol. 24 p. 25559 Table 1: -0.143*4.184 = -0.5983 kJ/mol
		the present result if the aQZ basis set is used instead of the aTZ above: -0.600 kJ/mol
