# Supplementary material for: On the Potential Energy Surface of the Pyrene Dimer
Source: Int J Mol Sci. 2024 Oct 6;25(19):10762. doi: 10.3390/ijms251910762 (PMC11476719; doi:10.3390/ijms251910762)
Supplement: Supplementary file 1 [file ijms-25-10762-s001.zip › SI/canonical_S28.xlsx]

## Sheet: 0.90
the benzene:uracil dimer S28 from the S66x8 set: R = 0.90
quantity (named in a self-explanatory way)	value	unit (with comments)
HF_dimer	-643.434	h
HF_monomer1	-412.656	h
HF_monomer2	-230.797	h
	:
MP2a5Z_dimer	-2.69043	h
MP2a5Z_monomer1	-1.62628	h
MP2a5Z_monomer2	-1.03513	h
	:
CCaTZ_dimer	-2.64854	h
CCaTZ_monomer1	-1.58473	h
CCaTZ_monomer2	-1.04083	h
	:
MP2aTZ_dimer	-2.49592	h
MP2aTZ_monomer1	-1.50254	h
MP2aTZ_monomer2	-0.965287	h
	:
correction_dimer	-0.15262	in h: CCaTZ_dimer - MP2aTZ_dimer
correction_monomer1	-0.0821902	in h: CCaTZ_monomer1 - MP2aTZ_monomer1
correction_monomer2	-0.0755397	in h: CCaTZ_monomer2 - MP2aTZ_monomer2
E_dimer	-646.277	in h: HF_dimer + MP2a5Z_dimer + correction_dimer
E_monomer1	-414.364	in h: HF_monomer1 + MP2a5Z_monomer1 + correction_monomer1
E_monomer2	-231.908	in h: HF_monomer2 + MP2a5Z_monomer2 + correction_monomer2
HF_part	48.8809	kJ/mol: 2625.5*(HF_dimer-HF_monomer1-HF_monomer2)
MP2_part	-76.1976	kJ/mol: 2625.5*(MP2a5Z_dimer-MP2a5Z_monomer1-MP2a5Z_monomer2)
correction_part	13.4167	kJ/mol: 2625.5*(correction_dimer-correction_monomer1-correction_monomer2)
dE	-13.9	kJ/mol: 2625.5*(E_dimer - E_monomer1 - E_monomer2)
		the "sterling silver level" result from PCCP 2022 Vol. 24 p. 25559 Table 1: -3.178*4.184 = -13.2968 kJ/mol
		the present result if the aQZ basis set is used instead of the aTZ above: -13.622 kJ/mol

## Sheet: 0.95
the benzene:uracil dimer S28 from the S66x8 set: R = 0.95
quantity (named in a self-explanatory way)	value	unit (with comments)
HF_dimer	-643.442	h
HF_monomer1	-412.656	h
HF_monomer2	-230.797	h
	:
MP2a5Z_dimer	-2.68417	h
MP2a5Z_monomer1	-1.62621	h
MP2a5Z_monomer2	-1.03513	h
	:
CCaTZ_dimer	-2.64323	h
CCaTZ_monomer1	-1.58445	h
CCaTZ_monomer2	-1.04057	h
	:
MP2aTZ_dimer	-2.48946	h
MP2aTZ_monomer1	-1.50225	h
MP2aTZ_monomer2	-0.965004	h
	:
correction_dimer	-0.15377	in h: CCaTZ_dimer - MP2aTZ_dimer
correction_monomer1	-0.0822036	in h: CCaTZ_monomer1 - MP2aTZ_monomer1
correction_monomer2	-0.0755651	in h: CCaTZ_monomer2 - MP2aTZ_monomer2
E_dimer	-646.28	in h: HF_dimer + MP2a5Z_dimer + correction_dimer
E_monomer1	-414.364	in h: HF_monomer1 + MP2a5Z_monomer1 + correction_monomer1
E_monomer2	-231.908	in h: HF_monomer2 + MP2a5Z_monomer2 + correction_monomer2
HF_part	28.4015	kJ/mol: 2625.5*(HF_dimer-HF_monomer1-HF_monomer2)
MP2_part	-59.933	kJ/mol: 2625.5*(MP2a5Z_dimer-MP2a5Z_monomer1-MP2a5Z_monomer2)
correction_part	10.4997	kJ/mol: 2625.5*(correction_dimer-correction_monomer1-correction_monomer2)
dE	-21.0318	kJ/mol: 2625.5*(E_dimer - E_monomer1 - E_monomer2)
		the "sterling silver level" result from PCCP 2022 Vol. 24 p. 25559 Table 1: -4.924*4.184 = -20.6020 kJ/mol
		the present result if the aQZ basis set is used instead of the aTZ above: -20.802 kJ/mol

## Sheet: 1.00
the benzene:uracil dimer S28 from the S66x8 set: R = 1.00
quantity (named in a self-explanatory way)	value	unit (with comments)
HF_dimer	-643.447	h
HF_monomer1	-412.656	h
HF_monomer2	-230.797	h
	:
MP2a5Z_dimer	-2.67928	h
MP2a5Z_monomer1	-1.62615	h
MP2a5Z_monomer2	-1.03509	h
	:
CCaTZ_dimer	-2.63904	h
CCaTZ_monomer1	-1.58422	h
CCaTZ_monomer2	-1.04036	h
	:
MP2aTZ_dimer	-2.48439	h
MP2aTZ_monomer1	-1.50201	h
MP2aTZ_monomer2	-0.964772	h
	:
correction_dimer	-0.154652	in h: CCaTZ_dimer - MP2aTZ_dimer
correction_monomer1	-0.0822134	in h: CCaTZ_monomer1 - MP2aTZ_monomer1
correction_monomer2	-0.0755852	in h: CCaTZ_monomer2 - MP2aTZ_monomer2
E_dimer	-646.281	in h: HF_dimer + MP2a5Z_dimer + correction_dimer
E_monomer1	-414.364	in h: HF_monomer1 + MP2a5Z_monomer1 + correction_monomer1
E_monomer2	-231.908	in h: HF_monomer2 + MP2a5Z_monomer2 + correction_monomer2
HF_part	15.8668	kJ/mol: 2625.5*(HF_dimer-HF_monomer1-HF_monomer2)
MP2_part	-47.3666	kJ/mol: 2625.5*(MP2a5Z_dimer-MP2a5Z_monomer1-MP2a5Z_monomer2)
correction_part	8.26082	kJ/mol: 2625.5*(correction_dimer-correction_monomer1-correction_monomer2)
dE	-23.239	kJ/mol: 2625.5*(E_dimer - E_monomer1 - E_monomer2)
		the "sterling silver level" result from PCCP 2022 Vol. 24 p. 25559 Table 1: -5.465*4.184 = -22.8656 kJ/mol
		the present result if the aQZ basis set is used instead of the aTZ above: -23.094 kJ/mol

## Sheet: 1.05
the benzene:uracil dimer S28 from the S66x8 set: R = 1.05
quantity (named in a self-explanatory way)	value	unit (with comments)
HF_dimer	-643.45	h
HF_monomer1	-412.656	h
HF_monomer2	-230.797	h
	:
MP2a5Z_dimer	-2.67547	h
MP2a5Z_monomer1	-1.62611	h
MP2a5Z_monomer2	-1.03505	h
	:
CCaTZ_dimer	-2.63572	h
CCaTZ_monomer1	-1.58403	h
CCaTZ_monomer2	-1.04018	h
	:
MP2aTZ_dimer	-2.48039	h
MP2aTZ_monomer1	-1.50181	h
MP2aTZ_monomer2	-0.964581	h
	:
correction_dimer	-0.155332	in h: CCaTZ_dimer - MP2aTZ_dimer
correction_monomer1	-0.0822204	in h: CCaTZ_monomer1 - MP2aTZ_monomer1
correction_monomer2	-0.075601	in h: CCaTZ_monomer2 - MP2aTZ_monomer2
E_dimer	-646.28	in h: HF_dimer + MP2a5Z_dimer + correction_dimer
E_monomer1	-414.364	in h: HF_monomer1 + MP2a5Z_monomer1 + correction_monomer1
E_monomer2	-231.908	in h: HF_monomer2 + MP2a5Z_monomer2 + correction_monomer2
HF_part	8.3045	kJ/mol: 2625.5*(HF_dimer-HF_monomer1-HF_monomer2)
MP2_part	-37.5701	kJ/mol: 2625.5*(MP2a5Z_dimer-MP2a5Z_monomer1-MP2a5Z_monomer2)
correction_part	6.53509	kJ/mol: 2625.5*(correction_dimer-correction_monomer1-correction_monomer2)
dE	-22.7305	kJ/mol: 2625.5*(E_dimer - E_monomer1 - E_monomer2)
		the "sterling silver level" result from PCCP 2022 Vol. 24 p. 25559 Table 1: -5.351*4.184 = -22.3886 kJ/mol
		the present result if the aQZ basis set is used instead of the aTZ above: -22.575 kJ/mol

## Sheet: 1.10
the benzene:uracil dimer S28 from the S66x8 set: R = 1.10
quantity (named in a self-explanatory way)	value	unit (with comments)
HF_dimer	-643.451	h
HF_monomer1	-412.656	h
HF_monomer2	-230.797	h
	:
MP2a5Z_dimer	-2.67249	h
MP2a5Z_monomer1	-1.62607	h
MP2a5Z_monomer2	-1.03502	h
	:
CCaTZ_dimer	-2.63309	h
CCaTZ_monomer1	-1.58386	h
CCaTZ_monomer2	-1.04003	h
	:
MP2aTZ_dimer	-2.47723	h
MP2aTZ_monomer1	-1.50164	h
MP2aTZ_monomer2	-0.964419	h
	:
correction_dimer	-0.155857	in h: CCaTZ_dimer - MP2aTZ_dimer
correction_monomer1	-0.0822256	in h: CCaTZ_monomer1 - MP2aTZ_monomer1
correction_monomer2	-0.0756135	in h: CCaTZ_monomer2 - MP2aTZ_monomer2
E_dimer	-646.28	in h: HF_dimer + MP2a5Z_dimer + correction_dimer
E_monomer1	-414.364	in h: HF_monomer1 + MP2a5Z_monomer1 + correction_monomer1
E_monomer2	-231.908	in h: HF_monomer2 + MP2a5Z_monomer2 + correction_monomer2
HF_part	3.84658	kJ/mol: 2625.5*(HF_dimer-HF_monomer1-HF_monomer2)
MP2_part	-29.9157	kJ/mol: 2625.5*(MP2a5Z_dimer-MP2a5Z_monomer1-MP2a5Z_monomer2)
correction_part	5.20288	kJ/mol: 2625.5*(correction_dimer-correction_monomer1-correction_monomer2)
dE	-20.8662	kJ/mol: 2625.5*(E_dimer - E_monomer1 - E_monomer2)
		the "sterling silver level" result from PCCP 2022 Vol. 24 p. 25559 Table 1: -4.916*4.184 = -20.5685 kJ/mol
		the present result if the aQZ basis set is used instead of the aTZ above: -20.739 kJ/mol

## Sheet: 1.25
the benzene:uracil dimer S28 from the S66x8 set: R = 1.25
quantity (named in a self-explanatory way)	value	unit (with comments)
HF_dimer	-643.453	h
HF_monomer1	-412.656	h
HF_monomer2	-230.797	h
	:
MP2a5Z_dimer	-2.66687	h
MP2a5Z_monomer1	-1.62599	h
MP2a5Z_monomer2	-1.03496	h
	:
CCaTZ_dimer	-2.62799	h
CCaTZ_monomer1	-1.58349	h
CCaTZ_monomer2	-1.03969	h
	:
MP2aTZ_dimer	-2.47115	h
MP2aTZ_monomer1	-1.50126	h
MP2aTZ_monomer2	-0.964053	h
	:
correction_dimer	-0.156836	in h: CCaTZ_dimer - MP2aTZ_dimer
correction_monomer1	-0.0822355	in h: CCaTZ_monomer1 - MP2aTZ_monomer1
correction_monomer2	-0.0756401	in h: CCaTZ_monomer2 - MP2aTZ_monomer2
E_dimer	-646.277	in h: HF_dimer + MP2a5Z_dimer + correction_dimer
E_monomer1	-414.364	in h: HF_monomer1 + MP2a5Z_monomer1 + correction_monomer1
E_monomer2	-231.908	in h: HF_monomer2 + MP2a5Z_monomer2 + correction_monomer2
HF_part	-0.815695	kJ/mol: 2625.5*(HF_dimer-HF_monomer1-HF_monomer2)
MP2_part	-15.5205	kJ/mol: 2625.5*(MP2a5Z_dimer-MP2a5Z_monomer1-MP2a5Z_monomer2)
correction_part	2.72892	kJ/mol: 2625.5*(correction_dimer-correction_monomer1-correction_monomer2)
dE	-13.6072	kJ/mol: 2625.5*(E_dimer - E_monomer1 - E_monomer2)
		the "sterling silver level" result from PCCP 2022 Vol. 24 p. 25559 Table 1: -3.207*4.184 = -13.4181 kJ/mol
		the present result if the aQZ basis set is used instead of the aTZ above: -13.540 kJ/mol

## Sheet: 1.50
the benzene:uracil dimer S28 from the S66x8 set: R = 1.50
quantity (named in a self-explanatory way)	value	unit (with comments)
HF_dimer	-643.453	h
HF_monomer1	-412.656	h
HF_monomer2	-230.797	h
	:
MP2a5Z_dimer	-2.66303	h
MP2a5Z_monomer1	-1.62592	h
MP2a5Z_monomer2	-1.03491	h
	:
CCaTZ_dimer	-2.62432	h
CCaTZ_monomer1	-1.58317	h
CCaTZ_monomer2	-1.03937	h
	:
MP2aTZ_dimer	-2.46682	h
MP2aTZ_monomer1	-1.50092	h
MP2aTZ_monomer2	-0.963708	h
	:
correction_dimer	-0.157506	in h: CCaTZ_dimer - MP2aTZ_dimer
correction_monomer1	-0.0822438	in h: CCaTZ_monomer1 - MP2aTZ_monomer1
correction_monomer2	-0.0756629	in h: CCaTZ_monomer2 - MP2aTZ_monomer2
E_dimer	-646.274	in h: HF_dimer + MP2a5Z_dimer + correction_dimer
E_monomer1	-414.364	in h: HF_monomer1 + MP2a5Z_monomer1 + correction_monomer1
E_monomer2	-231.908	in h: HF_monomer2 + MP2a5Z_monomer2 + correction_monomer2
HF_part	-0.931026	kJ/mol: 2625.5*(HF_dimer-HF_monomer1-HF_monomer2)
MP2_part	-5.78096	kJ/mol: 2625.5*(MP2a5Z_dimer-MP2a5Z_monomer1-MP2a5Z_monomer2)
correction_part	1.05163	kJ/mol: 2625.5*(correction_dimer-correction_monomer1-correction_monomer2)
dE	-5.66035	kJ/mol: 2625.5*(E_dimer - E_monomer1 - E_monomer2)
		the "sterling silver level" result from PCCP 2022 Vol. 24 p. 25559 Table 1: -1.334*4.184 = -5.5815 kJ/mol
		the present result if the aQZ basis set is used instead of the aTZ above: -5.636 kJ/mol

## Sheet: 2.00
the benzene:uracil dimer S28 from the S66x8 set : R = 2.00
quantity (named in a self-explanatory way)	value	unit (with comments)
HF_dimer	-643.453	h
HF_monomer1	-412.656	h
HF_monomer2	-230.797	h
	:
MP2a5Z_dimer	-2.66119	h
MP2a5Z_monomer1	-1.62586	h
MP2a5Z_monomer2	-1.03487	h
	:
CCaTZ_dimer	-2.62248	h
CCaTZ_monomer1	-1.58297	h
CCaTZ_monomer2	-1.03914	h
	:
MP2aTZ_dimer	-2.46464	h
MP2aTZ_monomer1	-1.50071	h
MP2aTZ_monomer2	-0.963468	h
	:
correction_dimer	-0.157842	in h: CCaTZ_dimer - MP2aTZ_dimer
correction_monomer1	-0.0822505	in h: CCaTZ_monomer1 - MP2aTZ_monomer1
correction_monomer2	-0.0756755	in h: CCaTZ_monomer2 - MP2aTZ_monomer2
E_dimer	-646.272	in h: HF_dimer + MP2a5Z_dimer + correction_dimer
E_monomer1	-414.364	in h: HF_monomer1 + MP2a5Z_monomer1 + correction_monomer1
E_monomer2	-231.908	in h: HF_monomer2 + MP2a5Z_monomer2 + correction_monomer2
HF_part	-0.0695141	kJ/mol: 2625.5*(HF_dimer-HF_monomer1-HF_monomer2)
MP2_part	-1.20358	kJ/mol: 2625.5*(MP2a5Z_dimer-MP2a5Z_monomer1-MP2a5Z_monomer2)
correction_part	0.220041	kJ/mol: 2625.5*(correction_dimer-correction_monomer1-correction_monomer2)
dE	-1.05305	kJ/mol: 2625.5*(E_dimer - E_monomer1 - E_monomer2)
		the "sterling silver level" result from PCCP 2022 Vol. 24 p. 25559 Table 1: -0.246*4.184 =-1.0293 kJ/mol
		the present result if the aQZ basis set is used instead of the aTZ above: -1.048 kJ/mol
