# Supplementary material for: On the Potential Energy Surface of the Pyrene Dimer
Source: Int J Mol Sci. 2024 Oct 6;25(19):10762. doi: 10.3390/ijms251910762 (PMC11476719; doi:10.3390/ijms251910762)
Supplement: Supplementary file 1 [file ijms-25-10762-s001.zip › SI/canonical_S29.xlsx]

## Sheet: 0.90
the pyridine:uracil dimer S29 from the S66x8 set: R = 0.90
quantity (named in a self-explanatory way)	value	unit (with comments)
HF_dimer	-659.432	h
HF_monomer1	-412.655	h
HF_monomer2	-246.796	h
	:
MP2a5Z_dimer	-2.73122	h
MP2a5Z_monomer1	-1.6264	h
MP2a5Z_monomer2	-1.0744	h
	:
CCaTZ_dimer	-2.68073	h
CCaTZ_monomer1	-1.58486	h
CCaTZ_monomer2	-1.0719	h
	:
MP2aTZ_dimer	-2.5328	h
MP2aTZ_monomer1	-1.50271	h
MP2aTZ_monomer2	-1.00067	h
	:
correction_dimer	-0.147932	in h: CCaTZ_dimer - MP2aTZ_dimer
correction_monomer1	-0.0821463	in h: CCaTZ_monomer1 - MP2aTZ_monomer1
correction_monomer2	-0.0712286	in h: CCaTZ_monomer2 - MP2aTZ_monomer2
E_dimer	-662.311	in h: HF_dimer + MP2a5Z_dimer + correction_dimer
E_monomer1	-414.364	in h: HF_monomer1 + MP2a5Z_monomer1 + correction_monomer1
E_monomer2	-247.941	in h: HF_monomer2 + MP2a5Z_monomer2 + correction_monomer2
HF_part	50.9803	kJ/mol: 2625.5*(HF_dimer-HF_monomer1-HF_monomer2)
MP2_part	-79.8676	kJ/mol: 2625.5*(MP2a5Z_dimer-MP2a5Z_monomer1-MP2a5Z_monomer2)
correction_part	14.2898	kJ/mol: 2625.5*(correction_dimer-correction_monomer1-correction_monomer2)
dE	-14.5975	kJ/mol: 2625.5*(E_dimer - E_monomer1 - E_monomer2)
		the "sterling silver level" result from PCCP 2022 Vol. 24 p. 25559 Table 1: -3.374*4.184 = -14.1168
		the present result if the aQZ basis set is used instead of the aTZ above: -14.323 kJ/mol

## Sheet: 0.95
the pyridine:uracil dimer S29 from the S66x8 set: R = 0.95
quantity (named in a self-explanatory way)	value	unit (with comments)
HF_dimer	-659.442	h
HF_monomer1	-412.655	h
HF_monomer2	-246.796	h
	:
MP2a5Z_dimer	-2.72362	h
MP2a5Z_monomer1	-1.62632	h
MP2a5Z_monomer2	-1.07434	h
	:
CCaTZ_dimer	-2.67433	h
CCaTZ_monomer1	-1.58453	h
CCaTZ_monomer2	-1.0716	h
	:
MP2aTZ_dimer	-2.52499	h
MP2aTZ_monomer1	-1.50237	h
MP2aTZ_monomer2	-1.00034	h
correction_dimer	-0.149341	in h: CCaTZ_dimer - MP2aTZ_dimer
correction_monomer1	-0.0821641	in h: CCaTZ_monomer1 - MP2aTZ_monomer1
correction_monomer2	-0.0712576	in h: CCaTZ_monomer2 - MP2aTZ_monomer2
E_dimer	-662.315	in h: HF_dimer + MP2a5Z_dimer + correction_dimer
E_monomer1	-414.364	in h: HF_monomer1 + MP2a5Z_monomer1 + correction_monomer1
E_monomer2	-247.941	in h: HF_monomer2 + MP2a5Z_monomer2 + correction_monomer2
HF_part	24.5248	kJ/mol: 2625.5*(HF_dimer-HF_monomer1-HF_monomer2)
MP2_part	-60.2709	kJ/mol: 2625.5*(MP2a5Z_dimer-MP2a5Z_monomer1-MP2a5Z_monomer2)
correction_part	10.7137	kJ/mol: 2625.5*(correction_dimer-correction_monomer1-correction_monomer2)
dE	-25.0324	kJ/mol: 2625.5*(E_dimer - E_monomer1 - E_monomer2)
		the "sterling silver level" result from PCCP 2022 Vol. 24 p. 25559 Table 1: -5.878*4.184 = -24.5936 kJ/mol
		the present result if the aQZ basis set is used instead of the aTZ above: -24.816 kJ/mol

## Sheet: 1.00
the pyridine:uracil dimer S29 from the S66x8 set: R = 1.00
quantity (named in a self-explanatory way)	value	unit (with comments)
HF_dimer	-659.447	h
HF_monomer1	-412.655	h
HF_monomer2	-246.796	h
	:
MP2a5Z_dimer	-2.71801	h
MP2a5Z_monomer1	-1.62626	h
MP2a5Z_monomer2	-1.0743	h
	:
CCaTZ_dimer	-2.66953	h
CCaTZ_monomer1	-1.58427	h
CCaTZ_monomer2	-1.07136	h
	:
MP2aTZ_dimer	-2.51917	h
MP2aTZ_monomer1	-1.5021	h
MP2aTZ_monomer2	-1.00008	h
	:
correction_dimer	-0.150363	in h: CCaTZ_dimer - MP2aTZ_dimer
correction_monomer1	-0.082177	in h: CCaTZ_monomer1 - MP2aTZ_monomer1
correction_monomer2	-0.0712798	in h: CCaTZ_monomer2 - MP2aTZ_monomer2
E_dimer	-662.316	in h: HF_dimer + MP2a5Z_dimer + correction_dimer
E_monomer1	-414.364	in h: HF_monomer1 + MP2a5Z_monomer1 + correction_monomer1
E_monomer2	-247.941	in h: HF_monomer2 + MP2a5Z_monomer2 + correction_monomer2
HF_part	9.7891	kJ/mol: 2625.5*(HF_dimer-HF_monomer1-HF_monomer2)
MP2_part	-45.818	kJ/mol: 2625.5*(MP2a5Z_dimer-MP2a5Z_monomer1-MP2a5Z_monomer2)
correction_part	8.12396	kJ/mol: 2625.5*(correction_dimer-correction_monomer1-correction_monomer2)
dE	-27.905	kJ/mol: 2625.5*(E_dimer - E_monomer1 - E_monomer2)
		the "sterling silver level" result from PCCP 2022 Vol. 24 p. 25559 Table 1: -6.576*4.184 = -27.5140 kJ/mol
		the present result if the aQZ basis set is used instead of the aTZ above: -27.732 kJ/mol

## Sheet: 1.05
the pyridine:uracil dimer S29 from the S66x8 set: R = 1.05
quantity (named in a self-explanatory way)	value	unit (with comments)
HF_dimer	-659.45	h
HF_monomer1	-412.655	h
HF_monomer2	-246.796	h
	:
MP2a5Z_dimer	-2.71382	h
MP2a5Z_monomer1	-1.62621	h
MP2a5Z_monomer2	-1.07426	h
	:
CCaTZ_dimer	-2.66591	h
CCaTZ_monomer1	-1.58407	h
CCaTZ_monomer2	-1.07118	h
	:
MP2aTZ_dimer	-2.5148	h
MP2aTZ_monomer1	-1.50188	h
MP2aTZ_monomer2	-0.999882	h
	:
correction_dimer	-0.151111	in h: CCaTZ_dimer - MP2aTZ_dimer
correction_monomer1	-0.082186	in h: CCaTZ_monomer1 - MP2aTZ_monomer1
correction_monomer2	-0.0712967	in h: CCaTZ_monomer2 - MP2aTZ_monomer2
E_dimer	-662.315	in h: HF_dimer + MP2a5Z_dimer + correction_dimer
E_monomer1	-414.364	in h: HF_monomer1 + MP2a5Z_monomer1 + correction_monomer1
E_monomer2	-247.941	in h: HF_monomer2 + MP2a5Z_monomer2 + correction_monomer2
HF_part	1.75077	kJ/mol: 2625.5*(HF_dimer-HF_monomer1-HF_monomer2)
MP2_part	-35.0521	kJ/mol: 2625.5*(MP2a5Z_dimer-MP2a5Z_monomer1-MP2a5Z_monomer2)
correction_part	6.22789	kJ/mol: 2625.5*(correction_dimer-correction_monomer1-correction_monomer2)
dE	-27.0734	kJ/mol: 2625.5*(E_dimer - E_monomer1 - E_monomer2)
		the "sterling silver level" result from PCCP 2022 Vol. 24 p. 25559 Table 1: -6.391*4.184 = -26.7399 kJ/mol
		the present result if the aQZ basis set is used instead of the aTZ above: -26.936 kJ/mol

## Sheet: 1.10
the pyridine:uracil dimer S29 from the S66x8 set: R = 1.10
quantity (named in a self-explanatory way)	value	unit (with comments)
HF_dimer	-659.452	h
HF_monomer1	-412.655	h
HF_monomer2	-246.796	h
	:
MP2a5Z_dimer	-2.71068	h
MP2a5Z_monomer1	-1.62617	h
MP2a5Z_monomer2	-1.07423	h
	:
CCaTZ_dimer	-2.66315	h
CCaTZ_monomer1	-1.5839	h
CCaTZ_monomer2	-1.07103	h
	:
MP2aTZ_dimer	-2.51149	h
MP2aTZ_monomer1	-1.5017	h
MP2aTZ_monomer2	-0.999719	h
	:
correction_dimer	-0.151663	in h: CCaTZ_dimer - MP2aTZ_dimer
correction_monomer1	-0.082192	in h: CCaTZ_monomer1 - MP2aTZ_monomer1
correction_monomer2	-0.0713097	in h: CCaTZ_monomer2 - MP2aTZ_monomer2
E_dimer	-662.314	in h: HF_dimer + MP2a5Z_dimer + correction_dimer
E_monomer1	-414.364	in h: HF_monomer1 + MP2a5Z_monomer1 + correction_monomer1
E_monomer2	-247.941	in h: HF_monomer2 + MP2a5Z_monomer2 + correction_monomer2
HF_part	-2.45901	kJ/mol: 2625.5*(HF_dimer-HF_monomer1-HF_monomer2)
MP2_part	-27.0031	kJ/mol: 2625.5*(MP2a5Z_dimer-MP2a5Z_monomer1-MP2a5Z_monomer2)
correction_part	4.82868	kJ/mol: 2625.5*(correction_dimer-correction_monomer1-correction_monomer2)
dE	-24.6334	kJ/mol: 2625.5*(E_dimer - E_monomer1 - E_monomer2)
		the "sterling silver level" result from PCCP 2022 Vol. 24 p. 25559 Table 1: -5.820*4.184 = -24.3509 kJ/mol
		the present result if the aQZ basis set is used instead of the aTZ above: -24.524 kJ/mol

## Sheet: 1.25
the pyridine:uracil dimer S29 from the S66x8 set: R = 1.25
quantity (named in a self-explanatory way)	value	unit (with comments)
HF_dimer	-659.453	h
HF_monomer1	-412.655	h
HF_monomer2	-246.796	h
	:
MP2a5Z_dimer	-2.70515	h
MP2a5Z_monomer1	-1.62609	h
MP2a5Z_monomer2	-1.07416	h
	:
CCaTZ_dimer	-2.65815	h
CCaTZ_monomer1	-1.58353	h
CCaTZ_monomer2	-1.07071	h
	:
MP2aTZ_dimer	-2.50553	h
MP2aTZ_monomer1	-1.50133	h
MP2aTZ_monomer2	-0.999378	h
	:
correction_dimer	-0.152623	in h: CCaTZ_dimer - MP2aTZ_dimer
correction_monomer1	-0.0822014	in h: CCaTZ_monomer1 - MP2aTZ_monomer1
correction_monomer2	-0.0713351	in h: CCaTZ_monomer2 - MP2aTZ_monomer2
E_dimer	-662.311	in h: HF_dimer + MP2a5Z_dimer + correction_dimer
E_monomer1	-414.364	in h: HF_monomer1 + MP2a5Z_monomer1 + correction_monomer1
E_monomer2	-247.941	in h: HF_monomer2 + MP2a5Z_monomer2 + correction_monomer2
HF_part	-5.57162	kJ/mol: 2625.5*(HF_dimer-HF_monomer1-HF_monomer2)
MP2_part	-12.8502	kJ/mol: 2625.5*(MP2a5Z_dimer-MP2a5Z_monomer1-MP2a5Z_monomer2)
correction_part	2.39792	kJ/mol: 2625.5*(correction_dimer-correction_monomer1-correction_monomer2)
dE	-16.024	kJ/mol: 2625.5*(E_dimer - E_monomer1 - E_monomer2)
		the "sterling silver level" result from PCCP2022 Vol. 24 p. 25559 Table 1: -3.793*4.184 = -15.8699 kJ/mol
		the present result if the aQZ basis set is used instead of the aTZ above: -15.971 kJ/mol

## Sheet: 1.50
the pyridine:uracil dimer S29 from the S66x8 set: R = 1.50
quantity (named in a self-explanatory way)	value	unit (with comments)
HF_dimer	-659.453	h
HF_monomer1	-412.655	h
HF_monomer2	-246.796	h
	:
MP2a5Z_dimer	-2.70176	h
MP2a5Z_monomer1	-1.62602	h
MP2a5Z_monomer2	-1.07411	h
	:
CCaTZ_dimer	-2.65492	h
CCaTZ_monomer1	-1.58321	h
CCaTZ_monomer2	-1.07044	h
	:
MP2aTZ_dimer	-2.50169	h
MP2aTZ_monomer1	-1.501	h
MP2aTZ_monomer2	-0.999085	h
	:
correction_dimer	-0.153224	in h: CCaTZ_dimer - MP2aTZ_dimer
correction_monomer1	-0.0822089	in h: CCaTZ_monomer1 - MP2aTZ_monomer1
correction_monomer2	-0.0713548	in h: CCaTZ_monomer2 - MP2aTZ_monomer2
E_dimer	-662.308	in h: HF_dimer + MP2a5Z_dimer + correction_dimer
E_monomer1	-414.364	in h: HF_monomer1 + MP2a5Z_monomer1 + correction_monomer1
E_monomer2	-247.941	in h: HF_monomer2 + MP2a5Z_monomer2 + correction_monomer2
HF_part	-4.02687	kJ/mol: 2625.5*(HF_dimer-HF_monomer1-HF_monomer2)
MP2_part	-4.26044	kJ/mol: 2625.5*(MP2a5Z_dimer-MP2a5Z_monomer1-MP2a5Z_monomer2)
correction_part	0.891499	kJ/mol: 2625.5*(correction_dimer-correction_monomer1-correction_monomer2)
dE	-7.39581	kJ/mol: 2625.5*(E_dimer - E_monomer1 - E_monomer2)
		the "sterling silver level" result from PCCP 2022 Vol. 24 p. 25559 Table 1: -1.752*4.184 = -7.3304 kJ/mol
		the present result if the aQZ basis set is used instead of the aTZ above: -7.380 kJ/mol

## Sheet: 2.00
the pyridine:uracil dimer S29 from the S66x8 set: R = 2.00
quantity (named in a self-explanatory way)	value	unit (with comments)
HF_dimer	-659.452	h
HF_monomer1	-412.655	h
HF_monomer2	-246.796	h
	:
MP2a5Z_dimer	-2.70031	h
MP2a5Z_monomer1	-1.62598	h
MP2a5Z_monomer2	-1.07407	h
	:
CCaTZ_dimer	-2.65351	h
CCaTZ_monomer1	-1.58303	h
CCaTZ_monomer2	-1.07029	h
	:
MP2aTZ_dimer	-2.5	h
MP2aTZ_monomer1	-1.50082	h
MP2aTZ_monomer2	-0.99892	h
	:
correction_dimer	-0.153508	in h: CCaTZ_dimer - MP2aTZ_dimer
correction_monomer1	-0.0822149	in h: CCaTZ_monomer1 - MP2aTZ_monomer1
correction_monomer2	-0.0713668	in h: CCaTZ_monomer2 - MP2aTZ_monomer2
E_dimer	-662.306	in h: HF_dimer + MP2a5Z_dimer + correction_dimer
E_monomer1	-414.364	in h: HF_monomer1 + MP2a5Z_monomer1 + correction_monomer1
E_monomer2	-247.941	in h: HF_monomer2 + MP2a5Z_monomer2 + correction_monomer2
HF_part	-1.72543	kJ/mol: 2625.5*(HF_dimer-HF_monomer1-HF_monomer2)
MP2_part	-0.697537	kJ/mol: 2625.5*(MP2a5Z_dimer-MP2a5Z_monomer1-MP2a5Z_monomer2)
correction_part	0.192859	kJ/mol: 2625.5*(correction_dimer-correction_monomer1-correction_monomer2)
dE	-2.2301	kJ/mol: 2625.5*(E_dimer - E_monomer1 - E_monomer2)
		the "sterling silver level" result from PCCP 2022 Vol. 24 p. 25559 Table 1: -0.529*4.184 = -2.2133 kJ/mol
		the present result if the aQZ basis set is used instead of the aTZ above: -2.228 kJ/mol
