# Supplementary material for: On the Potential Energy Surface of the Pyrene Dimer
Source: Int J Mol Sci. 2024 Oct 6;25(19):10762. doi: 10.3390/ijms251910762 (PMC11476719; doi:10.3390/ijms251910762)
Supplement: Supplementary file 1 [file ijms-25-10762-s001.zip › SI/canonical_S30.xlsx]

## Sheet: 0.90
the benzene:ethene dimer S30 from the S66x8 set: R = 0.90
quantity (named in a self-explanatory way)	value	unit (with comments)
HF_dimer	-308.856	h
HF_monomer1	-78.0706	h
HF_monomer2	-230.797	h
	:
MP2a5Z_dimer	-1.41542	h
MP2a5Z_monomer1	-0.365147	h
MP2a5Z_monomer2	-1.03494	h
	:
CCaTZ_dimer	-1.43132	h
CCaTZ_monomer1	-0.379479	h
CCaTZ_monomer2	-1.03979	h
	:
MP2aTZ_dimer	-1.31947	h
MP2aTZ_monomer1	-0.340371	h
MP2aTZ_monomer2	-0.964202	h
	:
correction_dimer	-0.111845	in h: CCaTZ_dimer - MP2aTZ_dimer
correction_monomer1	-0.0391081	in h: CCaTZ_monomer1 - MP2aTZ_monomer1
correction_monomer2	-0.0755903	in h: CCaTZ_monomer2 - MP2aTZ_monomer2
E_dimer	-310.383	in h: HF_dimer + MP2a5Z_dimer + correction_dimer
E_monomer1	-78.4748	in h: HF_monomer1 + MP2a5Z_monomer1 + correction_monomer1
E_monomer2	-231.908	in h: HF_monomer2 + MP2a5Z_monomer2 + correction_monomer2
HF_part	32.3011	kJ/mol: 2625.5*(HF_dimer-HF_monomer1-HF_monomer2)
MP2_part	-40.2514	kJ/mol: 2625.5*(MP2a5Z_dimer-MP2a5Z_monomer1-MP2a5Z_monomer2)
correction_part	7.49224	kJ/mol: 2625.5*(correction_dimer-correction_monomer1-correction_monomer2)
dE	-0.458094	kJ/mol: 2625.5*(E_dimer - E_monomer1 - E_monomer2)
		the "sterling silver level" result from PCCP 2022 Vol. 24 p. 25559 Table 1: -0.021*4.184 = -0.0879 kJ/mol
		the present result if the aQZ basis set is used instead of the aTZ above: -0.796 kJ/mol

## Sheet: 0.95
the benzene:ethene dimer S30 from the S66x8 set: R = 0.95
quantity (named in a self-explanatory way)	value	unit (with comments)
HF_dimer	-308.86	h
HF_monomer1	-78.0706	h
HF_monomer2	-230.797	h
	:
MP2a5Z_dimer	-1.41184	h
MP2a5Z_monomer1	-0.365128	h
MP2a5Z_monomer2	-1.03491	h
	:
CCaTZ_dimer	-1.42836	h
CCaTZ_monomer1	-0.379383	h
CCaTZ_monomer2	-1.03964	h
	:
MP2aTZ_dimer	-1.31581	h
MP2aTZ_monomer1	-0.340263	h
MP2aTZ_monomer2	-0.964036	h
	:
correction_dimer	-0.112557	in h: CCaTZ_dimer - MP2aTZ_dimer
correction_monomer1	-0.03912	in h: CCaTZ_monomer1 - MP2aTZ_monomer1
correction_monomer2	-0.0756047	in h: CCaTZ_monomer2 - MP2aTZ_monomer2
E_dimer	-310.384	in h: HF_dimer + MP2a5Z_dimer + correction_dimer
E_monomer1	-78.4748	in h: HF_monomer1 + MP2a5Z_monomer1 + correction_monomer1
E_monomer2	-231.908	in h: HF_monomer2 + MP2a5Z_monomer2 + correction_monomer2
HF_part	21.0507	kJ/mol: 2625.5*(HF_dimer-HF_monomer1-HF_monomer2)
MP2_part	-30.9869	kJ/mol: 2625.5*(MP2a5Z_dimer-MP2a5Z_monomer1-MP2a5Z_monomer2)
correction_part	5.69146	kJ/mol: 2625.5*(correction_dimer-correction_monomer1-correction_monomer2)
dE	-4.24467	kJ/mol: 2625.5*(E_dimer - E_monomer1 - E_monomer2)
		the "sterling level" result from PCCP 2022 Vol. 24 p. 25559 Table 1: -0.939*4.184 = -3.9288 kJ/mol
		the present result if the aQZ basis set is used instead of the aTZ above: -4.112 kJ/mol

## Sheet: 1.00
the benzene:ethene dimer S30 from the S66x8 set: R = 1.00
quantity (named in a self-explanatory way)	value	unit (with comments)
HF_dimer	-308.863	h
HF_monomer1	-78.0706	h
HF_monomer2	-230.797	h
	:
MP2a5Z_dimer	-1.40913	h
MP2a5Z_monomer1	-0.365112	h
MP2a5Z_monomer2	-1.03489	h
	:
CCaTZ_dimer	-1.42609	h
CCaTZ_monomer1	-0.379303	h
CCaTZ_monomer2	-1.03952	h
	:
MP2aTZ_dimer	-1.31301	h
MP2aTZ_monomer1	-0.340174	h
MP2aTZ_monomer2	-0.963903	h
	:
correction_dimer	-0.113084	in h: CCaTZ_dimer - MP2aTZ_dimer
correction_monomer1	-0.0391294	in h: CCaTZ_monomer1 - MP2aTZ_monomer1
correction_monomer2	-0.0756152	in h: CCaTZ_monomer2 - MP2aTZ_monomer2
E_dimer	-310.385	in h: HF_dimer + MP2a5Z_dimer + correction_dimer
E_monomer1	-78.4748	in h: HF_monomer1 + MP2a5Z_monomer1 + correction_monomer1
E_monomer2	-231.908	in h: HF_monomer2 + MP2a5Z_monomer2 + correction_monomer2
HF_part	14.0394	kJ/mol: 2625.5*(HF_dimer-HF_monomer1-HF_monomer2)
MP2_part	-23.9692	kJ/mol: 2625.5*(MP2a5Z_dimer-MP2a5Z_monomer1-MP2a5Z_monomer2)
correction_part	4.35938	kJ/mol: 2625.5*(correction_dimer-correction_monomer1-correction_monomer2)
dE	-5.57042	kJ/mol: 2625.5*(E_dimer - E_monomer1 - E_monomer2)
		the "sterling level" result from PCCP 2022 Vol. 24 p. 25559 Table 1: -1.269*4.184 = -5.3095 kJ/mol
		the present result if the aQZ basis set is used instead of the aTZ above: -5.463 kJ/mol

## Sheet: 1.05
the benzene:ethene dimer S30 from the S66x8 set: R = 1.05
quantity (named in a self-explanatory way)	value	unit (with comments)
HF_dimer	-308.864	h
HF_monomer1	-78.0706	h
HF_monomer2	-230.797	h
	:
MP2a5Z_dimer	-1.40706	h
MP2a5Z_monomer1	-0.365099	h
MP2a5Z_monomer2	-1.03487	h
	:
CCaTZ_dimer	-1.42433	h
CCaTZ_monomer1	-0.379236	h
CCaTZ_monomer2	-1.03942	h
	:
MP2aTZ_dimer	-1.31085	h
MP2aTZ_monomer1	-0.340099	h
MP2aTZ_monomer2	-0.963795	h
	:
correction_dimer	-0.113478	in h: CCaTZ_dimer - MP2aTZ_dimer
correction_monomer1	-0.0391369	in h: CCaTZ_monomer1 - MP2aTZ_monomer1
correction_monomer2	-0.0756222	in h: CCaTZ_monomer2 - MP2aTZ_monomer2
E_dimer	-310.385	in h: HF_dimer + MP2a5Z_dimer + correction_dimer
E_monomer1	-78.4748	in h: HF_monomer1 + MP2a5Z_monomer1 + correction_monomer1
E_monomer2	-231.908	in h: HF_monomer2 + MP2a5Z_monomer2 + correction_monomer2
HF_part	9.64058	kJ/mol: 2625.5*(HF_dimer-HF_monomer1-HF_monomer2)
MP2_part	-18.6252	kJ/mol: 2625.5*(MP2a5Z_dimer-MP2a5Z_monomer1-MP2a5Z_monomer2)
correction_part	3.3646	kJ/mol: 2625.5*(correction_dimer-correction_monomer1-correction_monomer2)
dE	-5.62002	kJ/mol: 2625.5*(E_dimer - E_monomer1 - E_monomer2)
		the "sterling level" result from PCCP 2022 Vol. 24 p. 25559 Table 1: -1.292*4.184 = -5.4057 kJ/mol
		the present result if the aQZ basis set is used instead of the aTZ above: -5.535 kJ/mol

## Sheet: 1.10
the benzene:ethene dimer S30 from the S66x8 set: R = 1.10
quantity (named in a self-explanatory way)	value	unit (with comments)
HF_dimer	-308.865	h
HF_monomer1	-78.0706	h
HF_monomer2	-230.797	h
	:
MP2a5Z_dimer	-1.40549	h
MP2a5Z_monomer1	-0.365089	h
MP2a5Z_monomer2	-1.03485	h
	:
CCaTZ_dimer	-1.42297	h
CCaTZ_monomer1	-0.379182	h
CCaTZ_monomer2	-1.03933	h
	:
MP2aTZ_dimer	-1.3092	h
MP2aTZ_monomer1	-0.340039	h
MP2aTZ_monomer2	-0.963705	h
	:
correction_dimer	-0.113773	in h: CCaTZ_dimer - MP2aTZ_dimer
correction_monomer1	-0.0391428	in h: CCaTZ_monomer1 - MP2aTZ_monomer1
correction_monomer2	-0.0756267	in h: CCaTZ_monomer2 - MP2aTZ_monomer2
E_dimer	-310.385	in h: HF_dimer + MP2a5Z_dimer + correction_dimer
E_monomer1	-78.4748	in h: HF_monomer1 + MP2a5Z_monomer1 + correction_monomer1
E_monomer2	-231.908	in h: HF_monomer2 + MP2a5Z_monomer2 + correction_monomer2
HF_part	6.85931	kJ/mol: 2625.5*(HF_dimer-HF_monomer1-HF_monomer2)
MP2_part	-14.5581	kJ/mol: 2625.5*(MP2a5Z_dimer-MP2a5Z_monomer1-MP2a5Z_monomer2)
correction_part	2.61678	kJ/mol: 2625.5*(correction_dimer-correction_monomer1-correction_monomer2)
dE	-5.08199	kJ/mol: 2625.5*(E_dimer - E_monomer1 - E_monomer2)
		the "sterling level" result from PCCP 2022 Vol. 24 p. 25559 Table 1: -1.172*4.184 = -4.9036 kJ/mol
		the present result if the aQZ basis set is used instead of the aTZ above: -5.015 kJ/mol

## Sheet: 1.25
the benzene:ethene dimer S30 from the S66x8 set: R = 1.25
quantity (named in a self-explanatory way)	value	unit (with comments)
HF_dimer	-308.867	h
HF_monomer1	-78.0706	h
HF_monomer2	-230.797	h
	:
MP2a5Z_dimer	-1.40263	h
MP2a5Z_monomer1	-0.365066	h
MP2a5Z_monomer2	-1.03483	h
	:
CCaTZ_dimer	-1.42046	h
CCaTZ_monomer1	-0.379077	h
CCaTZ_monomer2	-1.03915	h
	:
MP2aTZ_dimer	-1.30616	h
MP2aTZ_monomer1	-0.339923	h
MP2aTZ_monomer2	-0.963515	h
	:
correction_dimer	-0.114301	in h: CCaTZ_dimer - MP2aTZ_dimer
correction_monomer1	-0.0391541	in h: CCaTZ_monomer1 - MP2aTZ_monomer1
correction_monomer2	-0.0756346	in h: CCaTZ_monomer2 - MP2aTZ_monomer2
E_dimer	-310.384	in h: HF_dimer + MP2a5Z_dimer + correction_dimer
E_monomer1	-78.4748	in h: HF_monomer1 + MP2a5Z_monomer1 + correction_monomer1
E_monomer2	-231.908	in h: HF_monomer2 + MP2a5Z_monomer2 + correction_monomer2
HF_part	3.10325	kJ/mol: 2625.5*(HF_dimer-HF_monomer1-HF_monomer2)
MP2_part	-7.19084	kJ/mol: 2625.5*(MP2a5Z_dimer-MP2a5Z_monomer1-MP2a5Z_monomer2)
correction_part	1.28075	kJ/mol: 2625.5*(correction_dimer-correction_monomer1-correction_monomer2)
dE	-2.80683	kJ/mol: 2625.5*(E_dimer - E_monomer1 - E_monomer2)
		the "sterling level" result from PCCP2022 Vol. 24 p. 25559 Table 1: -0.651*4.184 = -2.7238 kJ/mol
		the present result if the aQZ basis set is used instead of the aTZ above: -2.774 kJ/mol

## Sheet: 1.50
the benzene:ethene dimer S30 from the S66x8 set: R = 1.50
quantity (named in a self-explanatory way)	value	unit (with comments)
HF_dimer	-308.867	h
HF_monomer1	-78.0706	h
HF_monomer2	-230.797	h
	:
MP2a5Z_dimer	-1.40081	h
MP2a5Z_monomer1	-0.365045	h
MP2a5Z_monomer2	-1.03479	h
	:
CCaTZ_dimer	-1.41882	h
CCaTZ_monomer1	-0.379001	h
CCaTZ_monomer2	-1.03902	h
	:
MP2aTZ_dimer	-1.30418	h
MP2aTZ_monomer1	-0.339839	h
MP2aTZ_monomer2	-0.963374	h
	:
correction_dimer	-0.11464	in h: CCaTZ_dimer - MP2aTZ_dimer
correction_monomer1	-0.0391615	in h: CCaTZ_monomer1 - MP2aTZ_monomer1
correction_monomer2	-0.0756439	in h: CCaTZ_monomer2 - MP2aTZ_monomer2
E_dimer	-310.383	in h: HF_dimer + MP2a5Z_dimer + correction_dimer
E_monomer1	-78.4748	in h: HF_monomer1 + MP2a5Z_monomer1 + correction_monomer1
E_monomer2	-231.908	in h: HF_monomer2 + MP2a5Z_monomer2 + correction_monomer2
HF_part	1.39149	kJ/mol: 2625.5*(HF_dimer-HF_monomer1-HF_monomer2)
MP2_part	-2.54212	kJ/mol: 2625.5*(MP2a5Z_dimer-MP2a5Z_monomer1-MP2a5Z_monomer2)
correction_part	0.434009	kJ/mol: 2625.5*(correction_dimer-correction_monomer1-correction_monomer2)
dE	-0.716627	kJ/mol: 2625.5*(E_dimer - E_monomer1 - E_monomer2)
		the "sterling level" result from PCCP 2022 Vol. 24 p. 25559 Table 1: -0.159*4.184 = -0.6653 kJ/mol
		the present result if the aQZ basis set is used instead of the aTZ above: -0.705 kJ/mol

## Sheet: 2.00
the benzene:ethene dimer S30 from the S66x8 set: R = 2.00
quantity (named in a self-explanatory way)	value	unit (with comments)
HF_dimer	-308.868	h
HF_monomer1	-230.797	h
HF_monomer2	-78.0705	h
	:
MP2a5Z_dimer	-1.4	h
MP2a5Z_monomer1	-1.03478	h
MP2a5Z_monomer2	-0.365035	h
	:
CCaTZ_dimer	-1.41808	h
CCaTZ_monomer1	-0.378954	h
CCaTZ_monomer2	-1.03896	h
	:
MP2aTZ_dimer	-1.30329	h
MP2aTZ_monomer1	-0.339788	h
MP2aTZ_monomer2	-0.963316	h
	:
correction_dimer	-0.114788	in h: CCaTZ_dimer - MP2aTZ_dimer
correction_monomer1	-0.0391662	in h: CCaTZ_monomer1 - MP2aTZ_monomer1
correction_monomer2	-0.0756486	in h: CCaTZ_monomer2 - MP2aTZ_monomer2
E_dimer	-310.382	in h: HF_dimer + MP2a5Z_dimer + correction_dimer
E_monomer1	-231.871	in h: HF_monomer1 + MP2a5Z_monomer1 + correction_monomer1
E_monomer2	-78.5112	in h: HF_monomer2 + MP2a5Z_monomer2 + correction_monomer2
HF_part	0.455078	kJ/mol: 2625.5*(HF_dimer-HF_monomer1-HF_monomer2)
MP2_part	-0.487877	kJ/mol: 2625.5*(MP2a5Z_dimer-MP2a5Z_monomer1-MP2a5Z_monomer2)
correction_part	0.0713237	kJ/mol: 2625.5*(correction_dimer-correction_monomer1-correction_monomer2)
dE	0.0385249	kJ/mol: 2625.5*(E_dimer - E_monomer1 - E_monomer2)
		the "sterling level" result from PCCP 2022 Vol. 24 p. 25559 Table 1: 0.013*4.184 = 0.0544 kJ/mol
		the present result if the aQZ basis set is used instead of the aTZ above: 0.040 kJ/mol
