# Supplementary material for: On the Potential Energy Surface of the Pyrene Dimer
Source: Int J Mol Sci. 2024 Oct 6;25(19):10762. doi: 10.3390/ijms251910762 (PMC11476719; doi:10.3390/ijms251910762)
Supplement: Supplementary file 1 [file ijms-25-10762-s001.zip › SI/canonical_S31.xlsx]

## Sheet: 0.90
the uracil:ethene dimer S31 from the S66x8 set: R = 0.90
quantity (named in a self-explanatory way)	value	unit (with comments)
HF_dimer	-490.718	h
HF_monomer1	-78.0705	h
HF_monomer2	-412.656	h
	:
MP2a5Z_dimer	-2.00469	h
MP2a5Z_monomer1	-0.365213	h
MP2a5Z_monomer2	-1.62609	h
	:
CCaTZ_dimer	-1.97487	h
CCaTZ_monomer1	-0.379679	h
CCaTZ_monomer2	-1.58397	h
	:
MP2aTZ_dimer	-1.85522	h
MP2aTZ_monomer1	-0.340557	h
MP2aTZ_monomer2	-1.50174	h
	:
correction_dimer	-0.119642	in h: CCaTZ_dimer - MP2aTZ_dimer
correction_monomer1	-0.039122	in h: CCaTZ_monomer1 - MP2aTZ_monomer1
correction_monomer2	-0.0822216	in h: CCaTZ_monomer2 - MP2aTZ_monomer2
E_dimer	-492.843	in h: HF_dimer + MP2a5Z_dimer + correction_dimer
E_monomer1	-78.4748	in h: HF_monomer1 + MP2a5Z_monomer1 + correction_monomer1
E_monomer2	-414.364	in h: HF_monomer2 + MP2a5Z_monomer2 + correction_monomer2
HF_part	20.3626	kJ/mol: 2625.5*(HF_dimer-HF_monomer1-HF_monomer2)
MP2_part	-35.1377	kJ/mol: 2625.5*(MP2a5Z_dimer-MP2a5Z_monomer1-MP2a5Z_monomer2)
correction_part	4.46637	kJ/mol: 2625.5*(correction_dimer-correction_monomer1-correction_monomer2)
dE	-10.3087	kJ/mol: 2625.5*(E_dimer - E_monomer1 - E_monomer2)
		the "sterling silver level" result from PCCP 2022 Vol. 24 p. 25559 Table 1: -2.396*4.184 = -10.0249 kJ/mol
		the present result if the aQZ basis set is used instead of the aTZ above: -10.186 kJ/mol

## Sheet: 0.95
the uracil:ethene dimer S31 from the S66x8 set: R = 0.95
quantity (named in a self-explanatory way)	value	unit (with comments)
HF_dimer	-490.722	h
HF_monomer1	-78.0705	h
HF_monomer2	-412.656	h
	:
MP2a5Z_dimer	-2.0018	h
MP2a5Z_monomer1	-0.365194	h
MP2a5Z_monomer2	-1.62605	h
	:
CCaTZ_dimer	-1.97229	h
CCaTZ_monomer1	-0.379583	h
CCaTZ_monomer2	-1.5838	h
	:
MP2aTZ_dimer	-1.85224	h
MP2aTZ_monomer1	-0.340449	h
MP2aTZ_monomer2	-1.50158	h
	:
correction_dimer	-0.120048	in h: CCaTZ_dimer - MP2aTZ_dimer
correction_monomer1	-0.0391343	in h: CCaTZ_monomer1 - MP2aTZ_monomer1
correction_monomer2	-0.0822283	in h: CCaTZ_monomer2 - MP2aTZ_monomer2
E_dimer	-492.844	in h: HF_dimer + MP2a5Z_dimer + correction_dimer
E_monomer1	-78.4748	in h: HF_monomer1 + MP2a5Z_monomer1 + correction_monomer1
E_monomer2	-414.364	in h: HF_monomer2 + MP2a5Z_monomer2 + correction_monomer2
HF_part	11.0528	kJ/mol: 2625.5*(HF_dimer-HF_monomer1-HF_monomer2)
MP2_part	-27.7031	kJ/mol: 2625.5*(MP2a5Z_dimer-MP2a5Z_monomer1-MP2a5Z_monomer2)
correction_part	3.45236	kJ/mol: 2625.5*(correction_dimer-correction_monomer1-correction_monomer2)
dE	-13.1979	kJ/mol: 2625.5*(E_dimer - E_monomer1 - E_monomer2)
		the "sterling silver level" result from PCCP 2022 Vol. 24 p. 25559 Table 1: -3.092*4.184 = -12.9369 kJ/mol
		the present result if the aQZ basis set is used instead of the aTZ above: -13.094 kJ/mol

## Sheet: 1.00
the uracil:ethene dimer S31 from the S66x8 set: R = 1.00
quantity (named in a self-explanatory way)	value	unit (with comments)
HF_dimer	-490.724	h
HF_monomer1	-78.0705	h
HF_monomer2	-412.656	h
	:
MP2a5Z_dimer	-1.99953	h
MP2a5Z_monomer1	-0.365178	h
MP2a5Z_monomer2	-1.62602	h
	:
CCaTZ_dimer	-1.97024	h
CCaTZ_monomer1	-0.379504	h
CCaTZ_monomer2	-1.58367	h
	:
MP2aTZ_dimer	-1.84989	h
MP2aTZ_monomer1	-0.340359	h
MP2aTZ_monomer2	-1.50143	h
	:
correction_dimer	-0.120352	in h: CCaTZ_dimer - MP2aTZ_dimer
correction_monomer1	-0.0391443	in h: CCaTZ_monomer1 - MP2aTZ_monomer1
correction_monomer2	-0.0822335	in h: CCaTZ_monomer2 - MP2aTZ_monomer2
E_dimer	-492.844	in h: HF_dimer + MP2a5Z_dimer + correction_dimer
E_monomer1	-78.4748	in h: HF_monomer1 + MP2a5Z_monomer1 + correction_monomer1
E_monomer2	-414.364	in h: HF_monomer2 + MP2a5Z_monomer2 + correction_monomer2
HF_part	5.32255	kJ/mol: 2625.5*(HF_dimer-HF_monomer1-HF_monomer2)
MP2_part	-21.8761	kJ/mol: 2625.5*(MP2a5Z_dimer-MP2a5Z_monomer1-MP2a5Z_monomer2)
correction_part	2.69374	kJ/mol: 2625.5*(correction_dimer-correction_monomer1-correction_monomer2)
dE	-13.8599	kJ/mol: 2625.5*(E_dimer - E_monomer1 - E_monomer2)
		the "sterling silver level" result from PCCP 2022 Vol. 24 p. 25559 Table 1: -3.257*4.184 = -13.6273 kJ/mol
		the present result if the aQZ basis set is used instead of the aTZ above: -13.774 kJ/mol

## Sheet: 1.05
the uracil:ethene dimer S31 from the S66x8 set: R = 1.05
quantity (named in a self-explanatory way)	value	unit (with comments)
HF_dimer	-490.725	h
HF_monomer1	-78.0705	h
HF_monomer2	-412.656	h
	:
MP2a5Z_dimer	-1.99775	h
MP2a5Z_monomer1	-0.365165	h
MP2a5Z_monomer2	-1.62599	h
	:
CCaTZ_dimer	-1.9686	h
CCaTZ_monomer1	-0.379437	h
CCaTZ_monomer2	-1.58355	h
	:
MP2aTZ_dimer	-1.84801	h
MP2aTZ_monomer1	-0.340284	h
MP2aTZ_monomer2	-1.50132	h
	:
correction_dimer	-0.120583	in h: CCaTZ_dimer - MP2aTZ_dimer
correction_monomer1	-0.0391527	in h: CCaTZ_monomer1 - MP2aTZ_monomer1
correction_monomer2	-0.0822374	in h: CCaTZ_monomer2 - MP2aTZ_monomer2
E_dimer	-492.844	in h: HF_dimer + MP2a5Z_dimer + correction_dimer
E_monomer1	-78.4748	in h: HF_monomer1 + MP2a5Z_monomer1 + correction_monomer1
E_monomer2	-414.364	in h: HF_monomer2 + MP2a5Z_monomer2 + correction_monomer2
HF_part	1.85506	kJ/mol: 2625.5*(HF_dimer-HF_monomer1-HF_monomer2)
MP2_part	-17.2976	kJ/mol: 2625.5*(MP2a5Z_dimer-MP2a5Z_monomer1-MP2a5Z_monomer2)
correction_part	2.11997	kJ/mol: 2625.5*(correction_dimer-correction_monomer1-correction_monomer2)
dE	-13.3226	kJ/mol: 2625.5*(E_dimer - E_monomer1 - E_monomer2)
		the "sterling silver level" result from PCCP 2022 Vol. 24 p. 25559 Table 1: -3.137*4.184 = -13.1252 kJ/mol
		the present result if the aQZ basis set is used instead of the aTZ above: -13.253 kJ/mol

## Sheet: 1.10
the uracil:ethene dimer S31 from the S66x8 set: R = 1.10
quantity (named in a self-explanatory way)	value	unit (with comments)
HF_dimer	-490.726	h
HF_monomer1	-78.0705	h
HF_monomer2	-412.656	h
	:
MP2a5Z_dimer	-1.99634	h
MP2a5Z_monomer1	-0.365154	h
MP2a5Z_monomer2	-1.62597	h
	:
CCaTZ_dimer	-1.96729	h
CCaTZ_monomer1	-0.379381	h
CCaTZ_monomer2	-1.58346	h
	:
MP2aTZ_dimer	-1.84653	h
MP2aTZ_monomer1	-0.340222	h
MP2aTZ_monomer2	-1.50122	h
	:
correction_dimer	-0.120759	in h: CCaTZ_dimer - MP2aTZ_dimer
correction_monomer1	-0.0391596	in h: CCaTZ_monomer1 - MP2aTZ_monomer1
correction_monomer2	-0.0822402	in h: CCaTZ_monomer2 - MP2aTZ_monomer2
E_dimer	-492.843	in h: HF_dimer + MP2a5Z_dimer + correction_dimer
E_monomer1	-78.4748	in h: HF_monomer1 + MP2a5Z_monomer1 + correction_monomer1
E_monomer2	-414.364	in h: HF_monomer2 + MP2a5Z_monomer2 + correction_monomer2
HF_part	-0.181672	kJ/mol: 2625.5*(HF_dimer-HF_monomer1-HF_monomer2)
MP2_part	-13.7088	kJ/mol: 2625.5*(MP2a5Z_dimer-MP2a5Z_monomer1-MP2a5Z_monomer2)
correction_part	1.68271	kJ/mol: 2625.5*(correction_dimer-correction_monomer1-correction_monomer2)
dE	-12.2078	kJ/mol: 2625.5*(E_dimer - E_monomer1 - E_monomer2)
		the "sterling silver level" result from PCCP 2022 Vol. 24 p. 25559 Table 1: -2.878*4.184 = -12.0416 kJ/mol
		the present result if the aQZ basis set is used instead of the aTZ above: -12.151 kJ/mol

## Sheet: 1.25
the uracil:ethene dimer S31 from the S66x8 set: R = 1.25
quantity (named in a self-explanatory way)	value	unit (with comments)
HF_dimer	-490.727	h
HF_monomer1	-78.0705	h
HF_monomer2	-412.656	h
	:
MP2a5Z_dimer	-1.99369	h
MP2a5Z_monomer1	-0.36513	h
MP2a5Z_monomer2	-1.62592	h
	:
CCaTZ_dimer	-1.96475	h
CCaTZ_monomer1	-0.379259	h
CCaTZ_monomer2	-1.58323	h
	:
MP2aTZ_dimer	-1.84366	h
MP2aTZ_monomer1	-0.340085	h
MP2aTZ_monomer2	-1.50099	h
	:
correction_dimer	-0.121084	in h: CCaTZ_dimer - MP2aTZ_dimer
correction_monomer1	-0.039174	in h: CCaTZ_monomer1 - MP2aTZ_monomer1
correction_monomer2	-0.0822446	in h: CCaTZ_monomer2 - MP2aTZ_monomer2
E_dimer	-492.842	in h: HF_dimer + MP2a5Z_dimer + correction_dimer
E_monomer1	-78.4748	in h: HF_monomer1 + MP2a5Z_monomer1 + correction_monomer1
E_monomer2	-414.364	in h: HF_monomer2 + MP2a5Z_monomer2 + correction_monomer2
HF_part	-2.19091	kJ/mol: 2625.5*(HF_dimer-HF_monomer1-HF_monomer2)
MP2_part	-6.93235	kJ/mol: 2625.5*(MP2a5Z_dimer-MP2a5Z_monomer1-MP2a5Z_monomer2)
correction_part	0.878286	kJ/mol: 2625.5*(correction_dimer-correction_monomer1-correction_monomer2)
dE	-8.24497	kJ/mol: 2625.5*(E_dimer - E_monomer1 - E_monomer2)
		the "sterling silver level" result from PCCP 2022 Vol. 24 p. 25559 Table 1: -1.949*4.184 = -8.1546 kJ/mol
		the present result if the aQZ basis set is used instead of the aTZ above: -8.217 kJ/mol

## Sheet: 1.50
the uracil:ethene dimer S31 from the S66x8 set: R = 1.50
quantity (named in a self-explanatory way)	value	unit (with comments)
HF_dimer	-490.727	h
HF_monomer1	-78.0705	h
HF_monomer2	-412.656	h
	:
MP2a5Z_dimer	-1.99189	h
MP2a5Z_monomer1	-0.365109	h
MP2a5Z_monomer2	-1.62588	h
	:
CCaTZ_dimer	-1.96294	h
CCaTZ_monomer1	-0.379141	h
CCaTZ_monomer2	-1.58303	h
	:
MP2aTZ_dimer	-1.84164	h
MP2aTZ_monomer1	-0.339956	h
MP2aTZ_monomer2	-1.50079	h
	:
correction_dimer	-0.121307	in h: CCaTZ_dimer - MP2aTZ_dimer
correction_monomer1	-0.0391844	in h: CCaTZ_monomer1 - MP2aTZ_monomer1
correction_monomer2	-0.0822486	in h: CCaTZ_monomer2 - MP2aTZ_monomer2
E_dimer	-492.84	in h: HF_dimer + MP2a5Z_dimer + correction_dimer
E_monomer1	-78.4748	in h: HF_monomer1 + MP2a5Z_monomer1 + correction_monomer1
E_monomer2	-414.364	in h: HF_monomer2 + MP2a5Z_monomer2 + correction_monomer2
HF_part	-1.82592	kJ/mol: 2625.5*(HF_dimer-HF_monomer1-HF_monomer2)
MP2_part	-2.38252	kJ/mol: 2625.5*(MP2a5Z_dimer-MP2a5Z_monomer1-MP2a5Z_monomer2)
correction_part	0.330113	kJ/mol: 2625.5*(correction_dimer-correction_monomer1-correction_monomer2)
dE	-3.87832	kJ/mol: 2625.5*(E_dimer - E_monomer1 - E_monomer2)
		the "sterling silver level" result from PCCP 2022 Vol. 24 p. 25559 Table 1: -0.918*4.184 = -3.8409 kJ/mol
		the present result if the aQZ basis set is used instead of the aTZ above: -3.869 kJ/mol

## Sheet: 2.00
the uracil:ethene dimer S31 from the S66x8 set : R = 2.00
quantity (named in a self-explanatory way)	value	unit (with comments)
HF_dimer	-490.726	h
HF_monomer1	-78.0705	h
HF_monomer2	-412.656	h
	:
MP2a5Z_dimer	-1.99107	h
MP2a5Z_monomer1	-0.365092	h
MP2a5Z_monomer2	-1.62584	h
	:
CCaTZ_dimer	-1.9621	h
CCaTZ_monomer1	-0.379059	h
CCaTZ_monomer2	-1.58293	h
	:
MP2aTZ_dimer	-1.84068	h
MP2aTZ_monomer1	-0.339869	h
MP2aTZ_monomer2	-1.50067	h
	:
correction_dimer	-0.12142	in h: CCaTZ_dimer - MP2aTZ_dimer
correction_monomer1	-0.0391906	in h: CCaTZ_monomer1 - MP2aTZ_monomer1
correction_monomer2	-0.0822521	in h: CCaTZ_monomer2 - MP2aTZ_monomer2
E_dimer	-492.839	in h: HF_dimer + MP2a5Z_dimer + correction_dimer
E_monomer1	-78.4748	in h: HF_monomer1 + MP2a5Z_monomer1 + correction_monomer1
E_monomer2	-414.364	in h: HF_monomer2 + MP2a5Z_monomer2 + correction_monomer2
HF_part	-0.761413	kJ/mol: 2625.5*(HF_dimer-HF_monomer1-HF_monomer2)
MP2_part	-0.359303	kJ/mol: 2625.5*(MP2a5Z_dimer-MP2a5Z_monomer1-MP2a5Z_monomer2)
correction_part	0.0609312	kJ/mol: 2625.5*(correction_dimer-correction_monomer1-correction_monomer2)
dE	-1.05979	kJ/mol: 2625.5*(E_dimer - E_monomer1 - E_monomer2)
		the "sterling silver level" result from PCCP 2022 Vol. 24 p. 25559 Table 1: -0.251*4.184 = -1.0502 kJ/mol
		the present result if the aQZ basis set is used instead of the aTZ above: -1.059 kJ/mol
