# Supplementary material for: On the Potential Energy Surface of the Pyrene Dimer
Source: Int J Mol Sci. 2024 Oct 6;25(19):10762. doi: 10.3390/ijms251910762 (PMC11476719; doi:10.3390/ijms251910762)
Supplement: Supplementary file 1 [file ijms-25-10762-s001.zip › SI/canonical_S32.xlsx]

## Sheet: 0.90
the uracil:ethyne dimer S32 from the S66x8 set: R = 0.90
quantity (named in a self-explanatory way)	value	unit (with comments)
HF_dimer	-489.504	h
HF_monomer1	-76.8543	h
HF_monomer2	-412.656	h
	:
MP2a5Z_dimer	-1.97729	h
MP2a5Z_monomer1	-0.338995	h
MP2a5Z_monomer2	-1.62601	h
	:
CCaTZ_dimer	-1.93731	h
CCaTZ_monomer1	-0.343739	h
CCaTZ_monomer2	-1.5837	h
	:
MP2aTZ_dimer	-1.82894	h
MP2aTZ_monomer1	-0.315706	h
MP2aTZ_monomer2	-1.50146	h
	:
correction_dimer	-0.108376	in h: CCaTZ_dimer - MP2aTZ_dimer
correction_monomer1	-0.0280325	in h: CCaTZ_monomer1 - MP2aTZ_monomer1
correction_monomer2	-0.0822362	in h: CCaTZ_monomer2 - MP2aTZ_monomer2
E_dimer	-491.589	in h: HF_dimer + MP2a5Z_dimer + correction_dimer
E_monomer1	-77.2213	in h: HF_monomer1 + MP2a5Z_monomer1 + correction_monomer1
E_monomer2	-414.364	in h: HF_monomer2 + MP2a5Z_monomer2 + correction_monomer2
HF_part	16.0703	kJ/mol: 2625.5*(HF_dimer-HF_monomer1-HF_monomer2)
MP2_part	-32.2608	kJ/mol: 2625.5*(MP2a5Z_dimer-MP2a5Z_monomer1-MP2a5Z_monomer2)
correction_part	4.96982	kJ/mol: 2625.5*(correction_dimer-correction_monomer1-correction_monomer2)
dE	-11.2208	kJ/mol: 2625.5*(E_dimer - E_monomer1 - E_monomer2)
		the "sterling silver level" result from PCCP 2022 Vol. 24 p. 25559 Table 1: -2.587*4.184 = -10.8240 kJ/mol
		the present result if the aQZ basis set is used instead of the aTZ above: -11.127 kJ/mol

## Sheet: 0.95
the uracil:ethyne dimer S32 from the S66x8 set: R = 0.95
quantity (named in a self-explanatory way)	value	unit (with comments)
HF_dimer	-489.507	h
HF_monomer1	-76.8543	h
HF_monomer2	-412.656	h
	:
MP2a5Z_dimer	-1.97449	h
MP2a5Z_monomer1	-0.338974	h
MP2a5Z_monomer2	-1.62597	h
	:
CCaTZ_dimer	-1.93496	h
CCaTZ_monomer1	-0.343647	h
CCaTZ_monomer2	-1.58357	h
	:
MP2aTZ_dimer	-1.8261	h
MP2aTZ_monomer1	-0.315598	h
MP2aTZ_monomer2	-1.50133	h
	:
correction_dimer	-0.108857	in h: CCaTZ_dimer - MP2aTZ_dimer
correction_monomer1	-0.0280494	in h: CCaTZ_monomer1 - MP2aTZ_monomer1
correction_monomer2	-0.0822413	in h: CCaTZ_monomer2 - MP2aTZ_monomer2
E_dimer	-491.591	in h: HF_dimer + MP2a5Z_dimer + correction_dimer
E_monomer1	-77.2213	in h: HF_monomer1 + MP2a5Z_monomer1 + correction_monomer1
E_monomer2	-414.364	in h: HF_monomer2 + MP2a5Z_monomer2 + correction_monomer2
HF_part	6.74141	kJ/mol: 2625.5*(HF_dimer-HF_monomer1-HF_monomer2)
MP2_part	-25.0605	kJ/mol: 2625.5*(MP2a5Z_dimer-MP2a5Z_monomer1-MP2a5Z_monomer2)
correction_part	3.76333	kJ/mol: 2625.5*(correction_dimer-correction_monomer1-correction_monomer2)
dE	-14.5558	kJ/mol: 2625.5*(E_dimer - E_monomer1 - E_monomer2)
		the "sterling silver level" result from PCCP 2022 Vol. 24 p. 25559 Table 1: -3.387*4.184 = -14.1712 kJ/mol
		the present result if the aQZ basis set is used instead of the aTZ above: -14.478 kJ/mol

## Sheet: 1.00
the uracil:ethyne dimer S32 from the S66x8 set: R = 1.00
quantity (named in a self-explanatory way)	value	unit (with comments)
HF_dimer	-489.509	h
HF_monomer1	-76.8543	h
HF_monomer2	-412.656	h
	:
MP2a5Z_dimer	-1.97233	h
MP2a5Z_monomer1	-0.338956	h
MP2a5Z_monomer2	-1.62594	h
	:
CCaTZ_dimer	-1.93311	h
CCaTZ_monomer1	-0.343572	h
CCaTZ_monomer2	-1.58347	h
	:
MP2aTZ_dimer	-1.82389	h
MP2aTZ_monomer1	-0.31551	h
MP2aTZ_monomer2	-1.50122	h
	:
correction_dimer	-0.109216	in h: CCaTZ_dimer - MP2aTZ_dimer
correction_monomer1	-0.0280628	in h: CCaTZ_monomer1 - MP2aTZ_monomer1
correction_monomer2	-0.0822452	in h: CCaTZ_monomer2 - MP2aTZ_monomer2
E_dimer	-491.591	in h: HF_dimer + MP2a5Z_dimer + correction_dimer
E_monomer1	-77.2213	in h: HF_monomer1 + MP2a5Z_monomer1 + correction_monomer1
E_monomer2	-414.364	in h: HF_monomer2 + MP2a5Z_monomer2 + correction_monomer2
HF_part	1.27844	kJ/mol: 2625.5*(HF_dimer-HF_monomer1-HF_monomer2)
MP2_part	-19.5086	kJ/mol: 2625.5*(MP2a5Z_dimer-MP2a5Z_monomer1-MP2a5Z_monomer2)
correction_part	2.86811	kJ/mol: 2625.5*(correction_dimer-correction_monomer1-correction_monomer2)
dE	-15.3621	kJ/mol: 2625.5*(E_dimer - E_monomer1 - E_monomer2)
		the "sterling silver level" result from PCCP 2022 Vol. 24 p. 25559 Table 1: -3.587*4.184 = -15.0080 kJ/mol
		the present result if the aQZ basis set is used instead of the aTZ above: -15.298 kJ/mol

## Sheet: 1.05
the uracil:ethyne dimer S32 from the S66x8 set: R = 1.05
quantity (named in a self-explanatory way)	value	unit (with comments)
HF_dimer	-489.511	h
HF_monomer1	-76.8543	h
HF_monomer2	-412.656	h
	:
MP2a5Z_dimer	-1.97066	h
MP2a5Z_monomer1	-0.338942	h
MP2a5Z_monomer2	-1.62592	h
	:
CCaTZ_dimer	-1.93165	h
CCaTZ_monomer1	-0.343511	h
CCaTZ_monomer2	-1.58338	h
	:
MP2aTZ_dimer	-1.82217	h
MP2aTZ_monomer1	-0.315437	h
MP2aTZ_monomer2	-1.50113	h
	:
correction_dimer	-0.109484	in h: CCaTZ_dimer - MP2aTZ_dimer
correction_monomer1	-0.0280737	in h: CCaTZ_monomer1 - MP2aTZ_monomer1
correction_monomer2	-0.082248	in h: CCaTZ_monomer2 - MP2aTZ_monomer2
E_dimer	-491.591	in h: HF_dimer + MP2a5Z_dimer + correction_dimer
E_monomer1	-77.2213	in h: HF_monomer1 + MP2a5Z_monomer1 + correction_monomer1
E_monomer2	-414.364	in h: HF_monomer2 + MP2a5Z_monomer2 + correction_monomer2
HF_part	-1.79348	kJ/mol: 2625.5*(HF_dimer-HF_monomer1-HF_monomer2)
MP2_part	-15.2174	kJ/mol: 2625.5*(MP2a5Z_dimer-MP2a5Z_monomer1-MP2a5Z_monomer2)
correction_part	2.19921	kJ/mol: 2625.5*(correction_dimer-correction_monomer1-correction_monomer2)
dE	-14.8117	kJ/mol: 2625.5*(E_dimer - E_monomer1 - E_monomer2)
		the "sterling silver level" result from PCCP 2022 Vol. 24 p. 25559 Table 1: -3.464*4.184 = -14.4934 kJ/mol
		the present result if the aQZ basis set is used instead of the aTZ above: -14.761 kJ/mol

## Sheet: 1.10
the uracil:ethyne dimer S32 from the S66x8 set: R = 1.10
quantity (named in a self-explanatory way)	value	unit (with comments)
HF_dimer	-489.511	h
HF_monomer1	-76.8543	h
HF_monomer2	-412.656	h
	:
MP2a5Z_dimer	-1.96937	h
MP2a5Z_monomer1	-0.338929	h
MP2a5Z_monomer2	-1.62591	h
	:
CCaTZ_dimer	-1.93051	h
CCaTZ_monomer1	-0.343461	h
CCaTZ_monomer2	-1.58331	h
	:
MP2aTZ_dimer	-1.82083	h
MP2aTZ_monomer1	-0.315378	h
MP2aTZ_monomer2	-1.50106	h
	:
correction_dimer	-0.109686	in h: CCaTZ_dimer - MP2aTZ_dimer
correction_monomer1	-0.0280828	in h: CCaTZ_monomer1 - MP2aTZ_monomer1
correction_monomer2	-0.0822501	in h: CCaTZ_monomer2 - MP2aTZ_monomer2
E_dimer	-491.59	in h: HF_dimer + MP2a5Z_dimer + correction_dimer
E_monomer1	-77.2213	in h: HF_monomer1 + MP2a5Z_monomer1 + correction_monomer1
E_monomer2	-414.364	in h: HF_monomer2 + MP2a5Z_monomer2 + correction_monomer2
HF_part	-3.39618	kJ/mol: 2625.5*(HF_dimer-HF_monomer1-HF_monomer2)
MP2_part	-11.9017	kJ/mol: 2625.5*(MP2a5Z_dimer-MP2a5Z_monomer1-MP2a5Z_monomer2)
correction_part	1.69783	kJ/mol: 2625.5*(correction_dimer-correction_monomer1-correction_monomer2)
dE	-13.6	kJ/mol: 2625.5*(E_dimer - E_monomer1 - E_monomer2)
		the "sterling silver level" result from PCCP 2022 Vol. 24 p. 25559 Table 1: -3.183*4.184 = -13.3177 kJ/mol
		the present result if the aQZ basis set is used instead of the aTZ above: -13.561 kJ/mol

## Sheet: 1.25
the uracil:ethyne dimer S32 from the S66x8 set: R = 1.25
quantity (named in a self-explanatory way)	value	unit (with comments)
HF_dimer	-489.511	h
HF_monomer1	-76.8543	h
HF_monomer2	-412.656	h
	:
MP2a5Z_dimer	-1.96698	h
MP2a5Z_monomer1	-0.338903	h
MP2a5Z_monomer2	-1.62587	h
	:
CCaTZ_dimer	-1.92834	h
CCaTZ_monomer1	-0.343356	h
CCaTZ_monomer2	-1.58314	h
	:
MP2aTZ_dimer	-1.81829	h
MP2aTZ_monomer1	-0.315254	h
MP2aTZ_monomer2	-1.50088	h
	:
correction_dimer	-0.110046	in h: CCaTZ_dimer - MP2aTZ_dimer
correction_monomer1	-0.028102	in h: CCaTZ_monomer1 - MP2aTZ_monomer1
correction_monomer2	-0.0822537	in h: CCaTZ_monomer2 - MP2aTZ_monomer2
E_dimer	-491.588	in h: HF_dimer + MP2a5Z_dimer + correction_dimer
E_monomer1	-77.2213	in h: HF_monomer1 + MP2a5Z_monomer1 + correction_monomer1
E_monomer2	-414.364	in h: HF_monomer2 + MP2a5Z_monomer2 + correction_monomer2
HF_part	-4.23688	kJ/mol: 2625.5*(HF_dimer-HF_monomer1-HF_monomer2)
MP2_part	-5.80163	kJ/mol: 2625.5*(MP2a5Z_dimer-MP2a5Z_monomer1-MP2a5Z_monomer2)
correction_part	0.8121	kJ/mol: 2625.5*(correction_dimer-correction_monomer1-correction_monomer2)
dE	-9.22641	kJ/mol: 2625.5*(E_dimer - E_monomer1 - E_monomer2)
		the "sterling silver level" result from PCCP 2022 Vol. 24 p. 25559 Table 1: -2.159*4.184 = -9.0333 kJ/mol
		the present result if the aQZ basis set is used instead of the aTZ above: -9.208 kJ/mol

## Sheet: 1.50
the uracil:ethyne dimer S32 from the S66x8 set: R =1.50
quantity (named in a self-explanatory way)	value	unit (with comments)
HF_dimer	-489.511	h
HF_monomer1	-76.8543	h
HF_monomer2	-412.656	h
	:
MP2a5Z_dimer	-1.96544	h
MP2a5Z_monomer1	-0.33888	h
MP2a5Z_monomer2	-1.62584	h
	:
CCaTZ_dimer	-1.92685	h
CCaTZ_monomer1	-0.343267	h
CCaTZ_monomer2	-1.58299	h
	:
MP2aTZ_dimer	-1.81658	h
MP2aTZ_monomer1	-0.315151	h
MP2aTZ_monomer2	-1.50073	h
	:
correction_dimer	-0.110272	in h: CCaTZ_dimer - MP2aTZ_dimer
correction_monomer1	-0.0281164	in h: CCaTZ_monomer1 - MP2aTZ_monomer1
correction_monomer2	-0.0822566	in h: CCaTZ_monomer2 - MP2aTZ_monomer2
E_dimer	-491.587	in h: HF_dimer + MP2a5Z_dimer + correction_dimer
E_monomer1	-77.2213	in h: HF_monomer1 + MP2a5Z_monomer1 + correction_monomer1
E_monomer2	-414.364	in h: HF_monomer2 + MP2a5Z_monomer2 + correction_monomer2
HF_part	-2.71646	kJ/mol: 2625.5*(HF_dimer-HF_monomer1-HF_monomer2)
MP2_part	-1.88609	kJ/mol: 2625.5*(MP2a5Z_dimer-MP2a5Z_monomer1-MP2a5Z_monomer2)
correction_part	0.265327	kJ/mol: 2625.5*(correction_dimer-correction_monomer1-correction_monomer2)
dE	-4.33723	kJ/mol: 2625.5*(E_dimer - E_monomer1 - E_monomer2)
		the "sterling silver level" result from PCCP 2022 Vol. 24 p. 25559 Table 1: -1.012*4.184 = -4.2342 kJ/mol
		the present result if the aQZ basis set is used instead of the aTZ above: -4.333 kJ/mol

## Sheet: 2.00
the uracil:ethyne dimer S32 from the S66x8 set : R = 2.00
quantity (named in a self-explanatory way)	value	unit (with comments)
HF_dimer	-489.51	h
HF_monomer1	-76.8543	h
HF_monomer2	-412.656	h
	:
MP2a5Z_dimer	-1.96478	h
MP2a5Z_monomer1	-0.338863	h
MP2a5Z_monomer2	-1.62582	h
	:
CCaTZ_dimer	-1.9262	h
CCaTZ_monomer1	-0.343209	h
CCaTZ_monomer2	-1.5829	h
	:
MP2aTZ_dimer	-1.81583	h
MP2aTZ_monomer1	-0.315085	h
MP2aTZ_monomer2	-1.50065	h
	:
correction_dimer	-0.110369	in h: CCaTZ_dimer - MP2aTZ_dimer
correction_monomer1	-0.0281239	in h: CCaTZ_monomer1 - MP2aTZ_monomer1
correction_monomer2	-0.0822593	in h: CCaTZ_monomer2 - MP2aTZ_monomer2
E_dimer	-491.585	in h: HF_dimer + MP2a5Z_dimer + correction_dimer
E_monomer1	-77.2213	in h: HF_monomer1 + MP2a5Z_monomer1 + correction_monomer1
E_monomer2	-414.364	in h: HF_monomer2 + MP2a5Z_monomer2 + correction_monomer2
HF_part	-0.915761	kJ/mol: 2625.5*(HF_dimer-HF_monomer1-HF_monomer2)
MP2_part	-0.265248	kJ/mol: 2625.5*(MP2a5Z_dimer-MP2a5Z_monomer1-MP2a5Z_monomer2)
correction_part	0.0371684	kJ/mol: 2625.5*(correction_dimer-correction_monomer1-correction_monomer2)
dE	-1.14384	kJ/mol: 2625.5*(E_dimer - E_monomer1 - E_monomer2)
		the "sterling silver level" result from PCCP 2022 Vol. 24 p. 25559 Table 1: -0.264*4.184 = -1.1046 kJ/mol
		the present result if the aQZ basis set is used instead of the aTZ above: -1.145 kJ/mol
