# Supplementary material for: On the Potential Energy Surface of the Pyrene Dimer
Source: Int J Mol Sci. 2024 Oct 6;25(19):10762. doi: 10.3390/ijms251910762 (PMC11476719; doi:10.3390/ijms251910762)
Supplement: Supplementary file 1 [file ijms-25-10762-s001.zip › SI/canonical_S33.xlsx]

## Sheet: 0.90
the pyridine:ethene dimer S33 from the S66x8 set: R = 0.90
quantity (named in a self-explanatory way)	value	unit (with comments)
HF_dimer	-324.855	h
HF_monomer1	-78.0705	h
HF_monomer2	-246.796	h
	:
MP2a5Z_dimer	-1.45426	h
MP2a5Z_monomer1	-0.365172	h
MP2a5Z_monomer2	-1.07404	h
	:
CCaTZ_dimer	-1.46208	h
CCaTZ_monomer1	-0.379527	h
CCaTZ_monomer2	-1.07075	h
	:
MP2aTZ_dimer	-1.35452	h
MP2aTZ_monomer1	-0.340418	h
MP2aTZ_monomer2	-0.99947	h
	:
correction_dimer	-0.10756	in h: CCaTZ_dimer - MP2aTZ_dimer
correction_monomer1	-0.0391091	in h: CCaTZ_monomer1 - MP2aTZ_monomer1
correction_monomer2	-0.0712832	in h: CCaTZ_monomer2 - MP2aTZ_monomer2
E_dimer	-326.417	in h: HF_dimer + MP2a5Z_dimer + correction_dimer
E_monomer1	-78.4748	in h: HF_monomer1 + MP2a5Z_monomer1 + correction_monomer1
E_monomer2	-247.941	in h: HF_monomer2 + MP2a5Z_monomer2 + correction_monomer2
HF_part	28.9312	kJ/mol: 2625.5*(HF_dimer-HF_monomer1-HF_monomer2)
MP2_part	-39.5092	kJ/mol: 2625.5*(MP2a5Z_dimer-MP2a5Z_monomer1-MP2a5Z_monomer2)
correction_part	7.4353	kJ/mol: 2625.5*(correction_dimer-correction_monomer1-correction_monomer2)
dE	-3.14269	kJ/mol: 2625.5*(E_dimer - E_monomer1 - E_monomer2)
		the "sterling silver level" result from PCCP 2022 Vol. 24 p. 25559 Table 1: -0.668*4.184 = -2.7949 kJ/mol
		the present result if the aQZ basis set is used instead of the aTZ above: -2.992 kJ/mol

## Sheet: 0.95
the pyridine:ethene dimer S33 from the S66x8 set: R = 0.95
quantity (named in a self-explanatory way)	value	unit (with comments)
HF_dimer	-324.859	h
HF_monomer1	-78.0705	h
HF_monomer2	-246.796	h
	:
MP2a5Z_dimer	-1.45098	h
MP2a5Z_monomer1	-0.365154	h
MP2a5Z_monomer2	-1.07401	h
	:
CCaTZ_dimer	-1.45938	h
CCaTZ_monomer1	-0.379437	h
CCaTZ_monomer2	-1.07062	h
	:
MP2aTZ_dimer	-1.35116	h
MP2aTZ_monomer1	-0.340316	h
MP2aTZ_monomer2	-0.999323	h
	:
correction_dimer	-0.10822	in h: CCaTZ_dimer - MP2aTZ_dimer
correction_monomer1	-0.0391203	in h: CCaTZ_monomer1 - MP2aTZ_monomer1
correction_monomer2	-0.0712956	in h: CCaTZ_monomer2 - MP2aTZ_monomer2
E_dimer	-326.418	in h: HF_dimer + MP2a5Z_dimer + correction_dimer
E_monomer1	-78.4748	in h: HF_monomer1 + MP2a5Z_monomer1 + correction_monomer1
E_monomer2	-247.941	in h: HF_monomer2 + MP2a5Z_monomer2 + correction_monomer2
HF_part	18.9003	kJ/mol: 2625.5*(HF_dimer-HF_monomer1-HF_monomer2)
MP2_part	-31.0216	kJ/mol: 2625.5*(MP2a5Z_dimer-MP2a5Z_monomer1-MP2a5Z_monomer2)
correction_part	5.76486	kJ/mol: 2625.5*(correction_dimer-correction_monomer1-correction_monomer2)
dE	-6.35648	kJ/mol: 2625.5*(E_dimer - E_monomer1 - E_monomer2)
		the "sterling silver level" result from PCCP 2022 Vol. 24 p. 25559 Table 1: -1.447*4.184 = -6.0542 kJ/mol
		the present result if the aQZ basis set is used instead of the aTZ above: -6.231 kJ/mol

## Sheet: 1.00
the pyridine:ethene dimer S33 from the S66x8 set: R = 1.00
quantity (named in a self-explanatory way)	value	unit (with comments)
HF_dimer	-324.862	h
HF_monomer1	-78.0705	h
HF_monomer2	-246.796	h
	:
MP2a5Z_dimer	-1.44843	h
MP2a5Z_monomer1	-0.36514	h
MP2a5Z_monomer2	-1.07398	h
	:
CCaTZ_dimer	-1.45726	h
CCaTZ_monomer1	-0.379361	h
CCaTZ_monomer2	-1.07051	h
	:
MP2aTZ_dimer	-1.34854	h
MP2aTZ_monomer1	-0.340231	h
MP2aTZ_monomer2	-0.999205	h
	:
correction_dimer	-0.10872	in h: CCaTZ_dimer - MP2aTZ_dimer
correction_monomer1	-0.0391296	in h: CCaTZ_monomer1 - MP2aTZ_monomer1
correction_monomer2	-0.0713054	in h: CCaTZ_monomer2 - MP2aTZ_monomer2
E_dimer	-326.419	in h: HF_dimer + MP2a5Z_dimer + correction_dimer
E_monomer1	-78.4748	in h: HF_monomer1 + MP2a5Z_monomer1 + correction_monomer1
E_monomer2	-247.941	in h: HF_monomer2 + MP2a5Z_monomer2 + correction_monomer2
HF_part	12.4841	kJ/mol: 2625.5*(HF_dimer-HF_monomer1-HF_monomer2)
MP2_part	-24.4418	kJ/mol: 2625.5*(MP2a5Z_dimer-MP2a5Z_monomer1-MP2a5Z_monomer2)
correction_part	4.50283	kJ/mol: 2625.5*(correction_dimer-correction_monomer1-correction_monomer2)
dE	-7.45479	kJ/mol: 2625.5*(E_dimer - E_monomer1 - E_monomer2)
		the "sterling silver level" result from PCCP 2022 Vol. 24 p. 25559 Table 1: -1.721*4.184 =-7.2007 kJ/mol
		the present result if the aQZ basis set is used instead of the aTZ above: -7.352 kJ/mol

## Sheet: 1.05
the pyridine:ethene dimer S33 from the S66x8 set: R = 1.05
quantity (named in a self-explanatory way)	value	unit (with comments)
HF_dimer	-324.863	h
HF_monomer1	-78.0705	h
HF_monomer2	-246.796	h
	:
MP2a5Z_dimer	-1.44645	h
MP2a5Z_monomer1	-0.365128	h
MP2a5Z_monomer2	-1.07396	h
	:
CCaTZ_dimer	-1.45559	h
CCaTZ_monomer1	-0.379298	h
CCaTZ_monomer2	-1.07042	h
	:
MP2aTZ_dimer	-1.34649	h
MP2aTZ_monomer1	-0.34016	h
MP2aTZ_monomer2	-0.999111	h
	:
correction_dimer	-0.109101	in h: CCaTZ_dimer - MP2aTZ_dimer
correction_monomer1	-0.0391372	in h: CCaTZ_monomer1 - MP2aTZ_monomer1
correction_monomer2	-0.0713128	in h: CCaTZ_monomer2 - MP2aTZ_monomer2
E_dimer	-326.419	in h: HF_dimer + MP2a5Z_dimer + correction_dimer
E_monomer1	-78.4748	in h: HF_monomer1 + MP2a5Z_monomer1 + correction_monomer1
E_monomer2	-247.941	in h: HF_monomer2 + MP2a5Z_monomer2 + correction_monomer2
HF_part	8.37742	kJ/mol: 2625.5*(HF_dimer-HF_monomer1-HF_monomer2)
MP2_part	-19.3255	kJ/mol: 2625.5*(MP2a5Z_dimer-MP2a5Z_monomer1-MP2a5Z_monomer2)
correction_part	3.54135	kJ/mol: 2625.5*(correction_dimer-correction_monomer1-correction_monomer2)
dE	-7.40672	kJ/mol: 2625.5*(E_dimer - E_monomer1 - E_monomer2)
		the "sterling silver level" result from PCCP 2022 Vol. 24 p. 25559 Table 1: -1.719*4.184 = -7.1923 kJ/mol
		the present result if the aQZ basis set is used instead of the aTZ above: -7.323 kJ/mol

## Sheet: 1.10
the pyridine:ethene dimer S33 from the S66x8 set: R = 1.10
quantity (named in a self-explanatory way)	value	unit (with comments)
HF_dimer	-324.864	h
HF_monomer1	-78.0705	h
HF_monomer2	-246.796	h
	:
MP2a5Z_dimer	-1.44491	h
MP2a5Z_monomer1	-0.365118	h
MP2a5Z_monomer2	-1.07395	h
	:
CCaTZ_dimer	-1.45428	h
CCaTZ_monomer1	-0.379246	h
CCaTZ_monomer2	-1.07035	h
	:
MP2aTZ_dimer	-1.34488	h
MP2aTZ_monomer1	-0.340103	h
MP2aTZ_monomer2	-0.999035	h
	:
correction_dimer	-0.109393	in h: CCaTZ_dimer - MP2aTZ_dimer
correction_monomer1	-0.0391434	in h: CCaTZ_monomer1 - MP2aTZ_monomer1
correction_monomer2	-0.0713181	in h: CCaTZ_monomer2 - MP2aTZ_monomer2
E_dimer	-326.419	in h: HF_dimer + MP2a5Z_dimer + correction_dimer
E_monomer1	-78.4748	in h: HF_monomer1 + MP2a5Z_monomer1 + correction_monomer1
E_monomer2	-247.941	in h: HF_monomer2 + MP2a5Z_monomer2 + correction_monomer2
HF_part	5.75043	kJ/mol: 2625.5*(HF_dimer-HF_monomer1-HF_monomer2)
MP2_part	-15.3456	kJ/mol: 2625.5*(MP2a5Z_dimer-MP2a5Z_monomer1-MP2a5Z_monomer2)
correction_part	2.80494	kJ/mol: 2625.5*(correction_dimer-correction_monomer1-correction_monomer2)
dE	-6.79022	kJ/mol: 2625.5*(E_dimer - E_monomer1 - E_monomer2)
		the "sterling silver level" result from PCCP 2022 Vol. 24 p. 25559 Table 1: -1.581*4.184 = -6.6149 kJ/mol
		the present result if the aQZ basis set is used instead of the aTZ above: -6.722 kJ/mol

## Sheet: 1.25
the pyridine:ethene dimer S33 from the S66x8 set: R = 1.25
quantity (named in a self-explanatory way)	value	unit (with comments)
HF_dimer	-324.866	h
HF_monomer1	-78.0705	h
HF_monomer2	-246.796	h
	:
MP2a5Z_dimer	-1.44203	h
MP2a5Z_monomer1	-0.365097	h
MP2a5Z_monomer2	-1.07392	h
	:
CCaTZ_dimer	-1.45178	h
CCaTZ_monomer1	-0.37914	h
CCaTZ_monomer2	-1.0702	h
	:
MP2aTZ_dimer	-1.34184	h
MP2aTZ_monomer1	-0.339985	h
MP2aTZ_monomer2	-0.998875	h
	:
correction_dimer	-0.109932	in h: CCaTZ_dimer - MP2aTZ_dimer
correction_monomer1	-0.0391553	in h: CCaTZ_monomer1 - MP2aTZ_monomer1
correction_monomer2	-0.0713272	in h: CCaTZ_monomer2 - MP2aTZ_monomer2
E_dimer	-326.418	in h: HF_dimer + MP2a5Z_dimer + correction_dimer
E_monomer1	-78.4748	in h: HF_monomer1 + MP2a5Z_monomer1 + correction_monomer1
E_monomer2	-247.941	in h: HF_monomer2 + MP2a5Z_monomer2 + correction_monomer2
HF_part	2.24245	kJ/mol: 2625.5*(HF_dimer-HF_monomer1-HF_monomer2)
MP2_part	-7.90538	kJ/mol: 2625.5*(MP2a5Z_dimer-MP2a5Z_monomer1-MP2a5Z_monomer2)
correction_part	1.44666	kJ/mol: 2625.5*(correction_dimer-correction_monomer1-correction_monomer2)
dE	-4.21627	kJ/mol: 2625.5*(E_dimer - E_monomer1 - E_monomer2)
		the "sterling silver level" result from PCCP 2022 Vol. 24 p. 25559 Table 1: -0.985*4.184 = -4.1212 kJ/mol
		the present result if the aQZ basis set is used instead of the aTZ above: -4.181 kJ/mol

## Sheet: 1.50
the pyridine:ethene dimer S33 from the S66x8 set: R =1.50
quantity (named in a self-explanatory way)	value	unit (with comments)
HF_dimer	-324.866	h
HF_monomer1	-78.0705	h
HF_monomer2	-246.796	h
	:
MP2a5Z_dimer	-1.44008	h
MP2a5Z_monomer1	-0.365077	h
MP2a5Z_monomer2	-1.07389	h
	:
CCaTZ_dimer	-1.45003	h
CCaTZ_monomer1	-0.379048	h
CCaTZ_monomer2	-1.07007	h
	:
MP2aTZ_dimer	-1.33973	h
MP2aTZ_monomer1	-0.339884	h
MP2aTZ_monomer2	-0.998737	h
	:
correction_dimer	-0.110297	in h: CCaTZ_dimer - MP2aTZ_dimer
correction_monomer1	-0.0391635	in h: CCaTZ_monomer1 - MP2aTZ_monomer1
correction_monomer2	-0.0713364	in h: CCaTZ_monomer2 - MP2aTZ_monomer2
E_dimer	-326.416	in h: HF_dimer + MP2a5Z_dimer + correction_dimer
E_monomer1	-78.4748	in h: HF_monomer1 + MP2a5Z_monomer1 + correction_monomer1
E_monomer2	-247.941	in h: HF_monomer2 + MP2a5Z_monomer2 + correction_monomer2
HF_part	0.874333	kJ/mol: 2625.5*(HF_dimer-HF_monomer1-HF_monomer2)
MP2_part	-2.91426	kJ/mol: 2625.5*(MP2a5Z_dimer-MP2a5Z_monomer1-MP2a5Z_monomer2)
correction_part	0.532143	kJ/mol: 2625.5*(correction_dimer-correction_monomer1-correction_monomer2)
dE	-1.50779	kJ/mol: 2625.5*(E_dimer - E_monomer1 - E_monomer2)
		the "sterling silver level" result from PCCP 2022 Vol. 24 p. 25559 Table 1: -0.350*4.184 = -1.4644 kJ/mol
		the present result if the aQZ basis set is used instead of the aTZ above: -1.495 kJ/mol

## Sheet: 2.00
the pyridine:ethene dimer S33 from the S66x8 set : R = 2.00
quantity (named in a self-explanatory way)	value	unit (with comments)
HF_dimer	-324.866	h
HF_monomer1	-78.0705	h
HF_monomer2	-246.796	h
	:
MP2a5Z_dimer	-1.43916	h
MP2a5Z_monomer1	-0.365063	h
MP2a5Z_monomer2	-1.07387	h
	:
CCaTZ_dimer	-1.44919	h
CCaTZ_monomer1	-0.378991	h
CCaTZ_monomer2	-1.07001	h
	:
MP2aTZ_dimer	-1.33871	h
MP2aTZ_monomer1	-0.339822	h
MP2aTZ_monomer2	-0.998669	h
	:
correction_dimer	-0.110472	in h: CCaTZ_dimer - MP2aTZ_dimer
correction_monomer1	-0.0391685	in h: CCaTZ_monomer1 - MP2aTZ_monomer1
correction_monomer2	-0.0713423	in h: CCaTZ_monomer2 - MP2aTZ_monomer2
E_dimer	-326.416	in h: HF_dimer + MP2a5Z_dimer + correction_dimer
E_monomer1	-78.4748	in h: HF_monomer1 + MP2a5Z_monomer1 + correction_monomer1
E_monomer2	-247.941	in h: HF_monomer2 + MP2a5Z_monomer2 + correction_monomer2
HF_part	0.295445	kJ/mol: 2625.5*(HF_dimer-HF_monomer1-HF_monomer2)
MP2_part	-0.582167	kJ/mol: 2625.5*(MP2a5Z_dimer-MP2a5Z_monomer1-MP2a5Z_monomer2)
correction_part	0.100809	kJ/mol: 2625.5*(correction_dimer-correction_monomer1-correction_monomer2)
dE	-0.185913	kJ/mol: 2625.5*(E_dimer - E_monomer1 - E_monomer2)
		the "sterling silver level" result from PCCP 2022 Vol. 24 p. 25559 Table 1: -0.042*4.184 = -0.1757 kJ/mol
		the present result if the aQZ basis set is used instead of the aTZ above: -0.183 kJ/mol
