# Supplementary material for: On the Potential Energy Surface of the Pyrene Dimer
Source: Int J Mol Sci. 2024 Oct 6;25(19):10762. doi: 10.3390/ijms251910762 (PMC11476719; doi:10.3390/ijms251910762)
Supplement: Supplementary file 1 [file ijms-25-10762-s001.zip › SI/DLPNO_layer1_BD.xlsx]

## Sheet: 1
beta_A = 168 deg; gamma_B = 250 deg; R = 490.00 pm
quantity (named in a self-explanatory way)	value	unit (with comments)
HF_dimer	-461.585	h (using the aQZ basis set)
HF_monomer1	-230.794	h (using the aQZ basis set)
HF_monomer2	-230.794	h (using the aQZ basis set)
	:
MP2aQZ_dimer	-2.04086	h (from the DLPNO approximation)
MP2aQZ_monomer1	-1.01608	h (from the DLPNO approximation)
MP2aQZ_monomer2	-1.01623	h (from the DLPNO approximation)
	:
CCaQZ_dimer	-2.17542	h (from the DLPNO approximation)
CCaQZ_monomer1	-1.0841	h (from the DLPNO approximation)
CCaQZ_monomer2	-1.08421	h (from the DLPNO approximation)
	:
CCaTZ_dimer	-2.0879	h (from the DLPNO approximation)
CCaTZ_monomer1	-1.04025	h (from the DLPNO approximation)
CCaTZ_monomer2	-1.04066	h (from the DLPNO approximation)
	:
MP2aTZ_dimer	-1.93748	h (from the DLPNO approximation)
MP2aTZ_monomer1	-0.96432	h (from the DLPNO approximation)
MP2aTZ_monomer2	-0.964746	h (from the DLPNO approximation)
	:
MP2_dimer	-2.1163	in h: (MP2aTZ_dimer*3^3 - MP2aQZ_dimer*4^3)/(3^3-4^3)
MP2_monomer1	-1.05385	in h: (MP2aTZ_monomer1*3^3 - MP2aQZ_monomer1*4^3)/(3^3-4^3)
MP2_monomer2	-1.0538	in h: (MP2aTZ_monomer2*3^3 - MP2aQZ_monomer2*4^3)/(3^3-4^3)
MP2correction_dimer	-2.1163	in h: (MP2aTZ_dimer*3^3 - MP2aQZ_dimer*4^3)/(3^3-4^3)
MP2correction_monomer1	-1.05385	in h: (MP2aTZ_monomer1*3^3 - MP2aQZ_monomer1*4^3)/(3^3-4^3)
MP2correction_monomer2	-1.0538	in h: (MP2aTZ_monomer2*3^3 - MP2aQZ_monomer2*4^3)/(3^3-4^3)
CCcorrection_dimer	-2.23929	in h: (CCaTZ_dimer*3^3 - CCaQZ_dimer*4^3)/(3^3-4^3)
CCcorrection_monomer1	-1.1161	in h: (CCaTZ_monomer1*3^3 - CCaQZ_monomer1*4^3)/(3^3-4^3)
CCcorrection_monomer2	-1.11598	in h: (CCaTZ_monomer2*3^3 - CCaQZ_monomer2*4^3)/(3^3-4^3)
correction_dimer	-0.122991	in h: CCcorrection_dimer - MP2correction_dimer
correction_monomer1	-0.0622502	in h: CCcorrection_monomer1 - MP2correction_monomer1
correction_monomer2	-0.0621833	in h: CCcorrection_monomer2 - MP2correction_monomer2
E_dimer	-463.824	in h: HF_dimer + MP2_dimer + correction_dimer
E_monomer1	-231.91	in h: HF_monomer1 + MP2_monomer1 + correction_monomer1
E_monomer2	-231.91	in h: HF_monomer2 + MP2_monomer2 + correction_monomer2
HF_part	7.84142	kJ/mol: 2625.5*(HF_dimer-HF_monomer1-HF_monomer2)
MP2_part	-22.7011	kJ/mol: 2625.5*(MP2_dimer-MP2_monomer1-MP2_monomer2)
correction_part	3.78682	kJ/mol: 2625.5*(correction_dimer-correction_monomer1-correction_monomer2)
dE	-11.0729	kJ/mol: 2625.5*(E_dimer - E_monomer1 - E_monomer2)

## Sheet: 2
beta_A = 168 deg; gamma_B = 250 deg; R = 498.75 pm
quantity (named in a self-explanatory way)	value	unit (with comments)
HF_dimer	-461.585	h (using the aQZ basis set)
HF_monomer1	-230.794	h (using the aQZ basis set)
HF_monomer2	-230.794	h (using the aQZ basis set)
	:
MP2aQZ_dimer	-2.03981	h (from the DLPNO approximation)
MP2aQZ_monomer1	-1.01606	h (from the DLPNO approximation)
MP2aQZ_monomer2	-1.01619	h (from the DLPNO approximation)
	:
CCaQZ_dimer	-2.17451	h (from the DLPNO approximation)
CCaQZ_monomer1	-1.08408	h (from the DLPNO approximation)
CCaQZ_monomer2	-1.08418	h (from the DLPNO approximation)
	:
CCaTZ_dimer	-2.08698	h (from the DLPNO approximation)
CCaTZ_monomer1	-1.04018	h (from the DLPNO approximation)
CCaTZ_monomer2	-1.04058	h (from the DLPNO approximation)
	:
MP2aTZ_dimer	-1.93641	h (from the DLPNO approximation)
MP2aTZ_monomer1	-0.96426	h (from the DLPNO approximation)
MP2aTZ_monomer2	-0.964672	h (from the DLPNO approximation)
	:
MP2_dimer	-2.11527	in h: (MP2aTZ_dimer*3^3 - MP2aQZ_dimer*4^3)/(3^3-4^3)
MP2_monomer1	-1.05386	in h: (MP2aTZ_monomer1*3^3 - MP2aQZ_monomer1*4^3)/(3^3-4^3)
MP2_monomer2	-1.05379	in h: (MP2aTZ_monomer2*3^3 - MP2aQZ_monomer2*4^3)/(3^3-4^3)
MP2correction_dimer	-2.11527	in h: (MP2aTZ_dimer*3^3 - MP2aQZ_dimer*4^3)/(3^3-4^3)
MP2correction_monomer1	-1.05386	in h: (MP2aTZ_monomer1*3^3 - MP2aQZ_monomer1*4^3)/(3^3-4^3)
MP2correction_monomer2	-1.05379	in h: (MP2aTZ_monomer2*3^3 - MP2aQZ_monomer2*4^3)/(3^3-4^3)
CCcorrection_dimer	-2.23838	in h: (CCaTZ_dimer*3^3 - CCaQZ_dimer*4^3)/(3^3-4^3)
CCcorrection_monomer1	-1.11611	in h: (CCaTZ_monomer1*3^3 - CCaQZ_monomer1*4^3)/(3^3-4^3)
CCcorrection_monomer2	-1.11599	in h: (CCaTZ_monomer2*3^3 - CCaQZ_monomer2*4^3)/(3^3-4^3)
correction_dimer	-0.123107	in h: CCcorrection_dimer - MP2correction_dimer
correction_monomer1	-0.0622564	in h: CCcorrection_monomer1 - MP2correction_monomer1
correction_monomer2	-0.0622	in h: CCcorrection_monomer2 - MP2correction_monomer2
E_dimer	-463.824	in h: HF_dimer + MP2_dimer + correction_dimer
E_monomer1	-231.91	in h: HF_monomer1 + MP2_monomer1 + correction_monomer1
E_monomer2	-231.91	in h: HF_monomer2 + MP2_monomer2 + correction_monomer2
HF_part	5.41068	kJ/mol: 2625.5*(HF_dimer-HF_monomer1-HF_monomer2)
MP2_part	-20.019	kJ/mol: 2625.5*(MP2_dimer-MP2_monomer1-MP2_monomer2)
correction_part	3.54158	kJ/mol: 2625.5*(correction_dimer-correction_monomer1-correction_monomer2)
dE	-11.0667	kJ/mol: 2625.5*(E_dimer - E_monomer1 - E_monomer2)

## Sheet: 3
beta_A = 168 deg; gamma_B = 250 deg; R = 507.50 pm
quantity (named in a self-explanatory way)	value	unit (with comments)
HF_dimer	-461.586	h (using the aQZ basis set)
HF_monomer1	-230.794	h (using the aQZ basis set)
HF_monomer2	-230.794	h (using the aQZ basis set)
	:
MP2aQZ_dimer	-2.03881	h (from the DLPNO approximation)
MP2aQZ_monomer1	-1.01604	h (from the DLPNO approximation)
MP2aQZ_monomer2	-1.01615	h (from the DLPNO approximation)
	:
CCaQZ_dimer	-2.17373	h (from the DLPNO approximation)
CCaQZ_monomer1	-1.08406	h (from the DLPNO approximation)
CCaQZ_monomer2	-1.08415	h (from the DLPNO approximation)
	:
CCaTZ_dimer	-2.08607	h (from the DLPNO approximation)
CCaTZ_monomer1	-1.04014	h (from the DLPNO approximation)
CCaTZ_monomer2	-1.0405	h (from the DLPNO approximation)
	:
MP2aTZ_dimer	-1.93529	h (from the DLPNO approximation)
MP2aTZ_monomer1	-0.964212	h (from the DLPNO approximation)
MP2aTZ_monomer2	-0.964581	h (from the DLPNO approximation)
	:
MP2_dimer	-2.11436	in h: (MP2aTZ_dimer*3^3 - MP2aQZ_dimer*4^3)/(3^3-4^3)
MP2_monomer1	-1.05386	in h: (MP2aTZ_monomer1*3^3 - MP2aQZ_monomer1*4^3)/(3^3-4^3)
MP2_monomer2	-1.05379	in h: (MP2aTZ_monomer2*3^3 - MP2aQZ_monomer2*4^3)/(3^3-4^3)
MP2correction_dimer	-2.11436	in h: (MP2aTZ_dimer*3^3 - MP2aQZ_dimer*4^3)/(3^3-4^3)
MP2correction_monomer1	-1.05386	in h: (MP2aTZ_monomer1*3^3 - MP2aQZ_monomer1*4^3)/(3^3-4^3)
MP2correction_monomer2	-1.05379	in h: (MP2aTZ_monomer2*3^3 - MP2aQZ_monomer2*4^3)/(3^3-4^3)
CCcorrection_dimer	-2.2377	in h: (CCaTZ_dimer*3^3 - CCaQZ_dimer*4^3)/(3^3-4^3)
CCcorrection_monomer1	-1.11612	in h: (CCaTZ_monomer1*3^3 - CCaQZ_monomer1*4^3)/(3^3-4^3)
CCcorrection_monomer2	-1.116	in h: (CCaTZ_monomer2*3^3 - CCaQZ_monomer2*4^3)/(3^3-4^3)
correction_dimer	-0.123347	in h: CCcorrection_dimer - MP2correction_dimer
correction_monomer1	-0.0622603	in h: CCcorrection_monomer1 - MP2correction_monomer1
correction_monomer2	-0.0622179	in h: CCcorrection_monomer2 - MP2correction_monomer2
E_dimer	-463.824	in h: HF_dimer + MP2_dimer + correction_dimer
E_monomer1	-231.91	in h: HF_monomer1 + MP2_monomer1 + correction_monomer1
E_monomer2	-231.91	in h: HF_monomer2 + MP2_monomer2 + correction_monomer2
HF_part	3.58328	kJ/mol: 2625.5*(HF_dimer-HF_monomer1-HF_monomer2)
MP2_part	-17.6314	kJ/mol: 2625.5*(MP2_dimer-MP2_monomer1-MP2_monomer2)
correction_part	2.97026	kJ/mol: 2625.5*(correction_dimer-correction_monomer1-correction_monomer2)
dE	-11.0778	kJ/mol: 2625.5*(E_dimer - E_monomer1 - E_monomer2)

## Sheet: 4
beta_A = 168 deg; gamma_B = 250 deg; R = 516.25 pm
quantity (named in a self-explanatory way)	value	unit (with comments)
HF_dimer	-461.587	h (using the aQZ basis set)
HF_monomer1	-230.794	h (using the aQZ basis set)
HF_monomer2	-230.794	h (using the aQZ basis set)
	:
MP2aQZ_dimer	-2.03806	h (from the DLPNO approximation)
MP2aQZ_monomer1	-1.01602	h (from the DLPNO approximation)
MP2aQZ_monomer2	-1.01612	h (from the DLPNO approximation)
	:
CCaQZ_dimer	-2.17309	h (from the DLPNO approximation)
CCaQZ_monomer1	-1.08405	h (from the DLPNO approximation)
CCaQZ_monomer2	-1.08412	h (from the DLPNO approximation)
	:
CCaTZ_dimer	-2.08538	h (from the DLPNO approximation)
CCaTZ_monomer1	-1.04009	h (from the DLPNO approximation)
CCaTZ_monomer2	-1.04043	h (from the DLPNO approximation)
	:
MP2aTZ_dimer	-1.93443	h (from the DLPNO approximation)
MP2aTZ_monomer1	-0.964163	h (from the DLPNO approximation)
MP2aTZ_monomer2	-0.964495	h (from the DLPNO approximation)
	:
MP2_dimer	-2.11368	in h: (MP2aTZ_dimer*3^3 - MP2aQZ_dimer*4^3)/(3^3-4^3)
MP2_monomer1	-1.05386	in h: (MP2aTZ_monomer1*3^3 - MP2aQZ_monomer1*4^3)/(3^3-4^3)
MP2_monomer2	-1.05379	in h: (MP2aTZ_monomer2*3^3 - MP2aQZ_monomer2*4^3)/(3^3-4^3)
MP2correction_dimer	-2.11368	in h: (MP2aTZ_dimer*3^3 - MP2aQZ_dimer*4^3)/(3^3-4^3)
MP2correction_monomer1	-1.05386	in h: (MP2aTZ_monomer1*3^3 - MP2aQZ_monomer1*4^3)/(3^3-4^3)
MP2correction_monomer2	-1.05379	in h: (MP2aTZ_monomer2*3^3 - MP2aQZ_monomer2*4^3)/(3^3-4^3)
CCcorrection_dimer	-2.23709	in h: (CCaTZ_dimer*3^3 - CCaQZ_dimer*4^3)/(3^3-4^3)
CCcorrection_monomer1	-1.11612	in h: (CCaTZ_monomer1*3^3 - CCaQZ_monomer1*4^3)/(3^3-4^3)
CCcorrection_monomer2	-1.11601	in h: (CCaTZ_monomer2*3^3 - CCaQZ_monomer2*4^3)/(3^3-4^3)
correction_dimer	-0.123416	in h: CCcorrection_dimer - MP2correction_dimer
correction_monomer1	-0.0622563	in h: CCcorrection_monomer1 - MP2correction_monomer1
correction_monomer2	-0.062218	in h: CCcorrection_monomer2 - MP2correction_monomer2
E_dimer	-463.824	in h: HF_dimer + MP2_dimer + correction_dimer
E_monomer1	-231.91	in h: HF_monomer1 + MP2_monomer1 + correction_monomer1
E_monomer2	-231.91	in h: HF_monomer2 + MP2_monomer2 + correction_monomer2
HF_part	2.21881	kJ/mol: 2625.5*(HF_dimer-HF_monomer1-HF_monomer2)
MP2_part	-15.8053	kJ/mol: 2625.5*(MP2_dimer-MP2_monomer1-MP2_monomer2)
correction_part	2.77835	kJ/mol: 2625.5*(correction_dimer-correction_monomer1-correction_monomer2)
dE	-10.8082	kJ/mol: 2625.5*(E_dimer - E_monomer1 - E_monomer2)

## Sheet: 5
beta_A = 168 deg; gamma_B = 250 deg; R = 525.00 pm
quantity (named in a self-explanatory way)	value	unit (with comments)
HF_dimer	-461.587	h (using the aQZ basis set)
HF_monomer1	-230.794	h (using the aQZ basis set)
HF_monomer2	-230.794	h (using the aQZ basis set)
	:
MP2aQZ_dimer	-2.03737	h (from the DLPNO approximation)
MP2aQZ_monomer1	-1.016	h (from the DLPNO approximation)
MP2aQZ_monomer2	-1.01609	h (from the DLPNO approximation)
	:
CCaQZ_dimer	-2.17248	h (from the DLPNO approximation)
CCaQZ_monomer1	-1.08403	h (from the DLPNO approximation)
CCaQZ_monomer2	-1.0841	h (from the DLPNO approximation)
	:
CCaTZ_dimer	-2.08472	h (from the DLPNO approximation)
CCaTZ_monomer1	-1.04005	h (from the DLPNO approximation)
CCaTZ_monomer2	-1.04037	h (from the DLPNO approximation)
	:
MP2aTZ_dimer	-1.93366	h (from the DLPNO approximation)
MP2aTZ_monomer1	-0.964123	h (from the DLPNO approximation)
MP2aTZ_monomer2	-0.964436	h (from the DLPNO approximation)
	:
MP2_dimer	-2.11304	in h: (MP2aTZ_dimer*3^3 - MP2aQZ_dimer*4^3)/(3^3-4^3)
MP2_monomer1	-1.05386	in h: (MP2aTZ_monomer1*3^3 - MP2aQZ_monomer1*4^3)/(3^3-4^3)
MP2_monomer2	-1.05378	in h: (MP2aTZ_monomer2*3^3 - MP2aQZ_monomer2*4^3)/(3^3-4^3)
MP2correction_dimer	-2.11304	in h: (MP2aTZ_dimer*3^3 - MP2aQZ_dimer*4^3)/(3^3-4^3)
MP2correction_monomer1	-1.05386	in h: (MP2aTZ_monomer1*3^3 - MP2aQZ_monomer1*4^3)/(3^3-4^3)
MP2correction_monomer2	-1.05378	in h: (MP2aTZ_monomer2*3^3 - MP2aQZ_monomer2*4^3)/(3^3-4^3)
CCcorrection_dimer	-2.23652	in h: (CCaTZ_dimer*3^3 - CCaQZ_dimer*4^3)/(3^3-4^3)
CCcorrection_monomer1	-1.11613	in h: (CCaTZ_monomer1*3^3 - CCaQZ_monomer1*4^3)/(3^3-4^3)
CCcorrection_monomer2	-1.11602	in h: (CCaTZ_monomer2*3^3 - CCaQZ_monomer2*4^3)/(3^3-4^3)
correction_dimer	-0.123478	in h: CCcorrection_dimer - MP2correction_dimer
correction_monomer1	-0.0622638	in h: CCcorrection_monomer1 - MP2correction_monomer1
correction_monomer2	-0.062233	in h: CCcorrection_monomer2 - MP2correction_monomer2
E_dimer	-463.824	in h: HF_dimer + MP2_dimer + correction_dimer
E_monomer1	-231.91	in h: HF_monomer1 + MP2_monomer1 + correction_monomer1
E_monomer2	-231.91	in h: HF_monomer2 + MP2_monomer2 + correction_monomer2
HF_part	1.20831	kJ/mol: 2625.5*(HF_dimer-HF_monomer1-HF_monomer2)
MP2_part	-14.168	kJ/mol: 2625.5*(MP2_dimer-MP2_monomer1-MP2_monomer2)
correction_part	2.67487	kJ/mol: 2625.5*(correction_dimer-correction_monomer1-correction_monomer2)
dE	-10.2849	kJ/mol: 2625.5*(E_dimer - E_monomer1 - E_monomer2)

## Sheet: 6
beta_A = 168 deg; gamma_B = 255 deg; R = 490.00 pm
quantity (named in a self-explanatory way)	value	unit (with comments)
HF_dimer	-461.585	h (using the aQZ basis set)
HF_monomer1	-230.794	h (using the aQZ basis set)
HF_monomer2	-230.794	h (using the aQZ basis set)
	:
MP2aQZ_dimer	-2.04085	h (from the DLPNO approximation)
MP2aQZ_monomer1	-1.01609	h (from the DLPNO approximation)
MP2aQZ_monomer2	-1.01624	h (from the DLPNO approximation)
	:
CCaQZ_dimer	-2.17538	h (from the DLPNO approximation)
CCaQZ_monomer1	-1.0841	h (from the DLPNO approximation)
CCaQZ_monomer2	-1.08421	h (from the DLPNO approximation)
	:
CCaTZ_dimer	-2.08785	h (from the DLPNO approximation)
CCaTZ_monomer1	-1.04025	h (from the DLPNO approximation)
CCaTZ_monomer2	-1.04068	h (from the DLPNO approximation)
	:
MP2aTZ_dimer	-1.93745	h (from the DLPNO approximation)
MP2aTZ_monomer1	-0.964319	h (from the DLPNO approximation)
MP2aTZ_monomer2	-0.964762	h (from the DLPNO approximation)
	:
MP2_dimer	-2.11629	in h: (MP2aTZ_dimer*3^3 - MP2aQZ_dimer*4^3)/(3^3-4^3)
MP2_monomer1	-1.05386	in h: (MP2aTZ_monomer1*3^3 - MP2aQZ_monomer1*4^3)/(3^3-4^3)
MP2_monomer2	-1.0538	in h: (MP2aTZ_monomer2*3^3 - MP2aQZ_monomer2*4^3)/(3^3-4^3)
MP2correction_dimer	-2.11629	in h: (MP2aTZ_dimer*3^3 - MP2aQZ_dimer*4^3)/(3^3-4^3)
MP2correction_monomer1	-1.05386	in h: (MP2aTZ_monomer1*3^3 - MP2aQZ_monomer1*4^3)/(3^3-4^3)
MP2correction_monomer2	-1.0538	in h: (MP2aTZ_monomer2*3^3 - MP2aQZ_monomer2*4^3)/(3^3-4^3)
CCcorrection_dimer	-2.23925	in h: (CCaTZ_dimer*3^3 - CCaQZ_dimer*4^3)/(3^3-4^3)
CCcorrection_monomer1	-1.1161	in h: (CCaTZ_monomer1*3^3 - CCaQZ_monomer1*4^3)/(3^3-4^3)
CCcorrection_monomer2	-1.11598	in h: (CCaTZ_monomer2*3^3 - CCaQZ_monomer2*4^3)/(3^3-4^3)
correction_dimer	-0.122956	in h: CCcorrection_dimer - MP2correction_dimer
correction_monomer1	-0.0622348	in h: CCcorrection_monomer1 - MP2correction_monomer1
correction_monomer2	-0.0621751	in h: CCcorrection_monomer2 - MP2correction_monomer2
E_dimer	-463.824	in h: HF_dimer + MP2_dimer + correction_dimer
E_monomer1	-231.91	in h: HF_monomer1 + MP2_monomer1 + correction_monomer1
E_monomer2	-231.91	in h: HF_monomer2 + MP2_monomer2 + correction_monomer2
HF_part	6.91785	kJ/mol: 2625.5*(HF_dimer-HF_monomer1-HF_monomer2)
MP2_part	-22.6629	kJ/mol: 2625.5*(MP2_dimer-MP2_monomer1-MP2_monomer2)
correction_part	3.81708	kJ/mol: 2625.5*(correction_dimer-correction_monomer1-correction_monomer2)
dE	-11.9279	kJ/mol: 2625.5*(E_dimer - E_monomer1 - E_monomer2)

## Sheet: 7
beta_A = 168 deg; gamma_B = 255 deg; R = 498.75 pm
quantity (named in a self-explanatory way)	value	unit (with comments)
HF_dimer	-461.586	h (using the aQZ basis set)
HF_monomer1	-230.794	h (using the aQZ basis set)
HF_monomer2	-230.794	h (using the aQZ basis set)
	:
MP2aQZ_dimer	-2.03982	h (from the DLPNO approximation)
MP2aQZ_monomer1	-1.01606	h (from the DLPNO approximation)
MP2aQZ_monomer2	-1.01619	h (from the DLPNO approximation)
	:
CCaQZ_dimer	-2.17452	h (from the DLPNO approximation)
CCaQZ_monomer1	-1.08408	h (from the DLPNO approximation)
CCaQZ_monomer2	-1.08418	h (from the DLPNO approximation)
	:
CCaTZ_dimer	-2.08693	h (from the DLPNO approximation)
CCaTZ_monomer1	-1.04019	h (from the DLPNO approximation)
CCaTZ_monomer2	-1.04061	h (from the DLPNO approximation)
	:
MP2aTZ_dimer	-1.93638	h (from the DLPNO approximation)
MP2aTZ_monomer1	-0.96426	h (from the DLPNO approximation)
MP2aTZ_monomer2	-0.964677	h (from the DLPNO approximation)
	:
MP2_dimer	-2.11531	in h: (MP2aTZ_dimer*3^3 - MP2aQZ_dimer*4^3)/(3^3-4^3)
MP2_monomer1	-1.05386	in h: (MP2aTZ_monomer1*3^3 - MP2aQZ_monomer1*4^3)/(3^3-4^3)
MP2_monomer2	-1.05378	in h: (MP2aTZ_monomer2*3^3 - MP2aQZ_monomer2*4^3)/(3^3-4^3)
MP2correction_dimer	-2.11531	in h: (MP2aTZ_dimer*3^3 - MP2aQZ_dimer*4^3)/(3^3-4^3)
MP2correction_monomer1	-1.05386	in h: (MP2aTZ_monomer1*3^3 - MP2aQZ_monomer1*4^3)/(3^3-4^3)
MP2correction_monomer2	-1.05378	in h: (MP2aTZ_monomer2*3^3 - MP2aQZ_monomer2*4^3)/(3^3-4^3)
CCcorrection_dimer	-2.23844	in h: (CCaTZ_dimer*3^3 - CCaQZ_dimer*4^3)/(3^3-4^3)
CCcorrection_monomer1	-1.11611	in h: (CCaTZ_monomer1*3^3 - CCaQZ_monomer1*4^3)/(3^3-4^3)
CCcorrection_monomer2	-1.11598	in h: (CCaTZ_monomer2*3^3 - CCaQZ_monomer2*4^3)/(3^3-4^3)
correction_dimer	-0.123127	in h: CCcorrection_dimer - MP2correction_dimer
correction_monomer1	-0.0622442	in h: CCcorrection_monomer1 - MP2correction_monomer1
correction_monomer2	-0.0621956	in h: CCcorrection_monomer2 - MP2correction_monomer2
E_dimer	-463.824	in h: HF_dimer + MP2_dimer + correction_dimer
E_monomer1	-231.91	in h: HF_monomer1 + MP2_monomer1 + correction_monomer1
E_monomer2	-231.91	in h: HF_monomer2 + MP2_monomer2 + correction_monomer2
HF_part	4.69726	kJ/mol: 2625.5*(HF_dimer-HF_monomer1-HF_monomer2)
MP2_part	-20.1241	kJ/mol: 2625.5*(MP2_dimer-MP2_monomer1-MP2_monomer2)
correction_part	3.44745	kJ/mol: 2625.5*(correction_dimer-correction_monomer1-correction_monomer2)
dE	-11.9794	kJ/mol: 2625.5*(E_dimer - E_monomer1 - E_monomer2)

## Sheet: 8
beta_A = 168 deg; gamma_B = 255 deg; R = 507.50 pm
quantity (named in a self-explanatory way)	value	unit (with comments)
HF_dimer	-461.586	h (using the aQZ basis set)
HF_monomer1	-230.794	h (using the aQZ basis set)
HF_monomer2	-230.794	h (using the aQZ basis set)
	:
MP2aQZ_dimer	-2.03877	h (from the DLPNO approximation)
MP2aQZ_monomer1	-1.01604	h (from the DLPNO approximation)
MP2aQZ_monomer2	-1.01616	h (from the DLPNO approximation)
	:
CCaQZ_dimer	-2.17374	h (from the DLPNO approximation)
CCaQZ_monomer1	-1.08406	h (from the DLPNO approximation)
CCaQZ_monomer2	-1.08415	h (from the DLPNO approximation)
	:
CCaTZ_dimer	-2.08609	h (from the DLPNO approximation)
CCaTZ_monomer1	-1.04015	h (from the DLPNO approximation)
CCaTZ_monomer2	-1.04052	h (from the DLPNO approximation)
	:
MP2aTZ_dimer	-1.93528	h (from the DLPNO approximation)
MP2aTZ_monomer1	-0.964222	h (from the DLPNO approximation)
MP2aTZ_monomer2	-0.964607	h (from the DLPNO approximation)
	:
MP2_dimer	-2.11429	in h: (MP2aTZ_dimer*3^3 - MP2aQZ_dimer*4^3)/(3^3-4^3)
MP2_monomer1	-1.05386	in h: (MP2aTZ_monomer1*3^3 - MP2aQZ_monomer1*4^3)/(3^3-4^3)
MP2_monomer2	-1.05378	in h: (MP2aTZ_monomer2*3^3 - MP2aQZ_monomer2*4^3)/(3^3-4^3)
MP2correction_dimer	-2.11429	in h: (MP2aTZ_dimer*3^3 - MP2aQZ_dimer*4^3)/(3^3-4^3)
MP2correction_monomer1	-1.05386	in h: (MP2aTZ_monomer1*3^3 - MP2aQZ_monomer1*4^3)/(3^3-4^3)
MP2correction_monomer2	-1.05378	in h: (MP2aTZ_monomer2*3^3 - MP2aQZ_monomer2*4^3)/(3^3-4^3)
CCcorrection_dimer	-2.2377	in h: (CCaTZ_dimer*3^3 - CCaQZ_dimer*4^3)/(3^3-4^3)
CCcorrection_monomer1	-1.11611	in h: (CCaTZ_monomer1*3^3 - CCaQZ_monomer1*4^3)/(3^3-4^3)
CCcorrection_monomer2	-1.11599	in h: (CCaTZ_monomer2*3^3 - CCaQZ_monomer2*4^3)/(3^3-4^3)
correction_dimer	-0.123401	in h: CCcorrection_dimer - MP2correction_dimer
correction_monomer1	-0.0622502	in h: CCcorrection_monomer1 - MP2correction_monomer1
correction_monomer2	-0.0622158	in h: CCcorrection_monomer2 - MP2correction_monomer2
E_dimer	-463.824	in h: HF_dimer + MP2_dimer + correction_dimer
E_monomer1	-231.91	in h: HF_monomer1 + MP2_monomer1 + correction_monomer1
E_monomer2	-231.91	in h: HF_monomer2 + MP2_monomer2 + correction_monomer2
HF_part	3.02736	kJ/mol: 2625.5*(HF_dimer-HF_monomer1-HF_monomer2)
MP2_part	-17.4871	kJ/mol: 2625.5*(MP2_dimer-MP2_monomer1-MP2_monomer2)
correction_part	2.7959	kJ/mol: 2625.5*(correction_dimer-correction_monomer1-correction_monomer2)
dE	-11.6638	kJ/mol: 2625.5*(E_dimer - E_monomer1 - E_monomer2)

## Sheet: 9
beta_A = 168 deg; gamma_B = 255 deg; R = 516.25 pm
quantity (named in a self-explanatory way)	value	unit (with comments)
HF_dimer	-461.587	h (using the aQZ basis set)
HF_monomer1	-230.794	h (using the aQZ basis set)
HF_monomer2	-230.794	h (using the aQZ basis set)
	:
MP2aQZ_dimer	-2.038	h (from the DLPNO approximation)
MP2aQZ_monomer1	-1.01602	h (from the DLPNO approximation)
MP2aQZ_monomer2	-1.01613	h (from the DLPNO approximation)
	:
CCaQZ_dimer	-2.17304	h (from the DLPNO approximation)
CCaQZ_monomer1	-1.08405	h (from the DLPNO approximation)
CCaQZ_monomer2	-1.08413	h (from the DLPNO approximation)
	:
CCaTZ_dimer	-2.08536	h (from the DLPNO approximation)
CCaTZ_monomer1	-1.04011	h (from the DLPNO approximation)
CCaTZ_monomer2	-1.04046	h (from the DLPNO approximation)
	:
MP2aTZ_dimer	-1.93444	h (from the DLPNO approximation)
MP2aTZ_monomer1	-0.964173	h (from the DLPNO approximation)
MP2aTZ_monomer2	-0.964523	h (from the DLPNO approximation)
	:
MP2_dimer	-2.11357	in h: (MP2aTZ_dimer*3^3 - MP2aQZ_dimer*4^3)/(3^3-4^3)
MP2_monomer1	-1.05386	in h: (MP2aTZ_monomer1*3^3 - MP2aQZ_monomer1*4^3)/(3^3-4^3)
MP2_monomer2	-1.05378	in h: (MP2aTZ_monomer2*3^3 - MP2aQZ_monomer2*4^3)/(3^3-4^3)
MP2correction_dimer	-2.11357	in h: (MP2aTZ_dimer*3^3 - MP2aQZ_dimer*4^3)/(3^3-4^3)
MP2correction_monomer1	-1.05386	in h: (MP2aTZ_monomer1*3^3 - MP2aQZ_monomer1*4^3)/(3^3-4^3)
MP2correction_monomer2	-1.05378	in h: (MP2aTZ_monomer2*3^3 - MP2aQZ_monomer2*4^3)/(3^3-4^3)
CCcorrection_dimer	-2.23702	in h: (CCaTZ_dimer*3^3 - CCaQZ_dimer*4^3)/(3^3-4^3)
CCcorrection_monomer1	-1.11612	in h: (CCaTZ_monomer1*3^3 - CCaQZ_monomer1*4^3)/(3^3-4^3)
CCcorrection_monomer2	-1.116	in h: (CCaTZ_monomer2*3^3 - CCaQZ_monomer2*4^3)/(3^3-4^3)
correction_dimer	-0.123456	in h: CCcorrection_dimer - MP2correction_dimer
correction_monomer1	-0.0622595	in h: CCcorrection_monomer1 - MP2correction_monomer1
correction_monomer2	-0.0622156	in h: CCcorrection_monomer2 - MP2correction_monomer2
E_dimer	-463.824	in h: HF_dimer + MP2_dimer + correction_dimer
E_monomer1	-231.91	in h: HF_monomer1 + MP2_monomer1 + correction_monomer1
E_monomer2	-231.91	in h: HF_monomer2 + MP2_monomer2 + correction_monomer2
HF_part	1.78124	kJ/mol: 2625.5*(HF_dimer-HF_monomer1-HF_monomer2)
MP2_part	-15.5585	kJ/mol: 2625.5*(MP2_dimer-MP2_monomer1-MP2_monomer2)
correction_part	2.67581	kJ/mol: 2625.5*(correction_dimer-correction_monomer1-correction_monomer2)
dE	-11.1014	kJ/mol: 2625.5*(E_dimer - E_monomer1 - E_monomer2)

## Sheet: 10
beta_A = 168 deg; gamma_B = 255 deg; R = 525.00 pm
quantity (named in a self-explanatory way)	value	unit (with comments)
HF_dimer	-461.587	h (using the aQZ basis set)
HF_monomer1	-230.794	h (using the aQZ basis set)
HF_monomer2	-230.794	h (using the aQZ basis set)
	:
MP2aQZ_dimer	-2.0373	h (from the DLPNO approximation)
MP2aQZ_monomer1	-1.016	h (from the DLPNO approximation)
MP2aQZ_monomer2	-1.01609	h (from the DLPNO approximation)
	:
CCaQZ_dimer	-2.17246	h (from the DLPNO approximation)
CCaQZ_monomer1	-1.08404	h (from the DLPNO approximation)
CCaQZ_monomer2	-1.08411	h (from the DLPNO approximation)
	:
CCaTZ_dimer	-2.08472	h (from the DLPNO approximation)
CCaTZ_monomer1	-1.04006	h (from the DLPNO approximation)
CCaTZ_monomer2	-1.04039	h (from the DLPNO approximation)
	:
MP2aTZ_dimer	-1.9337	h (from the DLPNO approximation)
MP2aTZ_monomer1	-0.96413	h (from the DLPNO approximation)
MP2aTZ_monomer2	-0.964453	h (from the DLPNO approximation)
	:
MP2_dimer	-2.1129	in h: (MP2aTZ_dimer*3^3 - MP2aQZ_dimer*4^3)/(3^3-4^3)
MP2_monomer1	-1.05386	in h: (MP2aTZ_monomer1*3^3 - MP2aQZ_monomer1*4^3)/(3^3-4^3)
MP2_monomer2	-1.05378	in h: (MP2aTZ_monomer2*3^3 - MP2aQZ_monomer2*4^3)/(3^3-4^3)
MP2correction_dimer	-2.1129	in h: (MP2aTZ_dimer*3^3 - MP2aQZ_dimer*4^3)/(3^3-4^3)
MP2correction_monomer1	-1.05386	in h: (MP2aTZ_monomer1*3^3 - MP2aQZ_monomer1*4^3)/(3^3-4^3)
MP2correction_monomer2	-1.05378	in h: (MP2aTZ_monomer2*3^3 - MP2aQZ_monomer2*4^3)/(3^3-4^3)
CCcorrection_dimer	-2.23649	in h: (CCaTZ_dimer*3^3 - CCaQZ_dimer*4^3)/(3^3-4^3)
CCcorrection_monomer1	-1.11612	in h: (CCaTZ_monomer1*3^3 - CCaQZ_monomer1*4^3)/(3^3-4^3)
CCcorrection_monomer2	-1.116	in h: (CCaTZ_monomer2*3^3 - CCaQZ_monomer2*4^3)/(3^3-4^3)
correction_dimer	-0.123588	in h: CCcorrection_dimer - MP2correction_dimer
correction_monomer1	-0.0622649	in h: CCcorrection_monomer1 - MP2correction_monomer1
correction_monomer2	-0.0622252	in h: CCcorrection_monomer2 - MP2correction_monomer2
E_dimer	-463.824	in h: HF_dimer + MP2_dimer + correction_dimer
E_monomer1	-231.91	in h: HF_monomer1 + MP2_monomer1 + correction_monomer1
E_monomer2	-231.91	in h: HF_monomer2 + MP2_monomer2 + correction_monomer2
HF_part	0.859956	kJ/mol: 2625.5*(HF_dimer-HF_monomer1-HF_monomer2)
MP2_part	-13.8147	kJ/mol: 2625.5*(MP2_dimer-MP2_monomer1-MP2_monomer2)
correction_part	2.36829	kJ/mol: 2625.5*(correction_dimer-correction_monomer1-correction_monomer2)
dE	-10.5865	kJ/mol: 2625.5*(E_dimer - E_monomer1 - E_monomer2)

[truncated: 15 more sheets: 11, 12, 13, 14, 15, 16, 17, 18, 19, 20, 21, 22, 23, 24, 25]
