# Supplementary material for: On the Potential Energy Surface of the Pyrene Dimer
Source: Int J Mol Sci. 2024 Oct 6;25(19):10762. doi: 10.3390/ijms251910762 (PMC11476719; doi:10.3390/ijms251910762)
Supplement: Supplementary file 1 [file ijms-25-10762-s001.zip › SI/DLPNO_layer2_BD.xlsx]

## Sheet: 1
beta_A = 171 deg; gamma_B = 250 deg; R = 490.00 pm
quantity (named in a self-explanatory way)	value	unit (with comments)
HF_dimer	-461.585	h (using the aQZ basis set)
HF_monomer1	-230.794	h (using the aQZ basis set)
HF_monomer2	-230.794	h (using the aQZ basis set)
	:
MP2aQZ_dimer	-2.04067	h (from the DLPNO approximation)
MP2aQZ_monomer1	-1.01608	h (from the DLPNO approximation)
MP2aQZ_monomer2	-1.01622	h (from the DLPNO approximation)
	:
CCaQZ_dimer	-2.17528	h (from the DLPNO approximation)
CCaQZ_monomer1	-1.0841	h (from the DLPNO approximation)
CCaQZ_monomer2	-1.0842	h (from the DLPNO approximation)
	:
CCaTZ_dimer	-2.08774	h (from the DLPNO approximation)
CCaTZ_monomer1	-1.04024	h (from the DLPNO approximation)
CCaTZ_monomer2	-1.04064	h (from the DLPNO approximation)
	:
MP2aTZ_dimer	-1.93728	h (from the DLPNO approximation)
MP2aTZ_monomer1	-0.96431	h (from the DLPNO approximation)
MP2aTZ_monomer2	-0.96473	h (from the DLPNO approximation)
	:
MP2_dimer	-2.11613	in h: (MP2aTZ_dimer*3^3 - MP2aQZ_dimer*4^3)/(3^3-4^3)
MP2_monomer1	-1.05386	in h: (MP2aTZ_monomer1*3^3 - MP2aQZ_monomer1*4^3)/(3^3-4^3)
MP2_monomer2	-1.0538	in h: (MP2aTZ_monomer2*3^3 - MP2aQZ_monomer2*4^3)/(3^3-4^3)
MP2correction_dimer	-2.11613	in h: (MP2aTZ_dimer*3^3 - MP2aQZ_dimer*4^3)/(3^3-4^3)
MP2correction_monomer1	-1.05386	in h: (MP2aTZ_monomer1*3^3 - MP2aQZ_monomer1*4^3)/(3^3-4^3)
MP2correction_monomer2	-1.0538	in h: (MP2aTZ_monomer2*3^3 - MP2aQZ_monomer2*4^3)/(3^3-4^3)
CCcorrection_dimer	-2.23915	in h: (CCaTZ_dimer*3^3 - CCaQZ_dimer*4^3)/(3^3-4^3)
CCcorrection_monomer1	-1.1161	in h: (CCaTZ_monomer1*3^3 - CCaQZ_monomer1*4^3)/(3^3-4^3)
CCcorrection_monomer2	-1.11599	in h: (CCaTZ_monomer2*3^3 - CCaQZ_monomer2*4^3)/(3^3-4^3)
correction_dimer	-0.123028	in h: CCcorrection_dimer - MP2correction_dimer
correction_monomer1	-0.0622372	in h: CCcorrection_monomer1 - MP2correction_monomer1
correction_monomer2	-0.0621914	in h: CCcorrection_monomer2 - MP2correction_monomer2
E_dimer	-463.824	in h: HF_dimer + MP2_dimer + correction_dimer
E_monomer1	-231.91	in h: HF_monomer1 + MP2_monomer1 + correction_monomer1
E_monomer2	-231.91	in h: HF_monomer2 + MP2_monomer2 + correction_monomer2
HF_part	7.35108	kJ/mol: 2625.5*(HF_dimer-HF_monomer1-HF_monomer2)
MP2_part	-22.231	kJ/mol: 2625.5*(MP2_dimer-MP2_monomer1-MP2_monomer2)
correction_part	3.67739	kJ/mol: 2625.5*(correction_dimer-correction_monomer1-correction_monomer2)
dE	-11.2025	kJ/mol: 2625.5*(E_dimer - E_monomer1 - E_monomer2)

## Sheet: 2
beta_A = 171 deg; gamma_B = 250 deg; R = 498.75 pm
quantity (named in a self-explanatory way)	value	unit (with comments)
HF_dimer	-461.586	h (using the aQZ basis set)
HF_monomer1	-230.794	h (using the aQZ basis set)
HF_monomer2	-230.794	h (using the aQZ basis set)
	:
MP2aQZ_dimer	-2.03954	h (from the DLPNO approximation)
MP2aQZ_monomer1	-1.01605	h (from the DLPNO approximation)
MP2aQZ_monomer2	-1.01618	h (from the DLPNO approximation)
	:
CCaQZ_dimer	-2.17433	h (from the DLPNO approximation)
CCaQZ_monomer1	-1.08408	h (from the DLPNO approximation)
CCaQZ_monomer2	-1.08417	h (from the DLPNO approximation)
	:
CCaTZ_dimer	-2.08669	h (from the DLPNO approximation)
CCaTZ_monomer1	-1.04017	h (from the DLPNO approximation)
CCaTZ_monomer2	-1.04056	h (from the DLPNO approximation)
	:
MP2aTZ_dimer	-1.9361	h (from the DLPNO approximation)
MP2aTZ_monomer1	-0.964247	h (from the DLPNO approximation)
MP2aTZ_monomer2	-0.964635	h (from the DLPNO approximation)
	:
MP2_dimer	-2.11502	in h: (MP2aTZ_dimer*3^3 - MP2aQZ_dimer*4^3)/(3^3-4^3)
MP2_monomer1	-1.05386	in h: (MP2aTZ_monomer1*3^3 - MP2aQZ_monomer1*4^3)/(3^3-4^3)
MP2_monomer2	-1.0538	in h: (MP2aTZ_monomer2*3^3 - MP2aQZ_monomer2*4^3)/(3^3-4^3)
MP2correction_dimer	-2.11502	in h: (MP2aTZ_dimer*3^3 - MP2aQZ_dimer*4^3)/(3^3-4^3)
MP2correction_monomer1	-1.05386	in h: (MP2aTZ_monomer1*3^3 - MP2aQZ_monomer1*4^3)/(3^3-4^3)
MP2correction_monomer2	-1.0538	in h: (MP2aTZ_monomer2*3^3 - MP2aQZ_monomer2*4^3)/(3^3-4^3)
CCcorrection_dimer	-2.23829	in h: (CCaTZ_dimer*3^3 - CCaQZ_dimer*4^3)/(3^3-4^3)
CCcorrection_monomer1	-1.11611	in h: (CCaTZ_monomer1*3^3 - CCaQZ_monomer1*4^3)/(3^3-4^3)
CCcorrection_monomer2	-1.11599	in h: (CCaTZ_monomer2*3^3 - CCaQZ_monomer2*4^3)/(3^3-4^3)
correction_dimer	-0.123266	in h: CCcorrection_dimer - MP2correction_dimer
correction_monomer1	-0.0622585	in h: CCcorrection_monomer1 - MP2correction_monomer1
correction_monomer2	-0.0621916	in h: CCcorrection_monomer2 - MP2correction_monomer2
E_dimer	-463.824	in h: HF_dimer + MP2_dimer + correction_dimer
E_monomer1	-231.91	in h: HF_monomer1 + MP2_monomer1 + correction_monomer1
E_monomer2	-231.91	in h: HF_monomer2 + MP2_monomer2 + correction_monomer2
HF_part	4.78374	kJ/mol: 2625.5*(HF_dimer-HF_monomer1-HF_monomer2)
MP2_part	-19.3384	kJ/mol: 2625.5*(MP2_dimer-MP2_monomer1-MP2_monomer2)
correction_part	3.10763	kJ/mol: 2625.5*(correction_dimer-correction_monomer1-correction_monomer2)
dE	-11.4471	kJ/mol: 2625.5*(E_dimer - E_monomer1 - E_monomer2)

## Sheet: 3
beta_A = 171 deg; gamma_B = 250 deg; R = 507.50 pm
quantity (named in a self-explanatory way)	value	unit (with comments)
HF_dimer	-461.586	h (using the aQZ basis set)
HF_monomer1	-230.794	h (using the aQZ basis set)
HF_monomer2	-230.794	h (using the aQZ basis set)
	:
MP2aQZ_dimer	-2.03867	h (from the DLPNO approximation)
MP2aQZ_monomer1	-1.01604	h (from the DLPNO approximation)
MP2aQZ_monomer2	-1.01615	h (from the DLPNO approximation)
	:
CCaQZ_dimer	-2.1736	h (from the DLPNO approximation)
CCaQZ_monomer1	-1.08406	h (from the DLPNO approximation)
CCaQZ_monomer2	-1.08414	h (from the DLPNO approximation)
	:
CCaTZ_dimer	-2.08599	h (from the DLPNO approximation)
CCaTZ_monomer1	-1.04013	h (from the DLPNO approximation)
CCaTZ_monomer2	-1.04049	h (from the DLPNO approximation)
	:
MP2aTZ_dimer	-1.93518	h (from the DLPNO approximation)
MP2aTZ_monomer1	-0.964201	h (from the DLPNO approximation)
MP2aTZ_monomer2	-0.964547	h (from the DLPNO approximation)
	:
MP2_dimer	-2.11419	in h: (MP2aTZ_dimer*3^3 - MP2aQZ_dimer*4^3)/(3^3-4^3)
MP2_monomer1	-1.05386	in h: (MP2aTZ_monomer1*3^3 - MP2aQZ_monomer1*4^3)/(3^3-4^3)
MP2_monomer2	-1.05381	in h: (MP2aTZ_monomer2*3^3 - MP2aQZ_monomer2*4^3)/(3^3-4^3)
MP2correction_dimer	-2.11419	in h: (MP2aTZ_dimer*3^3 - MP2aQZ_dimer*4^3)/(3^3-4^3)
MP2correction_monomer1	-1.05386	in h: (MP2aTZ_monomer1*3^3 - MP2aQZ_monomer1*4^3)/(3^3-4^3)
MP2correction_monomer2	-1.05381	in h: (MP2aTZ_monomer2*3^3 - MP2aQZ_monomer2*4^3)/(3^3-4^3)
CCcorrection_dimer	-2.23754	in h: (CCaTZ_dimer*3^3 - CCaQZ_dimer*4^3)/(3^3-4^3)
CCcorrection_monomer1	-1.11612	in h: (CCaTZ_monomer1*3^3 - CCaQZ_monomer1*4^3)/(3^3-4^3)
CCcorrection_monomer2	-1.116	in h: (CCaTZ_monomer2*3^3 - CCaQZ_monomer2*4^3)/(3^3-4^3)
correction_dimer	-0.12335	in h: CCcorrection_dimer - MP2correction_dimer
correction_monomer1	-0.0622513	in h: CCcorrection_monomer1 - MP2correction_monomer1
correction_monomer2	-0.06219	in h: CCcorrection_monomer2 - MP2correction_monomer2
E_dimer	-463.824	in h: HF_dimer + MP2_dimer + correction_dimer
E_monomer1	-231.91	in h: HF_monomer1 + MP2_monomer1 + correction_monomer1
E_monomer2	-231.91	in h: HF_monomer2 + MP2_monomer2 + correction_monomer2
HF_part	3.25704	kJ/mol: 2625.5*(HF_dimer-HF_monomer1-HF_monomer2)
MP2_part	-17.1041	kJ/mol: 2625.5*(MP2_dimer-MP2_monomer1-MP2_monomer2)
correction_part	2.86471	kJ/mol: 2625.5*(correction_dimer-correction_monomer1-correction_monomer2)
dE	-10.9823	kJ/mol: 2625.5*(E_dimer - E_monomer1 - E_monomer2)

## Sheet: 4
beta_A = 171 deg; gamma_B = 250 deg; R = 516.25 pm
quantity (named in a self-explanatory way)	value	unit (with comments)
HF_dimer	-461.587	h (using the aQZ basis set)
HF_monomer1	-230.794	h (using the aQZ basis set)
HF_monomer2	-230.794	h (using the aQZ basis set)
	:
MP2aQZ_dimer	-2.03785	h (from the DLPNO approximation)
MP2aQZ_monomer1	-1.01602	h (from the DLPNO approximation)
MP2aQZ_monomer2	-1.01612	h (from the DLPNO approximation)
	:
CCaQZ_dimer	-2.17293	h (from the DLPNO approximation)
CCaQZ_monomer1	-1.08405	h (from the DLPNO approximation)
CCaQZ_monomer2	-1.08412	h (from the DLPNO approximation)
	:
CCaTZ_dimer	-2.08524	h (from the DLPNO approximation)
CCaTZ_monomer1	-1.04009	h (from the DLPNO approximation)
CCaTZ_monomer2	-1.04041	h (from the DLPNO approximation)
	:
MP2aTZ_dimer	-1.93431	h (from the DLPNO approximation)
MP2aTZ_monomer1	-0.964158	h (from the DLPNO approximation)
MP2aTZ_monomer2	-0.96448	h (from the DLPNO approximation)
	:
MP2_dimer	-2.1134	in h: (MP2aTZ_dimer*3^3 - MP2aQZ_dimer*4^3)/(3^3-4^3)
MP2_monomer1	-1.05386	in h: (MP2aTZ_monomer1*3^3 - MP2aQZ_monomer1*4^3)/(3^3-4^3)
MP2_monomer2	-1.0538	in h: (MP2aTZ_monomer2*3^3 - MP2aQZ_monomer2*4^3)/(3^3-4^3)
MP2correction_dimer	-2.1134	in h: (MP2aTZ_dimer*3^3 - MP2aQZ_dimer*4^3)/(3^3-4^3)
MP2correction_monomer1	-1.05386	in h: (MP2aTZ_monomer1*3^3 - MP2aQZ_monomer1*4^3)/(3^3-4^3)
MP2correction_monomer2	-1.0538	in h: (MP2aTZ_monomer2*3^3 - MP2aQZ_monomer2*4^3)/(3^3-4^3)
CCcorrection_dimer	-2.23692	in h: (CCaTZ_dimer*3^3 - CCaQZ_dimer*4^3)/(3^3-4^3)
CCcorrection_monomer1	-1.11612	in h: (CCaTZ_monomer1*3^3 - CCaQZ_monomer1*4^3)/(3^3-4^3)
CCcorrection_monomer2	-1.11601	in h: (CCaTZ_monomer2*3^3 - CCaQZ_monomer2*4^3)/(3^3-4^3)
correction_dimer	-0.123524	in h: CCcorrection_dimer - MP2correction_dimer
correction_monomer1	-0.0622579	in h: CCcorrection_monomer1 - MP2correction_monomer1
correction_monomer2	-0.0622095	in h: CCcorrection_monomer2 - MP2correction_monomer2
E_dimer	-463.824	in h: HF_dimer + MP2_dimer + correction_dimer
E_monomer1	-231.91	in h: HF_monomer1 + MP2_monomer1 + correction_monomer1
E_monomer2	-231.91	in h: HF_monomer2 + MP2_monomer2 + correction_monomer2
HF_part	1.95214	kJ/mol: 2625.5*(HF_dimer-HF_monomer1-HF_monomer2)
MP2_part	-15.0555	kJ/mol: 2625.5*(MP2_dimer-MP2_monomer1-MP2_monomer2)
correction_part	2.47767	kJ/mol: 2625.5*(correction_dimer-correction_monomer1-correction_monomer2)
dE	-10.6257	kJ/mol: 2625.5*(E_dimer - E_monomer1 - E_monomer2)

## Sheet: 5
beta_A = 171 deg; gamma_B = 250 deg; R = 525.00 pm
quantity (named in a self-explanatory way)	value	unit (with comments)
HF_dimer	-461.587	h (using the aQZ basis set)
HF_monomer1	-230.794	h (using the aQZ basis set)
HF_monomer2	-230.794	h (using the aQZ basis set)
	:
MP2aQZ_dimer	-2.0372	h (from the DLPNO approximation)
MP2aQZ_monomer1	-1.016	h (from the DLPNO approximation)
MP2aQZ_monomer2	-1.01609	h (from the DLPNO approximation)
	:
CCaQZ_dimer	-2.17239	h (from the DLPNO approximation)
CCaQZ_monomer1	-1.08403	h (from the DLPNO approximation)
CCaQZ_monomer2	-1.0841	h (from the DLPNO approximation)
	:
CCaTZ_dimer	-2.08458	h (from the DLPNO approximation)
CCaTZ_monomer1	-1.04006	h (from the DLPNO approximation)
CCaTZ_monomer2	-1.04036	h (from the DLPNO approximation)
	:
MP2aTZ_dimer	-1.93358	h (from the DLPNO approximation)
MP2aTZ_monomer1	-0.964124	h (from the DLPNO approximation)
MP2aTZ_monomer2	-0.964425	h (from the DLPNO approximation)
	:
MP2_dimer	-2.11281	in h: (MP2aTZ_dimer*3^3 - MP2aQZ_dimer*4^3)/(3^3-4^3)
MP2_monomer1	-1.05386	in h: (MP2aTZ_monomer1*3^3 - MP2aQZ_monomer1*4^3)/(3^3-4^3)
MP2_monomer2	-1.05378	in h: (MP2aTZ_monomer2*3^3 - MP2aQZ_monomer2*4^3)/(3^3-4^3)
MP2correction_dimer	-2.11281	in h: (MP2aTZ_dimer*3^3 - MP2aQZ_dimer*4^3)/(3^3-4^3)
MP2correction_monomer1	-1.05386	in h: (MP2aTZ_monomer1*3^3 - MP2aQZ_monomer1*4^3)/(3^3-4^3)
MP2correction_monomer2	-1.05378	in h: (MP2aTZ_monomer2*3^3 - MP2aQZ_monomer2*4^3)/(3^3-4^3)
CCcorrection_dimer	-2.23648	in h: (CCaTZ_dimer*3^3 - CCaQZ_dimer*4^3)/(3^3-4^3)
CCcorrection_monomer1	-1.11612	in h: (CCaTZ_monomer1*3^3 - CCaQZ_monomer1*4^3)/(3^3-4^3)
CCcorrection_monomer2	-1.11602	in h: (CCaTZ_monomer2*3^3 - CCaQZ_monomer2*4^3)/(3^3-4^3)
correction_dimer	-0.123667	in h: CCcorrection_dimer - MP2correction_dimer
correction_monomer1	-0.0622637	in h: CCcorrection_monomer1 - MP2correction_monomer1
correction_monomer2	-0.0622334	in h: CCcorrection_monomer2 - MP2correction_monomer2
E_dimer	-463.824	in h: HF_dimer + MP2_dimer + correction_dimer
E_monomer1	-231.91	in h: HF_monomer1 + MP2_monomer1 + correction_monomer1
E_monomer2	-231.91	in h: HF_monomer2 + MP2_monomer2 + correction_monomer2
HF_part	0.99005	kJ/mol: 2625.5*(HF_dimer-HF_monomer1-HF_monomer2)
MP2_part	-13.5697	kJ/mol: 2625.5*(MP2_dimer-MP2_monomer1-MP2_monomer2)
correction_part	2.17828	kJ/mol: 2625.5*(correction_dimer-correction_monomer1-correction_monomer2)
dE	-10.4014	kJ/mol: 2625.5*(E_dimer - E_monomer1 - E_monomer2)

## Sheet: 6
beta_A = 171 deg; gamma_B = 255 deg; R = 490.00 pm
quantity (named in a self-explanatory way)	value	unit (with comments)
HF_dimer	-461.585	h (using the aQZ basis set)
HF_monomer1	-230.794	h (using the aQZ basis set)
HF_monomer2	-230.794	h (using the aQZ basis set)
	:
MP2aQZ_dimer	-2.04068	h (from the DLPNO approximation)
MP2aQZ_monomer1	-1.01608	h (from the DLPNO approximation)
MP2aQZ_monomer2	-1.01623	h (from the DLPNO approximation)
	:
CCaQZ_dimer	-2.17524	h (from the DLPNO approximation)
CCaQZ_monomer1	-1.08409	h (from the DLPNO approximation)
CCaQZ_monomer2	-1.08421	h (from the DLPNO approximation)
	:
CCaTZ_dimer	-2.08771	h (from the DLPNO approximation)
CCaTZ_monomer1	-1.04024	h (from the DLPNO approximation)
CCaTZ_monomer2	-1.04066	h (from the DLPNO approximation)
	:
MP2aTZ_dimer	-1.93729	h (from the DLPNO approximation)
MP2aTZ_monomer1	-0.964313	h (from the DLPNO approximation)
MP2aTZ_monomer2	-0.964757	h (from the DLPNO approximation)
	:
MP2_dimer	-2.11613	in h: (MP2aTZ_dimer*3^3 - MP2aQZ_dimer*4^3)/(3^3-4^3)
MP2_monomer1	-1.05386	in h: (MP2aTZ_monomer1*3^3 - MP2aQZ_monomer1*4^3)/(3^3-4^3)
MP2_monomer2	-1.05379	in h: (MP2aTZ_monomer2*3^3 - MP2aQZ_monomer2*4^3)/(3^3-4^3)
MP2correction_dimer	-2.11613	in h: (MP2aTZ_dimer*3^3 - MP2aQZ_dimer*4^3)/(3^3-4^3)
MP2correction_monomer1	-1.05386	in h: (MP2aTZ_monomer1*3^3 - MP2aQZ_monomer1*4^3)/(3^3-4^3)
MP2correction_monomer2	-1.05379	in h: (MP2aTZ_monomer2*3^3 - MP2aQZ_monomer2*4^3)/(3^3-4^3)
CCcorrection_dimer	-2.23912	in h: (CCaTZ_dimer*3^3 - CCaQZ_dimer*4^3)/(3^3-4^3)
CCcorrection_monomer1	-1.1161	in h: (CCaTZ_monomer1*3^3 - CCaQZ_monomer1*4^3)/(3^3-4^3)
CCcorrection_monomer2	-1.11598	in h: (CCaTZ_monomer2*3^3 - CCaQZ_monomer2*4^3)/(3^3-4^3)
correction_dimer	-0.122988	in h: CCcorrection_dimer - MP2correction_dimer
correction_monomer1	-0.0622358	in h: CCcorrection_monomer1 - MP2correction_monomer1
correction_monomer2	-0.0621866	in h: CCcorrection_monomer2 - MP2correction_monomer2
E_dimer	-463.824	in h: HF_dimer + MP2_dimer + correction_dimer
E_monomer1	-231.91	in h: HF_monomer1 + MP2_monomer1 + correction_monomer1
E_monomer2	-231.91	in h: HF_monomer2 + MP2_monomer2 + correction_monomer2
HF_part	6.53253	kJ/mol: 2625.5*(HF_dimer-HF_monomer1-HF_monomer2)
MP2_part	-22.2495	kJ/mol: 2625.5*(MP2_dimer-MP2_monomer1-MP2_monomer2)
correction_part	3.76493	kJ/mol: 2625.5*(correction_dimer-correction_monomer1-correction_monomer2)
dE	-11.952	kJ/mol: 2625.5*(E_dimer - E_monomer1 - E_monomer2)

## Sheet: 7
beta_A = 171 deg; gamma_B = 255 deg; R = 498.75 pm
quantity (named in a self-explanatory way)	value	unit (with comments)
HF_dimer	-461.586	h (using the aQZ basis set)
HF_monomer1	-230.794	h (using the aQZ basis set)
HF_monomer2	-230.794	h (using the aQZ basis set)
	:
MP2aQZ_dimer	-2.03958	h (from the DLPNO approximation)
MP2aQZ_monomer1	-1.01606	h (from the DLPNO approximation)
MP2aQZ_monomer2	-1.01619	h (from the DLPNO approximation)
	:
CCaQZ_dimer	-2.17437	h (from the DLPNO approximation)
CCaQZ_monomer1	-1.08408	h (from the DLPNO approximation)
CCaQZ_monomer2	-1.08418	h (from the DLPNO approximation)
	:
CCaTZ_dimer	-2.08678	h (from the DLPNO approximation)
CCaTZ_monomer1	-1.04019	h (from the DLPNO approximation)
CCaTZ_monomer2	-1.04058	h (from the DLPNO approximation)
	:
MP2aTZ_dimer	-1.93614	h (from the DLPNO approximation)
MP2aTZ_monomer1	-0.964247	h (from the DLPNO approximation)
MP2aTZ_monomer2	-0.964657	h (from the DLPNO approximation)
	:
MP2_dimer	-2.11506	in h: (MP2aTZ_dimer*3^3 - MP2aQZ_dimer*4^3)/(3^3-4^3)
MP2_monomer1	-1.05387	in h: (MP2aTZ_monomer1*3^3 - MP2aQZ_monomer1*4^3)/(3^3-4^3)
MP2_monomer2	-1.0538	in h: (MP2aTZ_monomer2*3^3 - MP2aQZ_monomer2*4^3)/(3^3-4^3)
MP2correction_dimer	-2.11506	in h: (MP2aTZ_dimer*3^3 - MP2aQZ_dimer*4^3)/(3^3-4^3)
MP2correction_monomer1	-1.05387	in h: (MP2aTZ_monomer1*3^3 - MP2aQZ_monomer1*4^3)/(3^3-4^3)
MP2correction_monomer2	-1.0538	in h: (MP2aTZ_monomer2*3^3 - MP2aQZ_monomer2*4^3)/(3^3-4^3)
CCcorrection_dimer	-2.23829	in h: (CCaTZ_dimer*3^3 - CCaQZ_dimer*4^3)/(3^3-4^3)
CCcorrection_monomer1	-1.1161	in h: (CCaTZ_monomer1*3^3 - CCaQZ_monomer1*4^3)/(3^3-4^3)
CCcorrection_monomer2	-1.11599	in h: (CCaTZ_monomer2*3^3 - CCaQZ_monomer2*4^3)/(3^3-4^3)
correction_dimer	-0.123227	in h: CCcorrection_dimer - MP2correction_dimer
correction_monomer1	-0.0622345	in h: CCcorrection_monomer1 - MP2correction_monomer1
correction_monomer2	-0.0621858	in h: CCcorrection_monomer2 - MP2correction_monomer2
E_dimer	-463.824	in h: HF_dimer + MP2_dimer + correction_dimer
E_monomer1	-231.91	in h: HF_monomer1 + MP2_monomer1 + correction_monomer1
E_monomer2	-231.91	in h: HF_monomer2 + MP2_monomer2 + correction_monomer2
HF_part	4.37374	kJ/mol: 2625.5*(HF_dimer-HF_monomer1-HF_monomer2)
MP2_part	-19.4031	kJ/mol: 2625.5*(MP2_dimer-MP2_monomer1-MP2_monomer2)
correction_part	3.13182	kJ/mol: 2625.5*(correction_dimer-correction_monomer1-correction_monomer2)
dE	-11.8975	kJ/mol: 2625.5*(E_dimer - E_monomer1 - E_monomer2)

## Sheet: 8
beta_A = 171 deg; gamma_B = 255 deg; R = 507.50 pm
quantity (named in a self-explanatory way)	value	unit (with comments)
HF_dimer	-461.586	h (using the aQZ basis set)
HF_monomer1	-230.794	h (using the aQZ basis set)
HF_monomer2	-230.794	h (using the aQZ basis set)
	:
MP2aQZ_dimer	-2.03866	h (from the DLPNO approximation)
MP2aQZ_monomer1	-1.01604	h (from the DLPNO approximation)
MP2aQZ_monomer2	-1.01615	h (from the DLPNO approximation)
	:
CCaQZ_dimer	-2.17362	h (from the DLPNO approximation)
CCaQZ_monomer1	-1.08406	h (from the DLPNO approximation)
CCaQZ_monomer2	-1.08415	h (from the DLPNO approximation)
	:
CCaTZ_dimer	-2.08597	h (from the DLPNO approximation)
CCaTZ_monomer1	-1.04014	h (from the DLPNO approximation)
CCaTZ_monomer2	-1.04051	h (from the DLPNO approximation)
	:
MP2aTZ_dimer	-1.93516	h (from the DLPNO approximation)
MP2aTZ_monomer1	-0.96421	h (from the DLPNO approximation)
MP2aTZ_monomer2	-0.964589	h (from the DLPNO approximation)
	:
MP2_dimer	-2.11418	in h: (MP2aTZ_dimer*3^3 - MP2aQZ_dimer*4^3)/(3^3-4^3)
MP2_monomer1	-1.05386	in h: (MP2aTZ_monomer1*3^3 - MP2aQZ_monomer1*4^3)/(3^3-4^3)
MP2_monomer2	-1.05378	in h: (MP2aTZ_monomer2*3^3 - MP2aQZ_monomer2*4^3)/(3^3-4^3)
MP2correction_dimer	-2.11418	in h: (MP2aTZ_dimer*3^3 - MP2aQZ_dimer*4^3)/(3^3-4^3)
MP2correction_monomer1	-1.05386	in h: (MP2aTZ_monomer1*3^3 - MP2aQZ_monomer1*4^3)/(3^3-4^3)
MP2correction_monomer2	-1.05378	in h: (MP2aTZ_monomer2*3^3 - MP2aQZ_monomer2*4^3)/(3^3-4^3)
CCcorrection_dimer	-2.23758	in h: (CCaTZ_dimer*3^3 - CCaQZ_dimer*4^3)/(3^3-4^3)
CCcorrection_monomer1	-1.11611	in h: (CCaTZ_monomer1*3^3 - CCaQZ_monomer1*4^3)/(3^3-4^3)
CCcorrection_monomer2	-1.116	in h: (CCaTZ_monomer2*3^3 - CCaQZ_monomer2*4^3)/(3^3-4^3)
correction_dimer	-0.123399	in h: CCcorrection_dimer - MP2correction_dimer
correction_monomer1	-0.0622463	in h: CCcorrection_monomer1 - MP2correction_monomer1
correction_monomer2	-0.0622191	in h: CCcorrection_monomer2 - MP2correction_monomer2
E_dimer	-463.824	in h: HF_dimer + MP2_dimer + correction_dimer
E_monomer1	-231.91	in h: HF_monomer1 + MP2_monomer1 + correction_monomer1
E_monomer2	-231.91	in h: HF_monomer2 + MP2_monomer2 + correction_monomer2
HF_part	2.75622	kJ/mol: 2625.5*(HF_dimer-HF_monomer1-HF_monomer2)
MP2_part	-17.1565	kJ/mol: 2625.5*(MP2_dimer-MP2_monomer1-MP2_monomer2)
correction_part	2.79935	kJ/mol: 2625.5*(correction_dimer-correction_monomer1-correction_monomer2)
dE	-11.6009	kJ/mol: 2625.5*(E_dimer - E_monomer1 - E_monomer2)

## Sheet: 9
beta_A = 171 deg; gamma_B = 255 deg; R = 516.25 pm
quantity (named in a self-explanatory way)	value	unit (with comments)
HF_dimer	-461.587	h (using the aQZ basis set)
HF_monomer1	-230.794	h (using the aQZ basis set)
HF_monomer2	-230.794	h (using the aQZ basis set)
	:
MP2aQZ_dimer	-2.03789	h (from the DLPNO approximation)
MP2aQZ_monomer1	-1.01602	h (from the DLPNO approximation)
MP2aQZ_monomer2	-1.01611	h (from the DLPNO approximation)
	:
CCaQZ_dimer	-2.17293	h (from the DLPNO approximation)
CCaQZ_monomer1	-1.08405	h (from the DLPNO approximation)
CCaQZ_monomer2	-1.08412	h (from the DLPNO approximation)
	:
CCaTZ_dimer	-2.08523	h (from the DLPNO approximation)
CCaTZ_monomer1	-1.0401	h (from the DLPNO approximation)
CCaTZ_monomer2	-1.04044	h (from the DLPNO approximation)
	:
MP2aTZ_dimer	-1.93434	h (from the DLPNO approximation)
MP2aTZ_monomer1	-0.964172	h (from the DLPNO approximation)
MP2aTZ_monomer2	-0.964509	h (from the DLPNO approximation)
	:
MP2_dimer	-2.11346	in h: (MP2aTZ_dimer*3^3 - MP2aQZ_dimer*4^3)/(3^3-4^3)
MP2_monomer1	-1.05386	in h: (MP2aTZ_monomer1*3^3 - MP2aQZ_monomer1*4^3)/(3^3-4^3)
MP2_monomer2	-1.05377	in h: (MP2aTZ_monomer2*3^3 - MP2aQZ_monomer2*4^3)/(3^3-4^3)
MP2correction_dimer	-2.11346	in h: (MP2aTZ_dimer*3^3 - MP2aQZ_dimer*4^3)/(3^3-4^3)
MP2correction_monomer1	-1.05386	in h: (MP2aTZ_monomer1*3^3 - MP2aQZ_monomer1*4^3)/(3^3-4^3)
MP2correction_monomer2	-1.05377	in h: (MP2aTZ_monomer2*3^3 - MP2aQZ_monomer2*4^3)/(3^3-4^3)
CCcorrection_dimer	-2.23693	in h: (CCaTZ_dimer*3^3 - CCaQZ_dimer*4^3)/(3^3-4^3)
CCcorrection_monomer1	-1.11612	in h: (CCaTZ_monomer1*3^3 - CCaQZ_monomer1*4^3)/(3^3-4^3)
CCcorrection_monomer2	-1.11598	in h: (CCaTZ_monomer2*3^3 - CCaQZ_monomer2*4^3)/(3^3-4^3)
correction_dimer	-0.123477	in h: CCcorrection_dimer - MP2correction_dimer
correction_monomer1	-0.0622556	in h: CCcorrection_monomer1 - MP2correction_monomer1
correction_monomer2	-0.0622154	in h: CCcorrection_monomer2 - MP2correction_monomer2
E_dimer	-463.824	in h: HF_dimer + MP2_dimer + correction_dimer
E_monomer1	-231.91	in h: HF_monomer1 + MP2_monomer1 + correction_monomer1
E_monomer2	-231.91	in h: HF_monomer2 + MP2_monomer2 + correction_monomer2
HF_part	1.55435	kJ/mol: 2625.5*(HF_dimer-HF_monomer1-HF_monomer2)
MP2_part	-15.3037	kJ/mol: 2625.5*(MP2_dimer-MP2_monomer1-MP2_monomer2)
correction_part	2.60982	kJ/mol: 2625.5*(correction_dimer-correction_monomer1-correction_monomer2)
dE	-11.1395	kJ/mol: 2625.5*(E_dimer - E_monomer1 - E_monomer2)

## Sheet: 10
beta_A = 171 deg; gamma_B = 255 deg; R = 525.00 pm
quantity (named in a self-explanatory way)	value	unit (with comments)
HF_dimer	-461.587	h (using the aQZ basis set)
HF_monomer1	-230.794	h (using the aQZ basis set)
HF_monomer2	-230.794	h (using the aQZ basis set)
	:
MP2aQZ_dimer	-2.03713	h (from the DLPNO approximation)
MP2aQZ_monomer1	-1.016	h (from the DLPNO approximation)
MP2aQZ_monomer2	-1.01608	h (from the DLPNO approximation)
	:
CCaQZ_dimer	-2.17234	h (from the DLPNO approximation)
CCaQZ_monomer1	-1.08403	h (from the DLPNO approximation)
CCaQZ_monomer2	-1.08409	h (from the DLPNO approximation)
	:
CCaTZ_dimer	-2.08458	h (from the DLPNO approximation)
CCaTZ_monomer1	-1.04006	h (from the DLPNO approximation)
CCaTZ_monomer2	-1.04038	h (from the DLPNO approximation)
	:
MP2aTZ_dimer	-1.93354	h (from the DLPNO approximation)
MP2aTZ_monomer1	-0.964131	h (from the DLPNO approximation)
MP2aTZ_monomer2	-0.964442	h (from the DLPNO approximation)
	:
MP2_dimer	-2.11272	in h: (MP2aTZ_dimer*3^3 - MP2aQZ_dimer*4^3)/(3^3-4^3)
MP2_monomer1	-1.05385	in h: (MP2aTZ_monomer1*3^3 - MP2aQZ_monomer1*4^3)/(3^3-4^3)
MP2_monomer2	-1.05377	in h: (MP2aTZ_monomer2*3^3 - MP2aQZ_monomer2*4^3)/(3^3-4^3)
MP2correction_dimer	-2.11272	in h: (MP2aTZ_dimer*3^3 - MP2aQZ_dimer*4^3)/(3^3-4^3)
MP2correction_monomer1	-1.05385	in h: (MP2aTZ_monomer1*3^3 - MP2aQZ_monomer1*4^3)/(3^3-4^3)
MP2correction_monomer2	-1.05377	in h: (MP2aTZ_monomer2*3^3 - MP2aQZ_monomer2*4^3)/(3^3-4^3)
CCcorrection_dimer	-2.23638	in h: (CCaTZ_dimer*3^3 - CCaQZ_dimer*4^3)/(3^3-4^3)
CCcorrection_monomer1	-1.11612	in h: (CCaTZ_monomer1*3^3 - CCaQZ_monomer1*4^3)/(3^3-4^3)
CCcorrection_monomer2	-1.11599	in h: (CCaTZ_monomer2*3^3 - CCaQZ_monomer2*4^3)/(3^3-4^3)
correction_dimer	-0.123654	in h: CCcorrection_dimer - MP2correction_dimer
correction_monomer1	-0.0622683	in h: CCcorrection_monomer1 - MP2correction_monomer1
correction_monomer2	-0.0622215	in h: CCcorrection_monomer2 - MP2correction_monomer2
E_dimer	-463.824	in h: HF_dimer + MP2_dimer + correction_dimer
E_monomer1	-231.91	in h: HF_monomer1 + MP2_monomer1 + correction_monomer1
E_monomer2	-231.91	in h: HF_monomer2 + MP2_monomer2 + correction_monomer2
HF_part	0.670369	kJ/mol: 2625.5*(HF_dimer-HF_monomer1-HF_monomer2)
MP2_part	-13.3954	kJ/mol: 2625.5*(MP2_dimer-MP2_monomer1-MP2_monomer2)
correction_part	2.19363	kJ/mol: 2625.5*(correction_dimer-correction_monomer1-correction_monomer2)
dE	-10.5314	kJ/mol: 2625.5*(E_dimer - E_monomer1 - E_monomer2)

[truncated: 15 more sheets: 11, 12, 13, 14, 15, 16, 17, 18, 19, 20, 21, 22, 23, 24, 25]
