# Supplementary material for: On the Potential Energy Surface of the Pyrene Dimer
Source: Int J Mol Sci. 2024 Oct 6;25(19):10762. doi: 10.3390/ijms251910762 (PMC11476719; doi:10.3390/ijms251910762)
Supplement: Supplementary file 1 [file ijms-25-10762-s001.zip › SI/DLPNO_layer3_BD.xlsx]

## Sheet: 1
beta_A = 174 deg; gamma_B = 250 deg; R = 490.00 pm
quantity (named in a self-explanatory way)	value	unit (with comments)
HF_dimer	-461.585	h (using the aQZ basis set)
HF_monomer1	-230.794	h (using the aQZ basis set)
HF_monomer2	-230.794	h (using the aQZ basis set)
	:
MP2aQZ_dimer	-2.04055	h (from the DLPNO approximation)
MP2aQZ_monomer1	-1.01608	h (from the DLPNO approximation)
MP2aQZ_monomer2	-1.01621	h (from the DLPNO approximation)
	:
CCaQZ_dimer	-2.17519	h (from the DLPNO approximation)
CCaQZ_monomer1	-1.08409	h (from the DLPNO approximation)
CCaQZ_monomer2	-1.08419	h (from the DLPNO approximation)
	:
CCaTZ_dimer	-2.08763	h (from the DLPNO approximation)
CCaTZ_monomer1	-1.04023	h (from the DLPNO approximation)
CCaTZ_monomer2	-1.04062	h (from the DLPNO approximation)
	:
MP2aTZ_dimer	-1.93713	h (from the DLPNO approximation)
MP2aTZ_monomer1	-0.964296	h (from the DLPNO approximation)
MP2aTZ_monomer2	-0.964718	h (from the DLPNO approximation)
	:
MP2_dimer	-2.11602	in h: (MP2aTZ_dimer*3^3 - MP2aQZ_dimer*4^3)/(3^3-4^3)
MP2_monomer1	-1.05387	in h: (MP2aTZ_monomer1*3^3 - MP2aQZ_monomer1*4^3)/(3^3-4^3)
MP2_monomer2	-1.05378	in h: (MP2aTZ_monomer2*3^3 - MP2aQZ_monomer2*4^3)/(3^3-4^3)
MP2correction_dimer	-2.11602	in h: (MP2aTZ_dimer*3^3 - MP2aQZ_dimer*4^3)/(3^3-4^3)
MP2correction_monomer1	-1.05387	in h: (MP2aTZ_monomer1*3^3 - MP2aQZ_monomer1*4^3)/(3^3-4^3)
MP2correction_monomer2	-1.05378	in h: (MP2aTZ_monomer2*3^3 - MP2aQZ_monomer2*4^3)/(3^3-4^3)
CCcorrection_dimer	-2.23909	in h: (CCaTZ_dimer*3^3 - CCaQZ_dimer*4^3)/(3^3-4^3)
CCcorrection_monomer1	-1.1161	in h: (CCaTZ_monomer1*3^3 - CCaQZ_monomer1*4^3)/(3^3-4^3)
CCcorrection_monomer2	-1.11598	in h: (CCaTZ_monomer2*3^3 - CCaQZ_monomer2*4^3)/(3^3-4^3)
correction_dimer	-0.123072	in h: CCcorrection_dimer - MP2correction_dimer
correction_monomer1	-0.0622316	in h: CCcorrection_monomer1 - MP2correction_monomer1
correction_monomer2	-0.0621997	in h: CCcorrection_monomer2 - MP2correction_monomer2
E_dimer	-463.824	in h: HF_dimer + MP2_dimer + correction_dimer
E_monomer1	-231.91	in h: HF_monomer1 + MP2_monomer1 + correction_monomer1
E_monomer2	-231.91	in h: HF_monomer2 + MP2_monomer2 + correction_monomer2
HF_part	7.25909	kJ/mol: 2625.5*(HF_dimer-HF_monomer1-HF_monomer2)
MP2_part	-21.9831	kJ/mol: 2625.5*(MP2_dimer-MP2_monomer1-MP2_monomer2)
correction_part	3.56793	kJ/mol: 2625.5*(correction_dimer-correction_monomer1-correction_monomer2)
dE	-11.1561	kJ/mol: 2625.5*(E_dimer - E_monomer1 - E_monomer2)

## Sheet: 2
beta_A = 174 deg; gamma_B = 250 deg; R = 498.75 pm
quantity (named in a self-explanatory way)	value	unit (with comments)
HF_dimer	-461.586	h (using the aQZ basis set)
HF_monomer1	-230.794	h (using the aQZ basis set)
HF_monomer2	-230.794	h (using the aQZ basis set)
	:
MP2aQZ_dimer	-2.03955	h (from the DLPNO approximation)
MP2aQZ_monomer1	-1.01606	h (from the DLPNO approximation)
MP2aQZ_monomer2	-1.01617	h (from the DLPNO approximation)
	:
CCaQZ_dimer	-2.17435	h (from the DLPNO approximation)
CCaQZ_monomer1	-1.08408	h (from the DLPNO approximation)
CCaQZ_monomer2	-1.08416	h (from the DLPNO approximation)
	:
CCaTZ_dimer	-2.08672	h (from the DLPNO approximation)
CCaTZ_monomer1	-1.04018	h (from the DLPNO approximation)
CCaTZ_monomer2	-1.04055	h (from the DLPNO approximation)
	:
MP2aTZ_dimer	-1.93608	h (from the DLPNO approximation)
MP2aTZ_monomer1	-0.964245	h (from the DLPNO approximation)
MP2aTZ_monomer2	-0.964636	h (from the DLPNO approximation)
	:
MP2_dimer	-2.11505	in h: (MP2aTZ_dimer*3^3 - MP2aQZ_dimer*4^3)/(3^3-4^3)
MP2_monomer1	-1.05387	in h: (MP2aTZ_monomer1*3^3 - MP2aQZ_monomer1*4^3)/(3^3-4^3)
MP2_monomer2	-1.05377	in h: (MP2aTZ_monomer2*3^3 - MP2aQZ_monomer2*4^3)/(3^3-4^3)
MP2correction_dimer	-2.11505	in h: (MP2aTZ_dimer*3^3 - MP2aQZ_dimer*4^3)/(3^3-4^3)
MP2correction_monomer1	-1.05387	in h: (MP2aTZ_monomer1*3^3 - MP2aQZ_monomer1*4^3)/(3^3-4^3)
MP2correction_monomer2	-1.05377	in h: (MP2aTZ_monomer2*3^3 - MP2aQZ_monomer2*4^3)/(3^3-4^3)
CCcorrection_dimer	-2.23829	in h: (CCaTZ_dimer*3^3 - CCaQZ_dimer*4^3)/(3^3-4^3)
CCcorrection_monomer1	-1.11611	in h: (CCaTZ_monomer1*3^3 - CCaQZ_monomer1*4^3)/(3^3-4^3)
CCcorrection_monomer2	-1.11598	in h: (CCaTZ_monomer2*3^3 - CCaQZ_monomer2*4^3)/(3^3-4^3)
correction_dimer	-0.123235	in h: CCcorrection_dimer - MP2correction_dimer
correction_monomer1	-0.0622434	in h: CCcorrection_monomer1 - MP2correction_monomer1
correction_monomer2	-0.0622113	in h: CCcorrection_monomer2 - MP2correction_monomer2
E_dimer	-463.824	in h: HF_dimer + MP2_dimer + correction_dimer
E_monomer1	-231.91	in h: HF_monomer1 + MP2_monomer1 + correction_monomer1
E_monomer2	-231.91	in h: HF_monomer2 + MP2_monomer2 + correction_monomer2
HF_part	4.92434	kJ/mol: 2625.5*(HF_dimer-HF_monomer1-HF_monomer2)
MP2_part	-19.4641	kJ/mol: 2625.5*(MP2_dimer-MP2_monomer1-MP2_monomer2)
correction_part	3.20301	kJ/mol: 2625.5*(correction_dimer-correction_monomer1-correction_monomer2)
dE	-11.3368	kJ/mol: 2625.5*(E_dimer - E_monomer1 - E_monomer2)

## Sheet: 3
beta_A = 174 deg; gamma_B = 250 deg; R = 507.50 pm
quantity (named in a self-explanatory way)	value	unit (with comments)
HF_dimer	-461.586	h (using the aQZ basis set)
HF_monomer1	-230.794	h (using the aQZ basis set)
HF_monomer2	-230.794	h (using the aQZ basis set)
	:
MP2aQZ_dimer	-2.03859	h (from the DLPNO approximation)
MP2aQZ_monomer1	-1.01604	h (from the DLPNO approximation)
MP2aQZ_monomer2	-1.01615	h (from the DLPNO approximation)
	:
CCaQZ_dimer	-2.17357	h (from the DLPNO approximation)
CCaQZ_monomer1	-1.08406	h (from the DLPNO approximation)
CCaQZ_monomer2	-1.08414	h (from the DLPNO approximation)
	:
CCaTZ_dimer	-2.08588	h (from the DLPNO approximation)
CCaTZ_monomer1	-1.04013	h (from the DLPNO approximation)
CCaTZ_monomer2	-1.04048	h (from the DLPNO approximation)
	:
MP2aTZ_dimer	-1.93518	h (from the DLPNO approximation)
MP2aTZ_monomer1	-0.964203	h (from the DLPNO approximation)
MP2aTZ_monomer2	-0.964548	h (from the DLPNO approximation)
	:
MP2_dimer	-2.11405	in h: (MP2aTZ_dimer*3^3 - MP2aQZ_dimer*4^3)/(3^3-4^3)
MP2_monomer1	-1.05386	in h: (MP2aTZ_monomer1*3^3 - MP2aQZ_monomer1*4^3)/(3^3-4^3)
MP2_monomer2	-1.0538	in h: (MP2aTZ_monomer2*3^3 - MP2aQZ_monomer2*4^3)/(3^3-4^3)
MP2correction_dimer	-2.11405	in h: (MP2aTZ_dimer*3^3 - MP2aQZ_dimer*4^3)/(3^3-4^3)
MP2correction_monomer1	-1.05386	in h: (MP2aTZ_monomer1*3^3 - MP2aQZ_monomer1*4^3)/(3^3-4^3)
MP2correction_monomer2	-1.0538	in h: (MP2aTZ_monomer2*3^3 - MP2aQZ_monomer2*4^3)/(3^3-4^3)
CCcorrection_dimer	-2.23756	in h: (CCaTZ_dimer*3^3 - CCaQZ_dimer*4^3)/(3^3-4^3)
CCcorrection_monomer1	-1.11611	in h: (CCaTZ_monomer1*3^3 - CCaQZ_monomer1*4^3)/(3^3-4^3)
CCcorrection_monomer2	-1.11601	in h: (CCaTZ_monomer2*3^3 - CCaQZ_monomer2*4^3)/(3^3-4^3)
correction_dimer	-0.12351	in h: CCcorrection_dimer - MP2correction_dimer
correction_monomer1	-0.0622524	in h: CCcorrection_monomer1 - MP2correction_monomer1
correction_monomer2	-0.0622042	in h: CCcorrection_monomer2 - MP2correction_monomer2
E_dimer	-463.824	in h: HF_dimer + MP2_dimer + correction_dimer
E_monomer1	-231.91	in h: HF_monomer1 + MP2_monomer1 + correction_monomer1
E_monomer2	-231.91	in h: HF_monomer2 + MP2_monomer2 + correction_monomer2
HF_part	3.17649	kJ/mol: 2625.5*(HF_dimer-HF_monomer1-HF_monomer2)
MP2_part	-16.784	kJ/mol: 2625.5*(MP2_dimer-MP2_monomer1-MP2_monomer2)
correction_part	2.48585	kJ/mol: 2625.5*(correction_dimer-correction_monomer1-correction_monomer2)
dE	-11.1217	kJ/mol: 2625.5*(E_dimer - E_monomer1 - E_monomer2)

## Sheet: 4
beta_A = 174 deg; gamma_B = 250 deg; R = 516.25 pm
quantity (named in a self-explanatory way)	value	unit (with comments)
HF_dimer	-461.587	h (using the aQZ basis set)
HF_monomer1	-230.794	h (using the aQZ basis set)
HF_monomer2	-230.794	h (using the aQZ basis set)
	:
MP2aQZ_dimer	-2.03775	h (from the DLPNO approximation)
MP2aQZ_monomer1	-1.01602	h (from the DLPNO approximation)
MP2aQZ_monomer2	-1.01611	h (from the DLPNO approximation)
	:
CCaQZ_dimer	-2.1729	h (from the DLPNO approximation)
CCaQZ_monomer1	-1.08404	h (from the DLPNO approximation)
CCaQZ_monomer2	-1.08412	h (from the DLPNO approximation)
	:
CCaTZ_dimer	-2.08513	h (from the DLPNO approximation)
CCaTZ_monomer1	-1.04009	h (from the DLPNO approximation)
CCaTZ_monomer2	-1.04041	h (from the DLPNO approximation)
	:
MP2aTZ_dimer	-1.93421	h (from the DLPNO approximation)
MP2aTZ_monomer1	-0.964162	h (from the DLPNO approximation)
MP2aTZ_monomer2	-0.96446	h (from the DLPNO approximation)
	:
MP2_dimer	-2.1133	in h: (MP2aTZ_dimer*3^3 - MP2aQZ_dimer*4^3)/(3^3-4^3)
MP2_monomer1	-1.05385	in h: (MP2aTZ_monomer1*3^3 - MP2aQZ_monomer1*4^3)/(3^3-4^3)
MP2_monomer2	-1.05381	in h: (MP2aTZ_monomer2*3^3 - MP2aQZ_monomer2*4^3)/(3^3-4^3)
MP2correction_dimer	-2.1133	in h: (MP2aTZ_dimer*3^3 - MP2aQZ_dimer*4^3)/(3^3-4^3)
MP2correction_monomer1	-1.05385	in h: (MP2aTZ_monomer1*3^3 - MP2aQZ_monomer1*4^3)/(3^3-4^3)
MP2correction_monomer2	-1.05381	in h: (MP2aTZ_monomer2*3^3 - MP2aQZ_monomer2*4^3)/(3^3-4^3)
CCcorrection_dimer	-2.23695	in h: (CCaTZ_dimer*3^3 - CCaQZ_dimer*4^3)/(3^3-4^3)
CCcorrection_monomer1	-1.11612	in h: (CCaTZ_monomer1*3^3 - CCaQZ_monomer1*4^3)/(3^3-4^3)
CCcorrection_monomer2	-1.11601	in h: (CCaTZ_monomer2*3^3 - CCaQZ_monomer2*4^3)/(3^3-4^3)
correction_dimer	-0.123651	in h: CCcorrection_dimer - MP2correction_dimer
correction_monomer1	-0.0622658	in h: CCcorrection_monomer1 - MP2correction_monomer1
correction_monomer2	-0.0622053	in h: CCcorrection_monomer2 - MP2correction_monomer2
E_dimer	-463.824	in h: HF_dimer + MP2_dimer + correction_dimer
E_monomer1	-231.91	in h: HF_monomer1 + MP2_monomer1 + correction_monomer1
E_monomer2	-231.91	in h: HF_monomer2 + MP2_monomer2 + correction_monomer2
HF_part	1.87813	kJ/mol: 2625.5*(HF_dimer-HF_monomer1-HF_monomer2)
MP2_part	-14.8052	kJ/mol: 2625.5*(MP2_dimer-MP2_monomer1-MP2_monomer2)
correction_part	2.15331	kJ/mol: 2625.5*(correction_dimer-correction_monomer1-correction_monomer2)
dE	-10.7738	kJ/mol: 2625.5*(E_dimer - E_monomer1 - E_monomer2)

## Sheet: 5
beta_A = 174 deg; gamma_B = 250 deg; R = 525.00 pm
quantity (named in a self-explanatory way)	value	unit (with comments)
HF_dimer	-461.587	h (using the aQZ basis set)
HF_monomer1	-230.794	h (using the aQZ basis set)
HF_monomer2	-230.794	h (using the aQZ basis set)
	:
MP2aQZ_dimer	-2.03713	h (from the DLPNO approximation)
MP2aQZ_monomer1	-1.016	h (from the DLPNO approximation)
MP2aQZ_monomer2	-1.01609	h (from the DLPNO approximation)
	:
CCaQZ_dimer	-2.17234	h (from the DLPNO approximation)
CCaQZ_monomer1	-1.08403	h (from the DLPNO approximation)
CCaQZ_monomer2	-1.08409	h (from the DLPNO approximation)
	:
CCaTZ_dimer	-2.08452	h (from the DLPNO approximation)
CCaTZ_monomer1	-1.04005	h (from the DLPNO approximation)
CCaTZ_monomer2	-1.04035	h (from the DLPNO approximation)
	:
MP2aTZ_dimer	-1.93348	h (from the DLPNO approximation)
MP2aTZ_monomer1	-0.964122	h (from the DLPNO approximation)
MP2aTZ_monomer2	-0.964418	h (from the DLPNO approximation)
	:
MP2_dimer	-2.11278	in h: (MP2aTZ_dimer*3^3 - MP2aQZ_dimer*4^3)/(3^3-4^3)
MP2_monomer1	-1.05386	in h: (MP2aTZ_monomer1*3^3 - MP2aQZ_monomer1*4^3)/(3^3-4^3)
MP2_monomer2	-1.05379	in h: (MP2aTZ_monomer2*3^3 - MP2aQZ_monomer2*4^3)/(3^3-4^3)
MP2correction_dimer	-2.11278	in h: (MP2aTZ_dimer*3^3 - MP2aQZ_dimer*4^3)/(3^3-4^3)
MP2correction_monomer1	-1.05386	in h: (MP2aTZ_monomer1*3^3 - MP2aQZ_monomer1*4^3)/(3^3-4^3)
MP2correction_monomer2	-1.05379	in h: (MP2aTZ_monomer2*3^3 - MP2aQZ_monomer2*4^3)/(3^3-4^3)
CCcorrection_dimer	-2.23643	in h: (CCaTZ_dimer*3^3 - CCaQZ_dimer*4^3)/(3^3-4^3)
CCcorrection_monomer1	-1.11613	in h: (CCaTZ_monomer1*3^3 - CCaQZ_monomer1*4^3)/(3^3-4^3)
CCcorrection_monomer2	-1.11602	in h: (CCaTZ_monomer2*3^3 - CCaQZ_monomer2*4^3)/(3^3-4^3)
correction_dimer	-0.12365	in h: CCcorrection_dimer - MP2correction_dimer
correction_monomer1	-0.0622692	in h: CCcorrection_monomer1 - MP2correction_monomer1
correction_monomer2	-0.0622243	in h: CCcorrection_monomer2 - MP2correction_monomer2
E_dimer	-463.824	in h: HF_dimer + MP2_dimer + correction_dimer
E_monomer1	-231.91	in h: HF_monomer1 + MP2_monomer1 + correction_monomer1
E_monomer2	-231.91	in h: HF_monomer2 + MP2_monomer2 + correction_monomer2
HF_part	0.922548	kJ/mol: 2625.5*(HF_dimer-HF_monomer1-HF_monomer2)
MP2_part	-13.4618	kJ/mol: 2625.5*(MP2_dimer-MP2_monomer1-MP2_monomer2)
correction_part	2.21397	kJ/mol: 2625.5*(correction_dimer-correction_monomer1-correction_monomer2)
dE	-10.3252	kJ/mol: 2625.5*(E_dimer - E_monomer1 - E_monomer2)

## Sheet: 6
beta_A = 174 deg; gamma_B = 255 deg; R = 490.00 pm
quantity (named in a self-explanatory way)	value	unit (with comments)
HF_dimer	-461.585	h (using the aQZ basis set)
HF_monomer1	-230.794	h (using the aQZ basis set)
HF_monomer2	-230.794	h (using the aQZ basis set)
	:
MP2aQZ_dimer	-2.04054	h (from the DLPNO approximation)
MP2aQZ_monomer1	-1.01608	h (from the DLPNO approximation)
MP2aQZ_monomer2	-1.01622	h (from the DLPNO approximation)
	:
CCaQZ_dimer	-2.17511	h (from the DLPNO approximation)
CCaQZ_monomer1	-1.08409	h (from the DLPNO approximation)
CCaQZ_monomer2	-1.08419	h (from the DLPNO approximation)
	:
CCaTZ_dimer	-2.08761	h (from the DLPNO approximation)
CCaTZ_monomer1	-1.04025	h (from the DLPNO approximation)
CCaTZ_monomer2	-1.04066	h (from the DLPNO approximation)
	:
MP2aTZ_dimer	-1.93713	h (from the DLPNO approximation)
MP2aTZ_monomer1	-0.964327	h (from the DLPNO approximation)
MP2aTZ_monomer2	-0.964741	h (from the DLPNO approximation)
	:
MP2_dimer	-2.116	in h: (MP2aTZ_dimer*3^3 - MP2aQZ_dimer*4^3)/(3^3-4^3)
MP2_monomer1	-1.05385	in h: (MP2aTZ_monomer1*3^3 - MP2aQZ_monomer1*4^3)/(3^3-4^3)
MP2_monomer2	-1.05378	in h: (MP2aTZ_monomer2*3^3 - MP2aQZ_monomer2*4^3)/(3^3-4^3)
MP2correction_dimer	-2.116	in h: (MP2aTZ_dimer*3^3 - MP2aQZ_dimer*4^3)/(3^3-4^3)
MP2correction_monomer1	-1.05385	in h: (MP2aTZ_monomer1*3^3 - MP2aQZ_monomer1*4^3)/(3^3-4^3)
MP2correction_monomer2	-1.05378	in h: (MP2aTZ_monomer2*3^3 - MP2aQZ_monomer2*4^3)/(3^3-4^3)
CCcorrection_dimer	-2.23896	in h: (CCaTZ_dimer*3^3 - CCaQZ_dimer*4^3)/(3^3-4^3)
CCcorrection_monomer1	-1.11609	in h: (CCaTZ_monomer1*3^3 - CCaQZ_monomer1*4^3)/(3^3-4^3)
CCcorrection_monomer2	-1.11596	in h: (CCaTZ_monomer2*3^3 - CCaQZ_monomer2*4^3)/(3^3-4^3)
correction_dimer	-0.122966	in h: CCcorrection_dimer - MP2correction_dimer
correction_monomer1	-0.0622421	in h: CCcorrection_monomer1 - MP2correction_monomer1
correction_monomer2	-0.0621865	in h: CCcorrection_monomer2 - MP2correction_monomer2
E_dimer	-463.824	in h: HF_dimer + MP2_dimer + correction_dimer
E_monomer1	-231.91	in h: HF_monomer1 + MP2_monomer1 + correction_monomer1
E_monomer2	-231.91	in h: HF_monomer2 + MP2_monomer2 + correction_monomer2
HF_part	6.55393	kJ/mol: 2625.5*(HF_dimer-HF_monomer1-HF_monomer2)
MP2_part	-21.9835	kJ/mol: 2625.5*(MP2_dimer-MP2_monomer1-MP2_monomer2)
correction_part	3.84001	kJ/mol: 2625.5*(correction_dimer-correction_monomer1-correction_monomer2)
dE	-11.5895	kJ/mol: 2625.5*(E_dimer - E_monomer1 - E_monomer2)

## Sheet: 7
beta_A = 174 deg; gamma_B = 255 deg; R = 498.75 pm
quantity (named in a self-explanatory way)	value	unit (with comments)
HF_dimer	-461.586	h (using the aQZ basis set)
HF_monomer1	-230.794	h (using the aQZ basis set)
HF_monomer2	-230.794	h (using the aQZ basis set)
	:
MP2aQZ_dimer	-2.0395	h (from the DLPNO approximation)
MP2aQZ_monomer1	-1.01606	h (from the DLPNO approximation)
MP2aQZ_monomer2	-1.01618	h (from the DLPNO approximation)
	:
CCaQZ_dimer	-2.1743	h (from the DLPNO approximation)
CCaQZ_monomer1	-1.08408	h (from the DLPNO approximation)
CCaQZ_monomer2	-1.08417	h (from the DLPNO approximation)
	:
CCaTZ_dimer	-2.08669	h (from the DLPNO approximation)
CCaTZ_monomer1	-1.04019	h (from the DLPNO approximation)
CCaTZ_monomer2	-1.04057	h (from the DLPNO approximation)
	:
MP2aTZ_dimer	-1.93606	h (from the DLPNO approximation)
MP2aTZ_monomer1	-0.964253	h (from the DLPNO approximation)
MP2aTZ_monomer2	-0.964655	h (from the DLPNO approximation)
	:
MP2_dimer	-2.11499	in h: (MP2aTZ_dimer*3^3 - MP2aQZ_dimer*4^3)/(3^3-4^3)
MP2_monomer1	-1.05386	in h: (MP2aTZ_monomer1*3^3 - MP2aQZ_monomer1*4^3)/(3^3-4^3)
MP2_monomer2	-1.05377	in h: (MP2aTZ_monomer2*3^3 - MP2aQZ_monomer2*4^3)/(3^3-4^3)
MP2correction_dimer	-2.11499	in h: (MP2aTZ_dimer*3^3 - MP2aQZ_dimer*4^3)/(3^3-4^3)
MP2correction_monomer1	-1.05386	in h: (MP2aTZ_monomer1*3^3 - MP2aQZ_monomer1*4^3)/(3^3-4^3)
MP2correction_monomer2	-1.05377	in h: (MP2aTZ_monomer2*3^3 - MP2aQZ_monomer2*4^3)/(3^3-4^3)
CCcorrection_dimer	-2.23823	in h: (CCaTZ_dimer*3^3 - CCaQZ_dimer*4^3)/(3^3-4^3)
CCcorrection_monomer1	-1.1161	in h: (CCaTZ_monomer1*3^3 - CCaQZ_monomer1*4^3)/(3^3-4^3)
CCcorrection_monomer2	-1.11598	in h: (CCaTZ_monomer2*3^3 - CCaQZ_monomer2*4^3)/(3^3-4^3)
correction_dimer	-0.123243	in h: CCcorrection_dimer - MP2correction_dimer
correction_monomer1	-0.0622396	in h: CCcorrection_monomer1 - MP2correction_monomer1
correction_monomer2	-0.0622074	in h: CCcorrection_monomer2 - MP2correction_monomer2
E_dimer	-463.824	in h: HF_dimer + MP2_dimer + correction_dimer
E_monomer1	-231.91	in h: HF_monomer1 + MP2_monomer1 + correction_monomer1
E_monomer2	-231.91	in h: HF_monomer2 + MP2_monomer2 + correction_monomer2
HF_part	4.37143	kJ/mol: 2625.5*(HF_dimer-HF_monomer1-HF_monomer2)
MP2_part	-19.3112	kJ/mol: 2625.5*(MP2_dimer-MP2_monomer1-MP2_monomer2)
correction_part	3.16251	kJ/mol: 2625.5*(correction_dimer-correction_monomer1-correction_monomer2)
dE	-11.7772	kJ/mol: 2625.5*(E_dimer - E_monomer1 - E_monomer2)

## Sheet: 8
beta_A = 174 deg; gamma_B = 255 deg; R = 507.50 pm
quantity (named in a self-explanatory way)	value	unit (with comments)
HF_dimer	-461.586	h (using the aQZ basis set)
HF_monomer1	-230.794	h (using the aQZ basis set)
HF_monomer2	-230.794	h (using the aQZ basis set)
	:
MP2aQZ_dimer	-2.0386	h (from the DLPNO approximation)
MP2aQZ_monomer1	-1.01604	h (from the DLPNO approximation)
MP2aQZ_monomer2	-1.01616	h (from the DLPNO approximation)
	:
CCaQZ_dimer	-2.17356	h (from the DLPNO approximation)
CCaQZ_monomer1	-1.08406	h (from the DLPNO approximation)
CCaQZ_monomer2	-1.08415	h (from the DLPNO approximation)
	:
CCaTZ_dimer	-2.08584	h (from the DLPNO approximation)
CCaTZ_monomer1	-1.04014	h (from the DLPNO approximation)
CCaTZ_monomer2	-1.0405	h (from the DLPNO approximation)
	:
MP2aTZ_dimer	-1.93509	h (from the DLPNO approximation)
MP2aTZ_monomer1	-0.964209	h (from the DLPNO approximation)
MP2aTZ_monomer2	-0.964572	h (from the DLPNO approximation)
	:
MP2_dimer	-2.11414	in h: (MP2aTZ_dimer*3^3 - MP2aQZ_dimer*4^3)/(3^3-4^3)
MP2_monomer1	-1.05386	in h: (MP2aTZ_monomer1*3^3 - MP2aQZ_monomer1*4^3)/(3^3-4^3)
MP2_monomer2	-1.0538	in h: (MP2aTZ_monomer2*3^3 - MP2aQZ_monomer2*4^3)/(3^3-4^3)
MP2correction_dimer	-2.11414	in h: (MP2aTZ_dimer*3^3 - MP2aQZ_dimer*4^3)/(3^3-4^3)
MP2correction_monomer1	-1.05386	in h: (MP2aTZ_monomer1*3^3 - MP2aQZ_monomer1*4^3)/(3^3-4^3)
MP2correction_monomer2	-1.0538	in h: (MP2aTZ_monomer2*3^3 - MP2aQZ_monomer2*4^3)/(3^3-4^3)
CCcorrection_dimer	-2.23757	in h: (CCaTZ_dimer*3^3 - CCaQZ_dimer*4^3)/(3^3-4^3)
CCcorrection_monomer1	-1.11611	in h: (CCaTZ_monomer1*3^3 - CCaQZ_monomer1*4^3)/(3^3-4^3)
CCcorrection_monomer2	-1.116	in h: (CCaTZ_monomer2*3^3 - CCaQZ_monomer2*4^3)/(3^3-4^3)
correction_dimer	-0.123436	in h: CCcorrection_dimer - MP2correction_dimer
correction_monomer1	-0.0622455	in h: CCcorrection_monomer1 - MP2correction_monomer1
correction_monomer2	-0.0622006	in h: CCcorrection_monomer2 - MP2correction_monomer2
E_dimer	-463.824	in h: HF_dimer + MP2_dimer + correction_dimer
E_monomer1	-231.91	in h: HF_monomer1 + MP2_monomer1 + correction_monomer1
E_monomer2	-231.91	in h: HF_monomer2 + MP2_monomer2 + correction_monomer2
HF_part	2.73819	kJ/mol: 2625.5*(HF_dimer-HF_monomer1-HF_monomer2)
MP2_part	-16.9989	kJ/mol: 2625.5*(MP2_dimer-MP2_monomer1-MP2_monomer2)
correction_part	2.65229	kJ/mol: 2625.5*(correction_dimer-correction_monomer1-correction_monomer2)
dE	-11.6084	kJ/mol: 2625.5*(E_dimer - E_monomer1 - E_monomer2)

## Sheet: 9
beta_A = 174 deg; gamma_B = 255 deg; R = 516.25 pm
quantity (named in a self-explanatory way)	value	unit (with comments)
HF_dimer	-461.587	h (using the aQZ basis set)
HF_monomer1	-230.794	h (using the aQZ basis set)
HF_monomer2	-230.794	h (using the aQZ basis set)
	:
MP2aQZ_dimer	-2.03783	h (from the DLPNO approximation)
MP2aQZ_monomer1	-1.01602	h (from the DLPNO approximation)
MP2aQZ_monomer2	-1.01612	h (from the DLPNO approximation)
	:
CCaQZ_dimer	-2.17289	h (from the DLPNO approximation)
CCaQZ_monomer1	-1.08405	h (from the DLPNO approximation)
CCaQZ_monomer2	-1.08412	h (from the DLPNO approximation)
	:
CCaTZ_dimer	-2.08516	h (from the DLPNO approximation)
CCaTZ_monomer1	-1.0401	h (from the DLPNO approximation)
CCaTZ_monomer2	-1.04043	h (from the DLPNO approximation)
	:
MP2aTZ_dimer	-1.93432	h (from the DLPNO approximation)
MP2aTZ_monomer1	-0.964174	h (from the DLPNO approximation)
MP2aTZ_monomer2	-0.964499	h (from the DLPNO approximation)
	:
MP2_dimer	-2.11337	in h: (MP2aTZ_dimer*3^3 - MP2aQZ_dimer*4^3)/(3^3-4^3)
MP2_monomer1	-1.05386	in h: (MP2aTZ_monomer1*3^3 - MP2aQZ_monomer1*4^3)/(3^3-4^3)
MP2_monomer2	-1.05379	in h: (MP2aTZ_monomer2*3^3 - MP2aQZ_monomer2*4^3)/(3^3-4^3)
MP2correction_dimer	-2.11337	in h: (MP2aTZ_dimer*3^3 - MP2aQZ_dimer*4^3)/(3^3-4^3)
MP2correction_monomer1	-1.05386	in h: (MP2aTZ_monomer1*3^3 - MP2aQZ_monomer1*4^3)/(3^3-4^3)
MP2correction_monomer2	-1.05379	in h: (MP2aTZ_monomer2*3^3 - MP2aQZ_monomer2*4^3)/(3^3-4^3)
CCcorrection_dimer	-2.2369	in h: (CCaTZ_dimer*3^3 - CCaQZ_dimer*4^3)/(3^3-4^3)
CCcorrection_monomer1	-1.11611	in h: (CCaTZ_monomer1*3^3 - CCaQZ_monomer1*4^3)/(3^3-4^3)
CCcorrection_monomer2	-1.116	in h: (CCaTZ_monomer2*3^3 - CCaQZ_monomer2*4^3)/(3^3-4^3)
correction_dimer	-0.123529	in h: CCcorrection_dimer - MP2correction_dimer
correction_monomer1	-0.0622579	in h: CCcorrection_monomer1 - MP2correction_monomer1
correction_monomer2	-0.0622101	in h: CCcorrection_monomer2 - MP2correction_monomer2
E_dimer	-463.824	in h: HF_dimer + MP2_dimer + correction_dimer
E_monomer1	-231.91	in h: HF_monomer1 + MP2_monomer1 + correction_monomer1
E_monomer2	-231.91	in h: HF_monomer2 + MP2_monomer2 + correction_monomer2
HF_part	1.52652	kJ/mol: 2625.5*(HF_dimer-HF_monomer1-HF_monomer2)
MP2_part	-15.027	kJ/mol: 2625.5*(MP2_dimer-MP2_monomer1-MP2_monomer2)
correction_part	2.46564	kJ/mol: 2625.5*(correction_dimer-correction_monomer1-correction_monomer2)
dE	-11.0349	kJ/mol: 2625.5*(E_dimer - E_monomer1 - E_monomer2)

## Sheet: 10
beta_A = 174 deg; gamma_B = 255 deg; R = 525.00 pm
quantity (named in a self-explanatory way)	value	unit (with comments)
HF_dimer	-461.587	h (using the aQZ basis set)
HF_monomer1	-230.794	h (using the aQZ basis set)
HF_monomer2	-230.794	h (using the aQZ basis set)
	:
MP2aQZ_dimer	-2.03712	h (from the DLPNO approximation)
MP2aQZ_monomer1	-1.016	h (from the DLPNO approximation)
MP2aQZ_monomer2	-1.0161	h (from the DLPNO approximation)
	:
CCaQZ_dimer	-2.17232	h (from the DLPNO approximation)
CCaQZ_monomer1	-1.08403	h (from the DLPNO approximation)
CCaQZ_monomer2	-1.0841	h (from the DLPNO approximation)
	:
CCaTZ_dimer	-2.08457	h (from the DLPNO approximation)
CCaTZ_monomer1	-1.04006	h (from the DLPNO approximation)
CCaTZ_monomer2	-1.04037	h (from the DLPNO approximation)
	:
MP2aTZ_dimer	-1.93353	h (from the DLPNO approximation)
MP2aTZ_monomer1	-0.964132	h (from the DLPNO approximation)
MP2aTZ_monomer2	-0.964442	h (from the DLPNO approximation)
	:
MP2_dimer	-2.11272	in h: (MP2aTZ_dimer*3^3 - MP2aQZ_dimer*4^3)/(3^3-4^3)
MP2_monomer1	-1.05386	in h: (MP2aTZ_monomer1*3^3 - MP2aQZ_monomer1*4^3)/(3^3-4^3)
MP2_monomer2	-1.05379	in h: (MP2aTZ_monomer2*3^3 - MP2aQZ_monomer2*4^3)/(3^3-4^3)
MP2correction_dimer	-2.11272	in h: (MP2aTZ_dimer*3^3 - MP2aQZ_dimer*4^3)/(3^3-4^3)
MP2correction_monomer1	-1.05386	in h: (MP2aTZ_monomer1*3^3 - MP2aQZ_monomer1*4^3)/(3^3-4^3)
MP2correction_monomer2	-1.05379	in h: (MP2aTZ_monomer2*3^3 - MP2aQZ_monomer2*4^3)/(3^3-4^3)
CCcorrection_dimer	-2.23636	in h: (CCaTZ_dimer*3^3 - CCaQZ_dimer*4^3)/(3^3-4^3)
CCcorrection_monomer1	-1.11612	in h: (CCaTZ_monomer1*3^3 - CCaQZ_monomer1*4^3)/(3^3-4^3)
CCcorrection_monomer2	-1.11601	in h: (CCaTZ_monomer2*3^3 - CCaQZ_monomer2*4^3)/(3^3-4^3)
correction_dimer	-0.12364	in h: CCcorrection_dimer - MP2correction_dimer
correction_monomer1	-0.0622614	in h: CCcorrection_monomer1 - MP2correction_monomer1
correction_monomer2	-0.0622229	in h: CCcorrection_monomer2 - MP2correction_monomer2
E_dimer	-463.824	in h: HF_dimer + MP2_dimer + correction_dimer
E_monomer1	-231.91	in h: HF_monomer1 + MP2_monomer1 + correction_monomer1
E_monomer2	-231.91	in h: HF_monomer2 + MP2_monomer2 + correction_monomer2
HF_part	0.637025	kJ/mol: 2625.5*(HF_dimer-HF_monomer1-HF_monomer2)
MP2_part	-13.3182	kJ/mol: 2625.5*(MP2_dimer-MP2_monomer1-MP2_monomer2)
correction_part	2.21736	kJ/mol: 2625.5*(correction_dimer-correction_monomer1-correction_monomer2)
dE	-10.4638	kJ/mol: 2625.5*(E_dimer - E_monomer1 - E_monomer2)

[truncated: 15 more sheets: 11, 12, 13, 14, 15, 16, 17, 18, 19, 20, 21, 22, 23, 24, 25]
