# Supplementary material for: On the Potential Energy Surface of the Pyrene Dimer
Source: Int J Mol Sci. 2024 Oct 6;25(19):10762. doi: 10.3390/ijms251910762 (PMC11476719; doi:10.3390/ijms251910762)
Supplement: Supplementary file 1 [file ijms-25-10762-s001.zip › SI/DLPNO_layer4_BD.xlsx]

## Sheet: 1
beta_A = 168 deg; gamma_B = 250 deg; R = 490.00 pm
quantity (named in a self-explanatory way)	value	unit (with comments)
HF_dimer	-461.585	h (using the aQZ basis set)
HF_monomer1	-230.794	h (using the aQZ basis set)
HF_monomer2	-230.794	h (using the aQZ basis set)
	:
MP2aQZ_dimer	-2.04054	h (from the DLPNO approximation)
MP2aQZ_monomer1	-1.01608	h (from the DLPNO approximation)
MP2aQZ_monomer2	-1.01622	h (from the DLPNO approximation)
	:
CCaQZ_dimer	-2.17519	h (from the DLPNO approximation)
CCaQZ_monomer1	-1.08409	h (from the DLPNO approximation)
CCaQZ_monomer2	-1.08419	h (from the DLPNO approximation)
	:
CCaTZ_dimer	-2.08762	h (from the DLPNO approximation)
CCaTZ_monomer1	-1.04024	h (from the DLPNO approximation)
CCaTZ_monomer2	-1.04064	h (from the DLPNO approximation)
	:
MP2aTZ_dimer	-1.93712	h (from the DLPNO approximation)
MP2aTZ_monomer1	-0.964309	h (from the DLPNO approximation)
MP2aTZ_monomer2	-0.96473	h (from the DLPNO approximation)
	:
MP2_dimer	-2.11601	in h: (MP2aTZ_dimer*3^3 - MP2aQZ_dimer*4^3)/(3^3-4^3)
MP2_monomer1	-1.05386	in h: (MP2aTZ_monomer1*3^3 - MP2aQZ_monomer1*4^3)/(3^3-4^3)
MP2_monomer2	-1.05379	in h: (MP2aTZ_monomer2*3^3 - MP2aQZ_monomer2*4^3)/(3^3-4^3)
MP2correction_dimer	-2.11601	in h: (MP2aTZ_dimer*3^3 - MP2aQZ_dimer*4^3)/(3^3-4^3)
MP2correction_monomer1	-1.05386	in h: (MP2aTZ_monomer1*3^3 - MP2aQZ_monomer1*4^3)/(3^3-4^3)
MP2correction_monomer2	-1.05379	in h: (MP2aTZ_monomer2*3^3 - MP2aQZ_monomer2*4^3)/(3^3-4^3)
CCcorrection_dimer	-2.23909	in h: (CCaTZ_dimer*3^3 - CCaQZ_dimer*4^3)/(3^3-4^3)
CCcorrection_monomer1	-1.11609	in h: (CCaTZ_monomer1*3^3 - CCaQZ_monomer1*4^3)/(3^3-4^3)
CCcorrection_monomer2	-1.11598	in h: (CCaTZ_monomer2*3^3 - CCaQZ_monomer2*4^3)/(3^3-4^3)
correction_dimer	-0.123078	in h: CCcorrection_dimer - MP2correction_dimer
correction_monomer1	-0.0622358	in h: CCcorrection_monomer1 - MP2correction_monomer1
correction_monomer2	-0.0621919	in h: CCcorrection_monomer2 - MP2correction_monomer2
E_dimer	-463.824	in h: HF_dimer + MP2_dimer + correction_dimer
E_monomer1	-231.91	in h: HF_monomer1 + MP2_monomer1 + correction_monomer1
E_monomer2	-231.91	in h: HF_monomer2 + MP2_monomer2 + correction_monomer2
HF_part	7.5654	kJ/mol: 2625.5*(HF_dimer-HF_monomer1-HF_monomer2)
MP2_part	-21.9641	kJ/mol: 2625.5*(MP2_dimer-MP2_monomer1-MP2_monomer2)
correction_part	3.54393	kJ/mol: 2625.5*(correction_dimer-correction_monomer1-correction_monomer2)
dE	-10.8548	kJ/mol: 2625.5*(E_dimer - E_monomer1 - E_monomer2)

## Sheet: 2
beta_A = 168 deg; gamma_B = 250 deg; R = 498.75 pm
quantity (named in a self-explanatory way)	value	unit (with comments)
HF_dimer	-461.586	h (using the aQZ basis set)
HF_monomer1	-230.794	h (using the aQZ basis set)
HF_monomer2	-230.794	h (using the aQZ basis set)
	:
MP2aQZ_dimer	-2.0395	h (from the DLPNO approximation)
MP2aQZ_monomer1	-1.01606	h (from the DLPNO approximation)
MP2aQZ_monomer2	-1.01618	h (from the DLPNO approximation)
	:
CCaQZ_dimer	-2.17433	h (from the DLPNO approximation)
CCaQZ_monomer1	-1.08408	h (from the DLPNO approximation)
CCaQZ_monomer2	-1.08417	h (from the DLPNO approximation)
	:
CCaTZ_dimer	-2.08662	h (from the DLPNO approximation)
CCaTZ_monomer1	-1.04018	h (from the DLPNO approximation)
CCaTZ_monomer2	-1.04055	h (from the DLPNO approximation)
	:
MP2aTZ_dimer	-1.93603	h (from the DLPNO approximation)
MP2aTZ_monomer1	-0.964253	h (from the DLPNO approximation)
MP2aTZ_monomer2	-0.964633	h (from the DLPNO approximation)
	:
MP2_dimer	-2.11501	in h: (MP2aTZ_dimer*3^3 - MP2aQZ_dimer*4^3)/(3^3-4^3)
MP2_monomer1	-1.05386	in h: (MP2aTZ_monomer1*3^3 - MP2aQZ_monomer1*4^3)/(3^3-4^3)
MP2_monomer2	-1.05379	in h: (MP2aTZ_monomer2*3^3 - MP2aQZ_monomer2*4^3)/(3^3-4^3)
MP2correction_dimer	-2.11501	in h: (MP2aTZ_dimer*3^3 - MP2aQZ_dimer*4^3)/(3^3-4^3)
MP2correction_monomer1	-1.05386	in h: (MP2aTZ_monomer1*3^3 - MP2aQZ_monomer1*4^3)/(3^3-4^3)
MP2correction_monomer2	-1.05379	in h: (MP2aTZ_monomer2*3^3 - MP2aQZ_monomer2*4^3)/(3^3-4^3)
CCcorrection_dimer	-2.23832	in h: (CCaTZ_dimer*3^3 - CCaQZ_dimer*4^3)/(3^3-4^3)
CCcorrection_monomer1	-1.1161	in h: (CCaTZ_monomer1*3^3 - CCaQZ_monomer1*4^3)/(3^3-4^3)
CCcorrection_monomer2	-1.116	in h: (CCaTZ_monomer2*3^3 - CCaQZ_monomer2*4^3)/(3^3-4^3)
correction_dimer	-0.123315	in h: CCcorrection_dimer - MP2correction_dimer
correction_monomer1	-0.0622438	in h: CCcorrection_monomer1 - MP2correction_monomer1
correction_monomer2	-0.0622025	in h: CCcorrection_monomer2 - MP2correction_monomer2
E_dimer	-463.824	in h: HF_dimer + MP2_dimer + correction_dimer
E_monomer1	-231.91	in h: HF_monomer1 + MP2_monomer1 + correction_monomer1
E_monomer2	-231.91	in h: HF_monomer2 + MP2_monomer2 + correction_monomer2
HF_part	5.15105	kJ/mol: 2625.5*(HF_dimer-HF_monomer1-HF_monomer2)
MP2_part	-19.3106	kJ/mol: 2625.5*(MP2_dimer-MP2_monomer1-MP2_monomer2)
correction_part	2.97087	kJ/mol: 2625.5*(correction_dimer-correction_monomer1-correction_monomer2)
dE	-11.1887	kJ/mol: 2625.5*(E_dimer - E_monomer1 - E_monomer2)

## Sheet: 3
beta_A = 168 deg; gamma_B = 250 deg; R = 507.50 pm
quantity (named in a self-explanatory way)	value	unit (with comments)
HF_dimer	-461.586	h (using the aQZ basis set)
HF_monomer1	-230.794	h (using the aQZ basis set)
HF_monomer2	-230.794	h (using the aQZ basis set)
	:
MP2aQZ_dimer	-2.03855	h (from the DLPNO approximation)
MP2aQZ_monomer1	-1.01603	h (from the DLPNO approximation)
MP2aQZ_monomer2	-1.01615	h (from the DLPNO approximation)
	:
CCaQZ_dimer	-2.17355	h (from the DLPNO approximation)
CCaQZ_monomer1	-1.08406	h (from the DLPNO approximation)
CCaQZ_monomer2	-1.08414	h (from the DLPNO approximation)
	:
CCaTZ_dimer	-2.08587	h (from the DLPNO approximation)
CCaTZ_monomer1	-1.04014	h (from the DLPNO approximation)
CCaTZ_monomer2	-1.04047	h (from the DLPNO approximation)
	:
MP2aTZ_dimer	-1.93506	h (from the DLPNO approximation)
MP2aTZ_monomer1	-0.964209	h (from the DLPNO approximation)
MP2aTZ_monomer2	-0.964553	h (from the DLPNO approximation)
	:
MP2_dimer	-2.11406	in h: (MP2aTZ_dimer*3^3 - MP2aQZ_dimer*4^3)/(3^3-4^3)
MP2_monomer1	-1.05385	in h: (MP2aTZ_monomer1*3^3 - MP2aQZ_monomer1*4^3)/(3^3-4^3)
MP2_monomer2	-1.0538	in h: (MP2aTZ_monomer2*3^3 - MP2aQZ_monomer2*4^3)/(3^3-4^3)
MP2correction_dimer	-2.11406	in h: (MP2aTZ_dimer*3^3 - MP2aQZ_dimer*4^3)/(3^3-4^3)
MP2correction_monomer1	-1.05385	in h: (MP2aTZ_monomer1*3^3 - MP2aQZ_monomer1*4^3)/(3^3-4^3)
MP2correction_monomer2	-1.0538	in h: (MP2aTZ_monomer2*3^3 - MP2aQZ_monomer2*4^3)/(3^3-4^3)
CCcorrection_dimer	-2.23754	in h: (CCaTZ_dimer*3^3 - CCaQZ_dimer*4^3)/(3^3-4^3)
CCcorrection_monomer1	-1.11611	in h: (CCaTZ_monomer1*3^3 - CCaQZ_monomer1*4^3)/(3^3-4^3)
CCcorrection_monomer2	-1.11601	in h: (CCaTZ_monomer2*3^3 - CCaQZ_monomer2*4^3)/(3^3-4^3)
correction_dimer	-0.123474	in h: CCcorrection_dimer - MP2correction_dimer
correction_monomer1	-0.0622539	in h: CCcorrection_monomer1 - MP2correction_monomer1
correction_monomer2	-0.0622129	in h: CCcorrection_monomer2 - MP2correction_monomer2
E_dimer	-463.824	in h: HF_dimer + MP2_dimer + correction_dimer
E_monomer1	-231.91	in h: HF_monomer1 + MP2_monomer1 + correction_monomer1
E_monomer2	-231.91	in h: HF_monomer2 + MP2_monomer2 + correction_monomer2
HF_part	3.3421	kJ/mol: 2625.5*(HF_dimer-HF_monomer1-HF_monomer2)
MP2_part	-16.842	kJ/mol: 2625.5*(MP2_dimer-MP2_monomer1-MP2_monomer2)
correction_part	2.60717	kJ/mol: 2625.5*(correction_dimer-correction_monomer1-correction_monomer2)
dE	-10.8927	kJ/mol: 2625.5*(E_dimer - E_monomer1 - E_monomer2)

## Sheet: 4
beta_A = 168 deg; gamma_B = 250 deg; R = 516.25 pm
quantity (named in a self-explanatory way)	value	unit (with comments)
HF_dimer	-461.587	h (using the aQZ basis set)
HF_monomer1	-230.794	h (using the aQZ basis set)
HF_monomer2	-230.794	h (using the aQZ basis set)
	:
MP2aQZ_dimer	-2.03774	h (from the DLPNO approximation)
MP2aQZ_monomer1	-1.01602	h (from the DLPNO approximation)
MP2aQZ_monomer2	-1.01612	h (from the DLPNO approximation)
	:
CCaQZ_dimer	-2.17288	h (from the DLPNO approximation)
CCaQZ_monomer1	-1.08404	h (from the DLPNO approximation)
CCaQZ_monomer2	-1.08412	h (from the DLPNO approximation)
	:
CCaTZ_dimer	-2.08514	h (from the DLPNO approximation)
CCaTZ_monomer1	-1.04009	h (from the DLPNO approximation)
CCaTZ_monomer2	-1.04041	h (from the DLPNO approximation)
	:
MP2aTZ_dimer	-1.93415	h (from the DLPNO approximation)
MP2aTZ_monomer1	-0.964165	h (from the DLPNO approximation)
MP2aTZ_monomer2	-0.964472	h (from the DLPNO approximation)
	:
MP2_dimer	-2.11333	in h: (MP2aTZ_dimer*3^3 - MP2aQZ_dimer*4^3)/(3^3-4^3)
MP2_monomer1	-1.05386	in h: (MP2aTZ_monomer1*3^3 - MP2aQZ_monomer1*4^3)/(3^3-4^3)
MP2_monomer2	-1.0538	in h: (MP2aTZ_monomer2*3^3 - MP2aQZ_monomer2*4^3)/(3^3-4^3)
MP2correction_dimer	-2.11333	in h: (MP2aTZ_dimer*3^3 - MP2aQZ_dimer*4^3)/(3^3-4^3)
MP2correction_monomer1	-1.05386	in h: (MP2aTZ_monomer1*3^3 - MP2aQZ_monomer1*4^3)/(3^3-4^3)
MP2correction_monomer2	-1.0538	in h: (MP2aTZ_monomer2*3^3 - MP2aQZ_monomer2*4^3)/(3^3-4^3)
CCcorrection_dimer	-2.23691	in h: (CCaTZ_dimer*3^3 - CCaQZ_dimer*4^3)/(3^3-4^3)
CCcorrection_monomer1	-1.11612	in h: (CCaTZ_monomer1*3^3 - CCaQZ_monomer1*4^3)/(3^3-4^3)
CCcorrection_monomer2	-1.11601	in h: (CCaTZ_monomer2*3^3 - CCaQZ_monomer2*4^3)/(3^3-4^3)
correction_dimer	-0.123571	in h: CCcorrection_dimer - MP2correction_dimer
correction_monomer1	-0.0622604	in h: CCcorrection_monomer1 - MP2correction_monomer1
correction_monomer2	-0.0622081	in h: CCcorrection_monomer2 - MP2correction_monomer2
E_dimer	-463.824	in h: HF_dimer + MP2_dimer + correction_dimer
E_monomer1	-231.91	in h: HF_monomer1 + MP2_monomer1 + correction_monomer1
E_monomer2	-231.91	in h: HF_monomer2 + MP2_monomer2 + correction_monomer2
HF_part	1.99719	kJ/mol: 2625.5*(HF_dimer-HF_monomer1-HF_monomer2)
MP2_part	-14.8987	kJ/mol: 2625.5*(MP2_dimer-MP2_monomer1-MP2_monomer2)
correction_part	2.35559	kJ/mol: 2625.5*(correction_dimer-correction_monomer1-correction_monomer2)
dE	-10.546	kJ/mol: 2625.5*(E_dimer - E_monomer1 - E_monomer2)

## Sheet: 5
beta_A = 168 deg; gamma_B = 250 deg; R = 525.00 pm
quantity (named in a self-explanatory way)	value	unit (with comments)
HF_dimer	-461.587	h (using the aQZ basis set)
HF_monomer1	-230.794	h (using the aQZ basis set)
HF_monomer2	-230.794	h (using the aQZ basis set)
	:
MP2aQZ_dimer	-2.0371	h (from the DLPNO approximation)
MP2aQZ_monomer1	-1.016	h (from the DLPNO approximation)
MP2aQZ_monomer2	-1.01609	h (from the DLPNO approximation)
	:
CCaQZ_dimer	-2.17231	h (from the DLPNO approximation)
CCaQZ_monomer1	-1.08403	h (from the DLPNO approximation)
CCaQZ_monomer2	-1.0841	h (from the DLPNO approximation)
	:
CCaTZ_dimer	-2.08451	h (from the DLPNO approximation)
CCaTZ_monomer1	-1.04005	h (from the DLPNO approximation)
CCaTZ_monomer2	-1.04035	h (from the DLPNO approximation)
	:
MP2aTZ_dimer	-1.93339	h (from the DLPNO approximation)
MP2aTZ_monomer1	-0.964122	h (from the DLPNO approximation)
MP2aTZ_monomer2	-0.964404	h (from the DLPNO approximation)
	:
MP2_dimer	-2.11278	in h: (MP2aTZ_dimer*3^3 - MP2aQZ_dimer*4^3)/(3^3-4^3)
MP2_monomer1	-1.05386	in h: (MP2aTZ_monomer1*3^3 - MP2aQZ_monomer1*4^3)/(3^3-4^3)
MP2_monomer2	-1.05381	in h: (MP2aTZ_monomer2*3^3 - MP2aQZ_monomer2*4^3)/(3^3-4^3)
MP2correction_dimer	-2.11278	in h: (MP2aTZ_dimer*3^3 - MP2aQZ_dimer*4^3)/(3^3-4^3)
MP2correction_monomer1	-1.05386	in h: (MP2aTZ_monomer1*3^3 - MP2aQZ_monomer1*4^3)/(3^3-4^3)
MP2correction_monomer2	-1.05381	in h: (MP2aTZ_monomer2*3^3 - MP2aQZ_monomer2*4^3)/(3^3-4^3)
CCcorrection_dimer	-2.23639	in h: (CCaTZ_dimer*3^3 - CCaQZ_dimer*4^3)/(3^3-4^3)
CCcorrection_monomer1	-1.11613	in h: (CCaTZ_monomer1*3^3 - CCaQZ_monomer1*4^3)/(3^3-4^3)
CCcorrection_monomer2	-1.11602	in h: (CCaTZ_monomer2*3^3 - CCaQZ_monomer2*4^3)/(3^3-4^3)
correction_dimer	-0.123607	in h: CCcorrection_dimer - MP2correction_dimer
correction_monomer1	-0.0622629	in h: CCcorrection_monomer1 - MP2correction_monomer1
correction_monomer2	-0.0622151	in h: CCcorrection_monomer2 - MP2correction_monomer2
E_dimer	-463.823	in h: HF_dimer + MP2_dimer + correction_dimer
E_monomer1	-231.91	in h: HF_monomer1 + MP2_monomer1 + correction_monomer1
E_monomer2	-231.91	in h: HF_monomer2 + MP2_monomer2 + correction_monomer2
HF_part	1.00649	kJ/mol: 2625.5*(HF_dimer-HF_monomer1-HF_monomer2)
MP2_part	-13.4214	kJ/mol: 2625.5*(MP2_dimer-MP2_monomer1-MP2_monomer2)
correction_part	2.28693	kJ/mol: 2625.5*(correction_dimer-correction_monomer1-correction_monomer2)
dE	-10.128	kJ/mol: 2625.5*(E_dimer - E_monomer1 - E_monomer2)

## Sheet: 6
beta_A = 168 deg; gamma_B = 255 deg; R = 490.00 pm
quantity (named in a self-explanatory way)	value	unit (with comments)
HF_dimer	-461.585	h (using the aQZ basis set)
HF_monomer1	-230.794	h (using the aQZ basis set)
HF_monomer2	-230.794	h (using the aQZ basis set)
	:
MP2aQZ_dimer	-2.04053	h (from the DLPNO approximation)
MP2aQZ_monomer1	-1.01608	h (from the DLPNO approximation)
MP2aQZ_monomer2	-1.01623	h (from the DLPNO approximation)
	:
CCaQZ_dimer	-2.1751	h (from the DLPNO approximation)
CCaQZ_monomer1	-1.08409	h (from the DLPNO approximation)
CCaQZ_monomer2	-1.0842	h (from the DLPNO approximation)
	:
CCaTZ_dimer	-2.08761	h (from the DLPNO approximation)
CCaTZ_monomer1	-1.04025	h (from the DLPNO approximation)
CCaTZ_monomer2	-1.04065	h (from the DLPNO approximation)
	:
MP2aTZ_dimer	-1.93717	h (from the DLPNO approximation)
MP2aTZ_monomer1	-0.964331	h (from the DLPNO approximation)
MP2aTZ_monomer2	-0.964747	h (from the DLPNO approximation)
	:
MP2_dimer	-2.11596	in h: (MP2aTZ_dimer*3^3 - MP2aQZ_dimer*4^3)/(3^3-4^3)
MP2_monomer1	-1.05384	in h: (MP2aTZ_monomer1*3^3 - MP2aQZ_monomer1*4^3)/(3^3-4^3)
MP2_monomer2	-1.05379	in h: (MP2aTZ_monomer2*3^3 - MP2aQZ_monomer2*4^3)/(3^3-4^3)
MP2correction_dimer	-2.11596	in h: (MP2aTZ_dimer*3^3 - MP2aQZ_dimer*4^3)/(3^3-4^3)
MP2correction_monomer1	-1.05384	in h: (MP2aTZ_monomer1*3^3 - MP2aQZ_monomer1*4^3)/(3^3-4^3)
MP2correction_monomer2	-1.05379	in h: (MP2aTZ_monomer2*3^3 - MP2aQZ_monomer2*4^3)/(3^3-4^3)
CCcorrection_dimer	-2.23894	in h: (CCaTZ_dimer*3^3 - CCaQZ_dimer*4^3)/(3^3-4^3)
CCcorrection_monomer1	-1.11609	in h: (CCaTZ_monomer1*3^3 - CCaQZ_monomer1*4^3)/(3^3-4^3)
CCcorrection_monomer2	-1.11598	in h: (CCaTZ_monomer2*3^3 - CCaQZ_monomer2*4^3)/(3^3-4^3)
correction_dimer	-0.122974	in h: CCcorrection_dimer - MP2correction_dimer
correction_monomer1	-0.062242	in h: CCcorrection_monomer1 - MP2correction_monomer1
correction_monomer2	-0.0621914	in h: CCcorrection_monomer2 - MP2correction_monomer2
E_dimer	-463.824	in h: HF_dimer + MP2_dimer + correction_dimer
E_monomer1	-231.91	in h: HF_monomer1 + MP2_monomer1 + correction_monomer1
E_monomer2	-231.91	in h: HF_monomer2 + MP2_monomer2 + correction_monomer2
HF_part	6.9837	kJ/mol: 2625.5*(HF_dimer-HF_monomer1-HF_monomer2)
MP2_part	-21.8704	kJ/mol: 2625.5*(MP2_dimer-MP2_monomer1-MP2_monomer2)
correction_part	3.83141	kJ/mol: 2625.5*(correction_dimer-correction_monomer1-correction_monomer2)
dE	-11.0553	kJ/mol: 2625.5*(E_dimer - E_monomer1 - E_monomer2)

## Sheet: 7
beta_A = 168 deg; gamma_B = 255 deg; R = 498.75 pm
quantity (named in a self-explanatory way)	value	unit (with comments)
HF_dimer	-461.586	h (using the aQZ basis set)
HF_monomer1	-230.794	h (using the aQZ basis set)
HF_monomer2	-230.794	h (using the aQZ basis set)
	:
MP2aQZ_dimer	-2.03946	h (from the DLPNO approximation)
MP2aQZ_monomer1	-1.01606	h (from the DLPNO approximation)
MP2aQZ_monomer2	-1.01619	h (from the DLPNO approximation)
	:
CCaQZ_dimer	-2.17423	h (from the DLPNO approximation)
CCaQZ_monomer1	-1.08407	h (from the DLPNO approximation)
CCaQZ_monomer2	-1.08417	h (from the DLPNO approximation)
	:
CCaTZ_dimer	-2.08668	h (from the DLPNO approximation)
CCaTZ_monomer1	-1.04019	h (from the DLPNO approximation)
CCaTZ_monomer2	-1.04057	h (from the DLPNO approximation)
	:
MP2aTZ_dimer	-1.93604	h (from the DLPNO approximation)
MP2aTZ_monomer1	-0.964269	h (from the DLPNO approximation)
MP2aTZ_monomer2	-0.964645	h (from the DLPNO approximation)
	:
MP2_dimer	-2.11492	in h: (MP2aTZ_dimer*3^3 - MP2aQZ_dimer*4^3)/(3^3-4^3)
MP2_monomer1	-1.05385	in h: (MP2aTZ_monomer1*3^3 - MP2aQZ_monomer1*4^3)/(3^3-4^3)
MP2_monomer2	-1.0538	in h: (MP2aTZ_monomer2*3^3 - MP2aQZ_monomer2*4^3)/(3^3-4^3)
MP2correction_dimer	-2.11492	in h: (MP2aTZ_dimer*3^3 - MP2aQZ_dimer*4^3)/(3^3-4^3)
MP2correction_monomer1	-1.05385	in h: (MP2aTZ_monomer1*3^3 - MP2aQZ_monomer1*4^3)/(3^3-4^3)
MP2correction_monomer2	-1.0538	in h: (MP2aTZ_monomer2*3^3 - MP2aQZ_monomer2*4^3)/(3^3-4^3)
CCcorrection_dimer	-2.23812	in h: (CCaTZ_dimer*3^3 - CCaQZ_dimer*4^3)/(3^3-4^3)
CCcorrection_monomer1	-1.1161	in h: (CCaTZ_monomer1*3^3 - CCaQZ_monomer1*4^3)/(3^3-4^3)
CCcorrection_monomer2	-1.11599	in h: (CCaTZ_monomer2*3^3 - CCaQZ_monomer2*4^3)/(3^3-4^3)
correction_dimer	-0.123195	in h: CCcorrection_dimer - MP2correction_dimer
correction_monomer1	-0.0622477	in h: CCcorrection_monomer1 - MP2correction_monomer1
correction_monomer2	-0.0621939	in h: CCcorrection_monomer2 - MP2correction_monomer2
E_dimer	-463.824	in h: HF_dimer + MP2_dimer + correction_dimer
E_monomer1	-231.91	in h: HF_monomer1 + MP2_monomer1 + correction_monomer1
E_monomer2	-231.91	in h: HF_monomer2 + MP2_monomer2 + correction_monomer2
HF_part	4.69172	kJ/mol: 2625.5*(HF_dimer-HF_monomer1-HF_monomer2)
MP2_part	-19.0958	kJ/mol: 2625.5*(MP2_dimer-MP2_monomer1-MP2_monomer2)
correction_part	3.27236	kJ/mol: 2625.5*(correction_dimer-correction_monomer1-correction_monomer2)
dE	-11.1317	kJ/mol: 2625.5*(E_dimer - E_monomer1 - E_monomer2)

## Sheet: 8
beta_A = 168 deg; gamma_B = 255 deg; R = 507.50 pm
quantity (named in a self-explanatory way)	value	unit (with comments)
HF_dimer	-461.586	h (using the aQZ basis set)
HF_monomer1	-230.794	h (using the aQZ basis set)
HF_monomer2	-230.794	h (using the aQZ basis set)
	:
MP2aQZ_dimer	-2.03857	h (from the DLPNO approximation)
MP2aQZ_monomer1	-1.01604	h (from the DLPNO approximation)
MP2aQZ_monomer2	-1.01615	h (from the DLPNO approximation)
	:
CCaQZ_dimer	-2.1735	h (from the DLPNO approximation)
CCaQZ_monomer1	-1.08406	h (from the DLPNO approximation)
CCaQZ_monomer2	-1.08415	h (from the DLPNO approximation)
	:
CCaTZ_dimer	-2.08583	h (from the DLPNO approximation)
CCaTZ_monomer1	-1.04014	h (from the DLPNO approximation)
CCaTZ_monomer2	-1.04049	h (from the DLPNO approximation)
	:
MP2aTZ_dimer	-1.9351	h (from the DLPNO approximation)
MP2aTZ_monomer1	-0.964215	h (from the DLPNO approximation)
MP2aTZ_monomer2	-0.964566	h (from the DLPNO approximation)
	:
MP2_dimer	-2.11407	in h: (MP2aTZ_dimer*3^3 - MP2aQZ_dimer*4^3)/(3^3-4^3)
MP2_monomer1	-1.05386	in h: (MP2aTZ_monomer1*3^3 - MP2aQZ_monomer1*4^3)/(3^3-4^3)
MP2_monomer2	-1.0538	in h: (MP2aTZ_monomer2*3^3 - MP2aQZ_monomer2*4^3)/(3^3-4^3)
MP2correction_dimer	-2.11407	in h: (MP2aTZ_dimer*3^3 - MP2aQZ_dimer*4^3)/(3^3-4^3)
MP2correction_monomer1	-1.05386	in h: (MP2aTZ_monomer1*3^3 - MP2aQZ_monomer1*4^3)/(3^3-4^3)
MP2correction_monomer2	-1.0538	in h: (MP2aTZ_monomer2*3^3 - MP2aQZ_monomer2*4^3)/(3^3-4^3)
CCcorrection_dimer	-2.23747	in h: (CCaTZ_dimer*3^3 - CCaQZ_dimer*4^3)/(3^3-4^3)
CCcorrection_monomer1	-1.11611	in h: (CCaTZ_monomer1*3^3 - CCaQZ_monomer1*4^3)/(3^3-4^3)
CCcorrection_monomer2	-1.116	in h: (CCaTZ_monomer2*3^3 - CCaQZ_monomer2*4^3)/(3^3-4^3)
correction_dimer	-0.123394	in h: CCcorrection_dimer - MP2correction_dimer
correction_monomer1	-0.0622496	in h: CCcorrection_monomer1 - MP2correction_monomer1
correction_monomer2	-0.0622068	in h: CCcorrection_monomer2 - MP2correction_monomer2
E_dimer	-463.824	in h: HF_dimer + MP2_dimer + correction_dimer
E_monomer1	-231.91	in h: HF_monomer1 + MP2_monomer1 + correction_monomer1
E_monomer2	-231.91	in h: HF_monomer2 + MP2_monomer2 + correction_monomer2
HF_part	2.97448	kJ/mol: 2625.5*(HF_dimer-HF_monomer1-HF_monomer2)
MP2_part	-16.8642	kJ/mol: 2625.5*(MP2_dimer-MP2_monomer1-MP2_monomer2)
correction_part	2.78977	kJ/mol: 2625.5*(correction_dimer-correction_monomer1-correction_monomer2)
dE	-11.1	kJ/mol: 2625.5*(E_dimer - E_monomer1 - E_monomer2)

## Sheet: 9
beta_A = 168 deg; gamma_B = 255 deg; R = 516.25 pm
quantity (named in a self-explanatory way)	value	unit (with comments)
HF_dimer	-461.587	h (using the aQZ basis set)
HF_monomer1	-230.794	h (using the aQZ basis set)
HF_monomer2	-230.794	h (using the aQZ basis set)
	:
MP2aQZ_dimer	-2.03786	h (from the DLPNO approximation)
MP2aQZ_monomer1	-1.01602	h (from the DLPNO approximation)
MP2aQZ_monomer2	-1.01612	h (from the DLPNO approximation)
	:
CCaQZ_dimer	-2.17288	h (from the DLPNO approximation)
CCaQZ_monomer1	-1.08405	h (from the DLPNO approximation)
CCaQZ_monomer2	-1.08412	h (from the DLPNO approximation)
	:
CCaTZ_dimer	-2.08517	h (from the DLPNO approximation)
CCaTZ_monomer1	-1.0401	h (from the DLPNO approximation)
CCaTZ_monomer2	-1.04042	h (from the DLPNO approximation)
	:
MP2aTZ_dimer	-1.93431	h (from the DLPNO approximation)
MP2aTZ_monomer1	-0.964176	h (from the DLPNO approximation)
MP2aTZ_monomer2	-0.964493	h (from the DLPNO approximation)
	:
MP2_dimer	-2.11342	in h: (MP2aTZ_dimer*3^3 - MP2aQZ_dimer*4^3)/(3^3-4^3)
MP2_monomer1	-1.05386	in h: (MP2aTZ_monomer1*3^3 - MP2aQZ_monomer1*4^3)/(3^3-4^3)
MP2_monomer2	-1.05379	in h: (MP2aTZ_monomer2*3^3 - MP2aQZ_monomer2*4^3)/(3^3-4^3)
MP2correction_dimer	-2.11342	in h: (MP2aTZ_dimer*3^3 - MP2aQZ_dimer*4^3)/(3^3-4^3)
MP2correction_monomer1	-1.05386	in h: (MP2aTZ_monomer1*3^3 - MP2aQZ_monomer1*4^3)/(3^3-4^3)
MP2correction_monomer2	-1.05379	in h: (MP2aTZ_monomer2*3^3 - MP2aQZ_monomer2*4^3)/(3^3-4^3)
CCcorrection_dimer	-2.23688	in h: (CCaTZ_dimer*3^3 - CCaQZ_dimer*4^3)/(3^3-4^3)
CCcorrection_monomer1	-1.11611	in h: (CCaTZ_monomer1*3^3 - CCaQZ_monomer1*4^3)/(3^3-4^3)
CCcorrection_monomer2	-1.116	in h: (CCaTZ_monomer2*3^3 - CCaQZ_monomer2*4^3)/(3^3-4^3)
correction_dimer	-0.123463	in h: CCcorrection_dimer - MP2correction_dimer
correction_monomer1	-0.0622579	in h: CCcorrection_monomer1 - MP2correction_monomer1
correction_monomer2	-0.0622099	in h: CCcorrection_monomer2 - MP2correction_monomer2
E_dimer	-463.824	in h: HF_dimer + MP2_dimer + correction_dimer
E_monomer1	-231.91	in h: HF_monomer1 + MP2_monomer1 + correction_monomer1
E_monomer2	-231.91	in h: HF_monomer2 + MP2_monomer2 + correction_monomer2
HF_part	1.69883	kJ/mol: 2625.5*(HF_dimer-HF_monomer1-HF_monomer2)
MP2_part	-15.1506	kJ/mol: 2625.5*(MP2_dimer-MP2_monomer1-MP2_monomer2)
correction_part	2.63861	kJ/mol: 2625.5*(correction_dimer-correction_monomer1-correction_monomer2)
dE	-10.8132	kJ/mol: 2625.5*(E_dimer - E_monomer1 - E_monomer2)

## Sheet: 10
beta_A = 168 deg; gamma_B = 255 deg; R = 525.00 pm
quantity (named in a self-explanatory way)	value	unit (with comments)
HF_dimer	-461.587	h (using the aQZ basis set)
HF_monomer1	-230.794	h (using the aQZ basis set)
HF_monomer2	-230.794	h (using the aQZ basis set)
	:
MP2aQZ_dimer	-2.03712	h (from the DLPNO approximation)
MP2aQZ_monomer1	-1.01601	h (from the DLPNO approximation)
MP2aQZ_monomer2	-1.01609	h (from the DLPNO approximation)
	:
CCaQZ_dimer	-2.17232	h (from the DLPNO approximation)
CCaQZ_monomer1	-1.08403	h (from the DLPNO approximation)
CCaQZ_monomer2	-1.0841	h (from the DLPNO approximation)
	:
CCaTZ_dimer	-2.08455	h (from the DLPNO approximation)
CCaTZ_monomer1	-1.04007	h (from the DLPNO approximation)
CCaTZ_monomer2	-1.04037	h (from the DLPNO approximation)
	:
MP2aTZ_dimer	-1.93349	h (from the DLPNO approximation)
MP2aTZ_monomer1	-0.964134	h (from the DLPNO approximation)
MP2aTZ_monomer2	-0.964439	h (from the DLPNO approximation)
	:
MP2_dimer	-2.11274	in h: (MP2aTZ_dimer*3^3 - MP2aQZ_dimer*4^3)/(3^3-4^3)
MP2_monomer1	-1.05386	in h: (MP2aTZ_monomer1*3^3 - MP2aQZ_monomer1*4^3)/(3^3-4^3)
MP2_monomer2	-1.05379	in h: (MP2aTZ_monomer2*3^3 - MP2aQZ_monomer2*4^3)/(3^3-4^3)
MP2correction_dimer	-2.11274	in h: (MP2aTZ_dimer*3^3 - MP2aQZ_dimer*4^3)/(3^3-4^3)
MP2correction_monomer1	-1.05386	in h: (MP2aTZ_monomer1*3^3 - MP2aQZ_monomer1*4^3)/(3^3-4^3)
MP2correction_monomer2	-1.05379	in h: (MP2aTZ_monomer2*3^3 - MP2aQZ_monomer2*4^3)/(3^3-4^3)
CCcorrection_dimer	-2.23636	in h: (CCaTZ_dimer*3^3 - CCaQZ_dimer*4^3)/(3^3-4^3)
CCcorrection_monomer1	-1.11612	in h: (CCaTZ_monomer1*3^3 - CCaQZ_monomer1*4^3)/(3^3-4^3)
CCcorrection_monomer2	-1.11601	in h: (CCaTZ_monomer2*3^3 - CCaQZ_monomer2*4^3)/(3^3-4^3)
correction_dimer	-0.123622	in h: CCcorrection_dimer - MP2correction_dimer
correction_monomer1	-0.0622608	in h: CCcorrection_monomer1 - MP2correction_monomer1
correction_monomer2	-0.0622218	in h: CCcorrection_monomer2 - MP2correction_monomer2
E_dimer	-463.824	in h: HF_dimer + MP2_dimer + correction_dimer
E_monomer1	-231.91	in h: HF_monomer1 + MP2_monomer1 + correction_monomer1
E_monomer2	-231.91	in h: HF_monomer2 + MP2_monomer2 + correction_monomer2
HF_part	0.76087	kJ/mol: 2625.5*(HF_dimer-HF_monomer1-HF_monomer2)
MP2_part	-13.375	kJ/mol: 2625.5*(MP2_dimer-MP2_monomer1-MP2_monomer2)
correction_part	2.26054	kJ/mol: 2625.5*(correction_dimer-correction_monomer1-correction_monomer2)
dE	-10.3536	kJ/mol: 2625.5*(E_dimer - E_monomer1 - E_monomer2)

[truncated: 15 more sheets: 11, 12, 13, 14, 15, 16, 17, 18, 19, 20, 21, 22, 23, 24, 25]
