# Supplementary material for: On the Potential Energy Surface of the Pyrene Dimer
Source: Int J Mol Sci. 2024 Oct 6;25(19):10762. doi: 10.3390/ijms251910762 (PMC11476719; doi:10.3390/ijms251910762)
Supplement: Supplementary file 1 [file ijms-25-10762-s001.zip › SI/DLPNO_layer5_BD.xlsx]

## Sheet: 1
beta_A = 168 deg; gamma_B = 250 deg; R = 490.00 pm
quantity (named in a self-explanatory way)	value	unit (with comments)
HF_dimer	-461.584	h (using the aQZ basis set)
HF_monomer1	-230.794	h (using the aQZ basis set)
HF_monomer2	-230.794	h (using the aQZ basis set)
	:
MP2aQZ_dimer	-2.04063	h (from the DLPNO approximation)
MP2aQZ_monomer1	-1.01608	h (from the DLPNO approximation)
MP2aQZ_monomer2	-1.01622	h (from the DLPNO approximation)
	:
CCaQZ_dimer	-2.17523	h (from the DLPNO approximation)
CCaQZ_monomer1	-1.08409	h (from the DLPNO approximation)
CCaQZ_monomer2	-1.08419	h (from the DLPNO approximation)
	:
CCaTZ_dimer	-2.08766	h (from the DLPNO approximation)
CCaTZ_monomer1	-1.04024	h (from the DLPNO approximation)
CCaTZ_monomer2	-1.04063	h (from the DLPNO approximation)
	:
MP2aTZ_dimer	-1.93718	h (from the DLPNO approximation)
MP2aTZ_monomer1	-0.964319	h (from the DLPNO approximation)
MP2aTZ_monomer2	-0.964717	h (from the DLPNO approximation)
	:
MP2_dimer	-2.11612	in h: (MP2aTZ_dimer*3^3 - MP2aQZ_dimer*4^3)/(3^3-4^3)
MP2_monomer1	-1.05385	in h: (MP2aTZ_monomer1*3^3 - MP2aQZ_monomer1*4^3)/(3^3-4^3)
MP2_monomer2	-1.0538	in h: (MP2aTZ_monomer2*3^3 - MP2aQZ_monomer2*4^3)/(3^3-4^3)
MP2correction_dimer	-2.11612	in h: (MP2aTZ_dimer*3^3 - MP2aQZ_dimer*4^3)/(3^3-4^3)
MP2correction_monomer1	-1.05385	in h: (MP2aTZ_monomer1*3^3 - MP2aQZ_monomer1*4^3)/(3^3-4^3)
MP2correction_monomer2	-1.0538	in h: (MP2aTZ_monomer2*3^3 - MP2aQZ_monomer2*4^3)/(3^3-4^3)
CCcorrection_dimer	-2.23913	in h: (CCaTZ_dimer*3^3 - CCaQZ_dimer*4^3)/(3^3-4^3)
CCcorrection_monomer1	-1.11609	in h: (CCaTZ_monomer1*3^3 - CCaQZ_monomer1*4^3)/(3^3-4^3)
CCcorrection_monomer2	-1.11598	in h: (CCaTZ_monomer2*3^3 - CCaQZ_monomer2*4^3)/(3^3-4^3)
correction_dimer	-0.123008	in h: CCcorrection_dimer - MP2correction_dimer
correction_monomer1	-0.0622384	in h: CCcorrection_monomer1 - MP2correction_monomer1
correction_monomer2	-0.0621829	in h: CCcorrection_monomer2 - MP2correction_monomer2
E_dimer	-463.823	in h: HF_dimer + MP2_dimer + correction_dimer
E_monomer1	-231.91	in h: HF_monomer1 + MP2_monomer1 + correction_monomer1
E_monomer2	-231.91	in h: HF_monomer2 + MP2_monomer2 + correction_monomer2
HF_part	8.28012	kJ/mol: 2625.5*(HF_dimer-HF_monomer1-HF_monomer2)
MP2_part	-22.2464	kJ/mol: 2625.5*(MP2_dimer-MP2_monomer1-MP2_monomer2)
correction_part	3.71049	kJ/mol: 2625.5*(correction_dimer-correction_monomer1-correction_monomer2)
dE	-10.2558	kJ/mol: 2625.5*(E_dimer - E_monomer1 - E_monomer2)

## Sheet: 2
beta_A = 168 deg; gamma_B = 250 deg; R = 498.75 pm
quantity (named in a self-explanatory way)	value	unit (with comments)
HF_dimer	-461.585	h (using the aQZ basis set)
HF_monomer1	-230.794	h (using the aQZ basis set)
HF_monomer2	-230.794	h (using the aQZ basis set)
	:
MP2aQZ_dimer	-2.03956	h (from the DLPNO approximation)
MP2aQZ_monomer1	-1.01606	h (from the DLPNO approximation)
MP2aQZ_monomer2	-1.01618	h (from the DLPNO approximation)
	:
CCaQZ_dimer	-2.17436	h (from the DLPNO approximation)
CCaQZ_monomer1	-1.08408	h (from the DLPNO approximation)
CCaQZ_monomer2	-1.08417	h (from the DLPNO approximation)
	:
CCaTZ_dimer	-2.08673	h (from the DLPNO approximation)
CCaTZ_monomer1	-1.04019	h (from the DLPNO approximation)
CCaTZ_monomer2	-1.04055	h (from the DLPNO approximation)
	:
MP2aTZ_dimer	-1.93609	h (from the DLPNO approximation)
MP2aTZ_monomer1	-0.964263	h (from the DLPNO approximation)
MP2aTZ_monomer2	-0.964623	h (from the DLPNO approximation)
	:
MP2_dimer	-2.11507	in h: (MP2aTZ_dimer*3^3 - MP2aQZ_dimer*4^3)/(3^3-4^3)
MP2_monomer1	-1.05386	in h: (MP2aTZ_monomer1*3^3 - MP2aQZ_monomer1*4^3)/(3^3-4^3)
MP2_monomer2	-1.0538	in h: (MP2aTZ_monomer2*3^3 - MP2aQZ_monomer2*4^3)/(3^3-4^3)
MP2correction_dimer	-2.11507	in h: (MP2aTZ_dimer*3^3 - MP2aQZ_dimer*4^3)/(3^3-4^3)
MP2correction_monomer1	-1.05386	in h: (MP2aTZ_monomer1*3^3 - MP2aQZ_monomer1*4^3)/(3^3-4^3)
MP2correction_monomer2	-1.0538	in h: (MP2aTZ_monomer2*3^3 - MP2aQZ_monomer2*4^3)/(3^3-4^3)
CCcorrection_dimer	-2.2383	in h: (CCaTZ_dimer*3^3 - CCaQZ_dimer*4^3)/(3^3-4^3)
CCcorrection_monomer1	-1.1161	in h: (CCaTZ_monomer1*3^3 - CCaQZ_monomer1*4^3)/(3^3-4^3)
CCcorrection_monomer2	-1.11599	in h: (CCaTZ_monomer2*3^3 - CCaQZ_monomer2*4^3)/(3^3-4^3)
correction_dimer	-0.123233	in h: CCcorrection_dimer - MP2correction_dimer
correction_monomer1	-0.0622467	in h: CCcorrection_monomer1 - MP2correction_monomer1
correction_monomer2	-0.0621904	in h: CCcorrection_monomer2 - MP2correction_monomer2
E_dimer	-463.824	in h: HF_dimer + MP2_dimer + correction_dimer
E_monomer1	-231.91	in h: HF_monomer1 + MP2_monomer1 + correction_monomer1
E_monomer2	-231.91	in h: HF_monomer2 + MP2_monomer2 + correction_monomer2
HF_part	5.6993	kJ/mol: 2625.5*(HF_dimer-HF_monomer1-HF_monomer2)
MP2_part	-19.4547	kJ/mol: 2625.5*(MP2_dimer-MP2_monomer1-MP2_monomer2)
correction_part	3.16105	kJ/mol: 2625.5*(correction_dimer-correction_monomer1-correction_monomer2)
dE	-10.5944	kJ/mol: 2625.5*(E_dimer - E_monomer1 - E_monomer2)

## Sheet: 3
beta_A = 168 deg; gamma_B = 250 deg; R = 507.50 pm
quantity (named in a self-explanatory way)	value	unit (with comments)
HF_dimer	-461.586	h (using the aQZ basis set)
HF_monomer1	-230.794	h (using the aQZ basis set)
HF_monomer2	-230.794	h (using the aQZ basis set)
	:
MP2aQZ_dimer	-2.0386	h (from the DLPNO approximation)
MP2aQZ_monomer1	-1.01604	h (from the DLPNO approximation)
MP2aQZ_monomer2	-1.01615	h (from the DLPNO approximation)
	:
CCaQZ_dimer	-2.17358	h (from the DLPNO approximation)
CCaQZ_monomer1	-1.08406	h (from the DLPNO approximation)
CCaQZ_monomer2	-1.08414	h (from the DLPNO approximation)
	:
CCaTZ_dimer	-2.08591	h (from the DLPNO approximation)
CCaTZ_monomer1	-1.04014	h (from the DLPNO approximation)
CCaTZ_monomer2	-1.04048	h (from the DLPNO approximation)
	:
MP2aTZ_dimer	-1.93508	h (from the DLPNO approximation)
MP2aTZ_monomer1	-0.964212	h (from the DLPNO approximation)
MP2aTZ_monomer2	-0.964548	h (from the DLPNO approximation)
	:
MP2_dimer	-2.11414	in h: (MP2aTZ_dimer*3^3 - MP2aQZ_dimer*4^3)/(3^3-4^3)
MP2_monomer1	-1.05385	in h: (MP2aTZ_monomer1*3^3 - MP2aQZ_monomer1*4^3)/(3^3-4^3)
MP2_monomer2	-1.0538	in h: (MP2aTZ_monomer2*3^3 - MP2aQZ_monomer2*4^3)/(3^3-4^3)
MP2correction_dimer	-2.11414	in h: (MP2aTZ_dimer*3^3 - MP2aQZ_dimer*4^3)/(3^3-4^3)
MP2correction_monomer1	-1.05385	in h: (MP2aTZ_monomer1*3^3 - MP2aQZ_monomer1*4^3)/(3^3-4^3)
MP2correction_monomer2	-1.0538	in h: (MP2aTZ_monomer2*3^3 - MP2aQZ_monomer2*4^3)/(3^3-4^3)
CCcorrection_dimer	-2.23756	in h: (CCaTZ_dimer*3^3 - CCaQZ_dimer*4^3)/(3^3-4^3)
CCcorrection_monomer1	-1.11611	in h: (CCaTZ_monomer1*3^3 - CCaQZ_monomer1*4^3)/(3^3-4^3)
CCcorrection_monomer2	-1.116	in h: (CCaTZ_monomer2*3^3 - CCaQZ_monomer2*4^3)/(3^3-4^3)
correction_dimer	-0.12342	in h: CCcorrection_dimer - MP2correction_dimer
correction_monomer1	-0.0622517	in h: CCcorrection_monomer1 - MP2correction_monomer1
correction_monomer2	-0.0622013	in h: CCcorrection_monomer2 - MP2correction_monomer2
E_dimer	-463.824	in h: HF_dimer + MP2_dimer + correction_dimer
E_monomer1	-231.91	in h: HF_monomer1 + MP2_monomer1 + correction_monomer1
E_monomer2	-231.91	in h: HF_monomer2 + MP2_monomer2 + correction_monomer2
HF_part	3.7605	kJ/mol: 2625.5*(HF_dimer-HF_monomer1-HF_monomer2)
MP2_part	-17.0289	kJ/mol: 2625.5*(MP2_dimer-MP2_monomer1-MP2_monomer2)
correction_part	2.71216	kJ/mol: 2625.5*(correction_dimer-correction_monomer1-correction_monomer2)
dE	-10.5563	kJ/mol: 2625.5*(E_dimer - E_monomer1 - E_monomer2)

## Sheet: 4
beta_A = 168 deg; gamma_B = 250 deg; R = 516.25 pm
quantity (named in a self-explanatory way)	value	unit (with comments)
HF_dimer	-461.587	h (using the aQZ basis set)
HF_monomer1	-230.794	h (using the aQZ basis set)
HF_monomer2	-230.794	h (using the aQZ basis set)
	:
MP2aQZ_dimer	-2.03777	h (from the DLPNO approximation)
MP2aQZ_monomer1	-1.01602	h (from the DLPNO approximation)
MP2aQZ_monomer2	-1.01612	h (from the DLPNO approximation)
	:
CCaQZ_dimer	-2.17291	h (from the DLPNO approximation)
CCaQZ_monomer1	-1.08404	h (from the DLPNO approximation)
CCaQZ_monomer2	-1.08412	h (from the DLPNO approximation)
	:
CCaTZ_dimer	-2.08519	h (from the DLPNO approximation)
CCaTZ_monomer1	-1.0401	h (from the DLPNO approximation)
CCaTZ_monomer2	-1.0404	h (from the DLPNO approximation)
	:
MP2aTZ_dimer	-1.93422	h (from the DLPNO approximation)
MP2aTZ_monomer1	-0.964168	h (from the DLPNO approximation)
MP2aTZ_monomer2	-0.964482	h (from the DLPNO approximation)
	:
MP2_dimer	-2.11333	in h: (MP2aTZ_dimer*3^3 - MP2aQZ_dimer*4^3)/(3^3-4^3)
MP2_monomer1	-1.05386	in h: (MP2aTZ_monomer1*3^3 - MP2aQZ_monomer1*4^3)/(3^3-4^3)
MP2_monomer2	-1.0538	in h: (MP2aTZ_monomer2*3^3 - MP2aQZ_monomer2*4^3)/(3^3-4^3)
MP2correction_dimer	-2.11333	in h: (MP2aTZ_dimer*3^3 - MP2aQZ_dimer*4^3)/(3^3-4^3)
MP2correction_monomer1	-1.05386	in h: (MP2aTZ_monomer1*3^3 - MP2aQZ_monomer1*4^3)/(3^3-4^3)
MP2correction_monomer2	-1.0538	in h: (MP2aTZ_monomer2*3^3 - MP2aQZ_monomer2*4^3)/(3^3-4^3)
CCcorrection_dimer	-2.23692	in h: (CCaTZ_dimer*3^3 - CCaQZ_dimer*4^3)/(3^3-4^3)
CCcorrection_monomer1	-1.11612	in h: (CCaTZ_monomer1*3^3 - CCaQZ_monomer1*4^3)/(3^3-4^3)
CCcorrection_monomer2	-1.11602	in h: (CCaTZ_monomer2*3^3 - CCaQZ_monomer2*4^3)/(3^3-4^3)
correction_dimer	-0.123591	in h: CCcorrection_dimer - MP2correction_dimer
correction_monomer1	-0.0622568	in h: CCcorrection_monomer1 - MP2correction_monomer1
correction_monomer2	-0.0622191	in h: CCcorrection_monomer2 - MP2correction_monomer2
E_dimer	-463.824	in h: HF_dimer + MP2_dimer + correction_dimer
E_monomer1	-231.91	in h: HF_monomer1 + MP2_monomer1 + correction_monomer1
E_monomer2	-231.91	in h: HF_monomer2 + MP2_monomer2 + correction_monomer2
HF_part	2.31477	kJ/mol: 2625.5*(HF_dimer-HF_monomer1-HF_monomer2)
MP2_part	-14.907	kJ/mol: 2625.5*(MP2_dimer-MP2_monomer1-MP2_monomer2)
correction_part	2.32322	kJ/mol: 2625.5*(correction_dimer-correction_monomer1-correction_monomer2)
dE	-10.269	kJ/mol: 2625.5*(E_dimer - E_monomer1 - E_monomer2)

## Sheet: 5
beta_A = 168 deg; gamma_B = 250 deg; R = 525.00 pm
quantity (named in a self-explanatory way)	value	unit (with comments)
HF_dimer	-461.587	h (using the aQZ basis set)
HF_monomer1	-230.794	h (using the aQZ basis set)
HF_monomer2	-230.794	h (using the aQZ basis set)
	:
MP2aQZ_dimer	-2.03723	h (from the DLPNO approximation)
MP2aQZ_monomer1	-1.016	h (from the DLPNO approximation)
MP2aQZ_monomer2	-1.01609	h (from the DLPNO approximation)
	:
CCaQZ_dimer	-2.17239	h (from the DLPNO approximation)
CCaQZ_monomer1	-1.08403	h (from the DLPNO approximation)
CCaQZ_monomer2	-1.0841	h (from the DLPNO approximation)
	:
CCaTZ_dimer	-2.08453	h (from the DLPNO approximation)
CCaTZ_monomer1	-1.04006	h (from the DLPNO approximation)
CCaTZ_monomer2	-1.04034	h (from the DLPNO approximation)
	:
MP2aTZ_dimer	-1.93345	h (from the DLPNO approximation)
MP2aTZ_monomer1	-0.964126	h (from the DLPNO approximation)
MP2aTZ_monomer2	-0.964396	h (from the DLPNO approximation)
	:
MP2_dimer	-2.11296	in h: (MP2aTZ_dimer*3^3 - MP2aQZ_dimer*4^3)/(3^3-4^3)
MP2_monomer1	-1.05386	in h: (MP2aTZ_monomer1*3^3 - MP2aQZ_monomer1*4^3)/(3^3-4^3)
MP2_monomer2	-1.05381	in h: (MP2aTZ_monomer2*3^3 - MP2aQZ_monomer2*4^3)/(3^3-4^3)
MP2correction_dimer	-2.11296	in h: (MP2aTZ_dimer*3^3 - MP2aQZ_dimer*4^3)/(3^3-4^3)
MP2correction_monomer1	-1.05386	in h: (MP2aTZ_monomer1*3^3 - MP2aQZ_monomer1*4^3)/(3^3-4^3)
MP2correction_monomer2	-1.05381	in h: (MP2aTZ_monomer2*3^3 - MP2aQZ_monomer2*4^3)/(3^3-4^3)
CCcorrection_dimer	-2.23651	in h: (CCaTZ_dimer*3^3 - CCaQZ_dimer*4^3)/(3^3-4^3)
CCcorrection_monomer1	-1.11612	in h: (CCaTZ_monomer1*3^3 - CCaQZ_monomer1*4^3)/(3^3-4^3)
CCcorrection_monomer2	-1.11603	in h: (CCaTZ_monomer2*3^3 - CCaQZ_monomer2*4^3)/(3^3-4^3)
correction_dimer	-0.123549	in h: CCcorrection_dimer - MP2correction_dimer
correction_monomer1	-0.0622609	in h: CCcorrection_monomer1 - MP2correction_monomer1
correction_monomer2	-0.062215	in h: CCcorrection_monomer2 - MP2correction_monomer2
E_dimer	-463.824	in h: HF_dimer + MP2_dimer + correction_dimer
E_monomer1	-231.91	in h: HF_monomer1 + MP2_monomer1 + correction_monomer1
E_monomer2	-231.91	in h: HF_monomer2 + MP2_monomer2 + correction_monomer2
HF_part	1.24609	kJ/mol: 2625.5*(HF_dimer-HF_monomer1-HF_monomer2)
MP2_part	-13.8733	kJ/mol: 2625.5*(MP2_dimer-MP2_monomer1-MP2_monomer2)
correction_part	2.43351	kJ/mol: 2625.5*(correction_dimer-correction_monomer1-correction_monomer2)
dE	-10.1937	kJ/mol: 2625.5*(E_dimer - E_monomer1 - E_monomer2)

## Sheet: 6
beta_A = 168 deg; gamma_B = 255 deg; R = 490.00 pm
quantity (named in a self-explanatory way)	value	unit (with comments)
HF_dimer	-461.585	h (using the aQZ basis set)
HF_monomer1	-230.794	h (using the aQZ basis set)
HF_monomer2	-230.794	h (using the aQZ basis set)
	:
MP2aQZ_dimer	-2.04062	h (from the DLPNO approximation)
MP2aQZ_monomer1	-1.01608	h (from the DLPNO approximation)
MP2aQZ_monomer2	-1.01623	h (from the DLPNO approximation)
	:
CCaQZ_dimer	-2.17519	h (from the DLPNO approximation)
CCaQZ_monomer1	-1.08409	h (from the DLPNO approximation)
CCaQZ_monomer2	-1.0842	h (from the DLPNO approximation)
	:
CCaTZ_dimer	-2.08766	h (from the DLPNO approximation)
CCaTZ_monomer1	-1.04025	h (from the DLPNO approximation)
CCaTZ_monomer2	-1.04065	h (from the DLPNO approximation)
	:
MP2aTZ_dimer	-1.93722	h (from the DLPNO approximation)
MP2aTZ_monomer1	-0.964324	h (from the DLPNO approximation)
MP2aTZ_monomer2	-0.96474	h (from the DLPNO approximation)
	:
MP2_dimer	-2.11608	in h: (MP2aTZ_dimer*3^3 - MP2aQZ_dimer*4^3)/(3^3-4^3)
MP2_monomer1	-1.05385	in h: (MP2aTZ_monomer1*3^3 - MP2aQZ_monomer1*4^3)/(3^3-4^3)
MP2_monomer2	-1.0538	in h: (MP2aTZ_monomer2*3^3 - MP2aQZ_monomer2*4^3)/(3^3-4^3)
MP2correction_dimer	-2.11608	in h: (MP2aTZ_dimer*3^3 - MP2aQZ_dimer*4^3)/(3^3-4^3)
MP2correction_monomer1	-1.05385	in h: (MP2aTZ_monomer1*3^3 - MP2aQZ_monomer1*4^3)/(3^3-4^3)
MP2correction_monomer2	-1.0538	in h: (MP2aTZ_monomer2*3^3 - MP2aQZ_monomer2*4^3)/(3^3-4^3)
CCcorrection_dimer	-2.23906	in h: (CCaTZ_dimer*3^3 - CCaQZ_dimer*4^3)/(3^3-4^3)
CCcorrection_monomer1	-1.11608	in h: (CCaTZ_monomer1*3^3 - CCaQZ_monomer1*4^3)/(3^3-4^3)
CCcorrection_monomer2	-1.11598	in h: (CCaTZ_monomer2*3^3 - CCaQZ_monomer2*4^3)/(3^3-4^3)
correction_dimer	-0.122982	in h: CCcorrection_dimer - MP2correction_dimer
correction_monomer1	-0.0622347	in h: CCcorrection_monomer1 - MP2correction_monomer1
correction_monomer2	-0.0621824	in h: CCcorrection_monomer2 - MP2correction_monomer2
E_dimer	-463.824	in h: HF_dimer + MP2_dimer + correction_dimer
E_monomer1	-231.91	in h: HF_monomer1 + MP2_monomer1 + correction_monomer1
E_monomer2	-231.91	in h: HF_monomer2 + MP2_monomer2 + correction_monomer2
HF_part	7.83447	kJ/mol: 2625.5*(HF_dimer-HF_monomer1-HF_monomer2)
MP2_part	-22.1433	kJ/mol: 2625.5*(MP2_dimer-MP2_monomer1-MP2_monomer2)
correction_part	3.7678	kJ/mol: 2625.5*(correction_dimer-correction_monomer1-correction_monomer2)
dE	-10.5411	kJ/mol: 2625.5*(E_dimer - E_monomer1 - E_monomer2)

## Sheet: 7
beta_A = 168 deg; gamma_B = 255 deg; R = 498.75 pm
quantity (named in a self-explanatory way)	value	unit (with comments)
HF_dimer	-461.585	h (using the aQZ basis set)
HF_monomer1	-230.794	h (using the aQZ basis set)
HF_monomer2	-230.794	h (using the aQZ basis set)
	:
MP2aQZ_dimer	-2.03954	h (from the DLPNO approximation)
MP2aQZ_monomer1	-1.01606	h (from the DLPNO approximation)
MP2aQZ_monomer2	-1.01619	h (from the DLPNO approximation)
	:
CCaQZ_dimer	-2.1743	h (from the DLPNO approximation)
CCaQZ_monomer1	-1.08407	h (from the DLPNO approximation)
CCaQZ_monomer2	-1.08417	h (from the DLPNO approximation)
	:
CCaTZ_dimer	-2.08668	h (from the DLPNO approximation)
CCaTZ_monomer1	-1.0402	h (from the DLPNO approximation)
CCaTZ_monomer2	-1.04057	h (from the DLPNO approximation)
	:
MP2aTZ_dimer	-1.93609	h (from the DLPNO approximation)
MP2aTZ_monomer1	-0.964277	h (from the DLPNO approximation)
MP2aTZ_monomer2	-0.964649	h (from the DLPNO approximation)
	:
MP2_dimer	-2.11504	in h: (MP2aTZ_dimer*3^3 - MP2aQZ_dimer*4^3)/(3^3-4^3)
MP2_monomer1	-1.05384	in h: (MP2aTZ_monomer1*3^3 - MP2aQZ_monomer1*4^3)/(3^3-4^3)
MP2_monomer2	-1.0538	in h: (MP2aTZ_monomer2*3^3 - MP2aQZ_monomer2*4^3)/(3^3-4^3)
MP2correction_dimer	-2.11504	in h: (MP2aTZ_dimer*3^3 - MP2aQZ_dimer*4^3)/(3^3-4^3)
MP2correction_monomer1	-1.05384	in h: (MP2aTZ_monomer1*3^3 - MP2aQZ_monomer1*4^3)/(3^3-4^3)
MP2correction_monomer2	-1.0538	in h: (MP2aTZ_monomer2*3^3 - MP2aQZ_monomer2*4^3)/(3^3-4^3)
CCcorrection_dimer	-2.23823	in h: (CCaTZ_dimer*3^3 - CCaQZ_dimer*4^3)/(3^3-4^3)
CCcorrection_monomer1	-1.11609	in h: (CCaTZ_monomer1*3^3 - CCaQZ_monomer1*4^3)/(3^3-4^3)
CCcorrection_monomer2	-1.11599	in h: (CCaTZ_monomer2*3^3 - CCaQZ_monomer2*4^3)/(3^3-4^3)
correction_dimer	-0.123194	in h: CCcorrection_dimer - MP2correction_dimer
correction_monomer1	-0.0622452	in h: CCcorrection_monomer1 - MP2correction_monomer1
correction_monomer2	-0.0621935	in h: CCcorrection_monomer2 - MP2correction_monomer2
E_dimer	-463.824	in h: HF_dimer + MP2_dimer + correction_dimer
E_monomer1	-231.91	in h: HF_monomer1 + MP2_monomer1 + correction_monomer1
E_monomer2	-231.91	in h: HF_monomer2 + MP2_monomer2 + correction_monomer2
HF_part	5.34478	kJ/mol: 2625.5*(HF_dimer-HF_monomer1-HF_monomer2)
MP2_part	-19.4192	kJ/mol: 2625.5*(MP2_dimer-MP2_monomer1-MP2_monomer2)
correction_part	3.26809	kJ/mol: 2625.5*(correction_dimer-correction_monomer1-correction_monomer2)
dE	-10.8064	kJ/mol: 2625.5*(E_dimer - E_monomer1 - E_monomer2)

## Sheet: 8
beta_A = 168 deg; gamma_B = 255 deg; R = 507.50 pm
quantity (named in a self-explanatory way)	value	unit (with comments)
HF_dimer	-461.56	h (using the aQZ basis set)
HF_monomer1	-230.781	h (using the aQZ basis set)
HF_monomer2	-230.781	h (using the aQZ basis set)
	:
MP2aQZ_dimer	-1.93514	h (from the DLPNO approximation)
MP2aQZ_monomer1	-0.964226	h (from the DLPNO approximation)
MP2aQZ_monomer2	-0.964568	h (from the DLPNO approximation)
	:
CCaQZ_dimer	-2.08587	h (from the DLPNO approximation)
CCaQZ_monomer1	-1.04015	h (from the DLPNO approximation)
CCaQZ_monomer2	-1.04049	h (from the DLPNO approximation)
	:
CCaTZ_dimer	-2.08587	h (from the DLPNO approximation)
CCaTZ_monomer1	-1.04015	h (from the DLPNO approximation)
CCaTZ_monomer2	-1.04049	h (from the DLPNO approximation)
	:
MP2aTZ_dimer	-1.93514	h (from the DLPNO approximation)
MP2aTZ_monomer1	-0.964226	h (from the DLPNO approximation)
MP2aTZ_monomer2	-0.964568	h (from the DLPNO approximation)
	:
MP2_dimer	-1.93514	in h: (MP2aTZ_dimer*3^3 - MP2aQZ_dimer*4^3)/(3^3-4^3)
MP2_monomer1	-0.964226	in h: (MP2aTZ_monomer1*3^3 - MP2aQZ_monomer1*4^3)/(3^3-4^3)
MP2_monomer2	-0.964568	in h: (MP2aTZ_monomer2*3^3 - MP2aQZ_monomer2*4^3)/(3^3-4^3)
MP2correction_dimer	-1.93514	in h: (MP2aTZ_dimer*3^3 - MP2aQZ_dimer*4^3)/(3^3-4^3)
MP2correction_monomer1	-0.964226	in h: (MP2aTZ_monomer1*3^3 - MP2aQZ_monomer1*4^3)/(3^3-4^3)
MP2correction_monomer2	-0.964568	in h: (MP2aTZ_monomer2*3^3 - MP2aQZ_monomer2*4^3)/(3^3-4^3)
CCcorrection_dimer	-2.08587	in h: (CCaTZ_dimer*3^3 - CCaQZ_dimer*4^3)/(3^3-4^3)
CCcorrection_monomer1	-1.04015	in h: (CCaTZ_monomer1*3^3 - CCaQZ_monomer1*4^3)/(3^3-4^3)
CCcorrection_monomer2	-1.04049	in h: (CCaTZ_monomer2*3^3 - CCaQZ_monomer2*4^3)/(3^3-4^3)
correction_dimer	-0.15073	in h: CCcorrection_dimer - MP2correction_dimer
correction_monomer1	-0.075925	in h: CCcorrection_monomer1 - MP2correction_monomer1
correction_monomer2	-0.0759265	in h: CCcorrection_monomer2 - MP2correction_monomer2
E_dimer	-463.646	in h: HF_dimer + MP2_dimer + correction_dimer
E_monomer1	-231.821	in h: HF_monomer1 + MP2_monomer1 + correction_monomer1
E_monomer2	-231.821	in h: HF_monomer2 + MP2_monomer2 + correction_monomer2
HF_part	3.4853	kJ/mol: 2625.5*(HF_dimer-HF_monomer1-HF_monomer2)
MP2_part	-16.6607	kJ/mol: 2625.5*(MP2_dimer-MP2_monomer1-MP2_monomer2)
correction_part	2.94492	kJ/mol: 2625.5*(correction_dimer-correction_monomer1-correction_monomer2)
dE	-10.2304	kJ/mol: 2625.5*(E_dimer - E_monomer1 - E_monomer2)

## Sheet: 9
beta_A = 168 deg; gamma_B = 255 deg; R = 516.25 pm
quantity (named in a self-explanatory way)	value	unit (with comments)
HF_dimer	-461.587	h (using the aQZ basis set)
HF_monomer1	-230.794	h (using the aQZ basis set)
HF_monomer2	-230.794	h (using the aQZ basis set)
	:
MP2aQZ_dimer	-2.0379	h (from the DLPNO approximation)
MP2aQZ_monomer1	-1.01602	h (from the DLPNO approximation)
MP2aQZ_monomer2	-1.01612	h (from the DLPNO approximation)
	:
CCaQZ_dimer	-2.17291	h (from the DLPNO approximation)
CCaQZ_monomer1	-1.08405	h (from the DLPNO approximation)
CCaQZ_monomer2	-1.08412	h (from the DLPNO approximation)
	:
CCaTZ_dimer	-2.08519	h (from the DLPNO approximation)
CCaTZ_monomer1	-1.04011	h (from the DLPNO approximation)
CCaTZ_monomer2	-1.04043	h (from the DLPNO approximation)
	:
MP2aTZ_dimer	-1.93433	h (from the DLPNO approximation)
MP2aTZ_monomer1	-0.96418	h (from the DLPNO approximation)
MP2aTZ_monomer2	-0.964495	h (from the DLPNO approximation)
	:
MP2_dimer	-2.11348	in h: (MP2aTZ_dimer*3^3 - MP2aQZ_dimer*4^3)/(3^3-4^3)
MP2_monomer1	-1.05386	in h: (MP2aTZ_monomer1*3^3 - MP2aQZ_monomer1*4^3)/(3^3-4^3)
MP2_monomer2	-1.0538	in h: (MP2aTZ_monomer2*3^3 - MP2aQZ_monomer2*4^3)/(3^3-4^3)
MP2correction_dimer	-2.11348	in h: (MP2aTZ_dimer*3^3 - MP2aQZ_dimer*4^3)/(3^3-4^3)
MP2correction_monomer1	-1.05386	in h: (MP2aTZ_monomer1*3^3 - MP2aQZ_monomer1*4^3)/(3^3-4^3)
MP2correction_monomer2	-1.0538	in h: (MP2aTZ_monomer2*3^3 - MP2aQZ_monomer2*4^3)/(3^3-4^3)
CCcorrection_dimer	-2.23693	in h: (CCaTZ_dimer*3^3 - CCaQZ_dimer*4^3)/(3^3-4^3)
CCcorrection_monomer1	-1.11611	in h: (CCaTZ_monomer1*3^3 - CCaQZ_monomer1*4^3)/(3^3-4^3)
CCcorrection_monomer2	-1.11601	in h: (CCaTZ_monomer2*3^3 - CCaQZ_monomer2*4^3)/(3^3-4^3)
correction_dimer	-0.123445	in h: CCcorrection_dimer - MP2correction_dimer
correction_monomer1	-0.0622581	in h: CCcorrection_monomer1 - MP2correction_monomer1
correction_monomer2	-0.0622094	in h: CCcorrection_monomer2 - MP2correction_monomer2
E_dimer	-463.824	in h: HF_dimer + MP2_dimer + correction_dimer
E_monomer1	-231.91	in h: HF_monomer1 + MP2_monomer1 + correction_monomer1
E_monomer2	-231.91	in h: HF_monomer2 + MP2_monomer2 + correction_monomer2
HF_part	2.07772	kJ/mol: 2625.5*(HF_dimer-HF_monomer1-HF_monomer2)
MP2_part	-15.3085	kJ/mol: 2625.5*(MP2_dimer-MP2_monomer1-MP2_monomer2)
correction_part	2.68386	kJ/mol: 2625.5*(correction_dimer-correction_monomer1-correction_monomer2)
dE	-10.547	kJ/mol: 2625.5*(E_dimer - E_monomer1 - E_monomer2)

## Sheet: 10
beta_A = 168 deg; gamma_B = 255 deg; R = 525.00 pm
quantity (named in a self-explanatory way)	value	unit (with comments)
HF_dimer	-461.587	h (using the aQZ basis set)
HF_monomer1	-230.794	h (using the aQZ basis set)
HF_monomer2	-230.794	h (using the aQZ basis set)
	:
MP2aQZ_dimer	-2.03717	h (from the DLPNO approximation)
MP2aQZ_monomer1	-1.01601	h (from the DLPNO approximation)
MP2aQZ_monomer2	-1.0161	h (from the DLPNO approximation)
	:
CCaQZ_dimer	-2.17236	h (from the DLPNO approximation)
CCaQZ_monomer1	-1.08404	h (from the DLPNO approximation)
CCaQZ_monomer2	-1.0841	h (from the DLPNO approximation)
	:
CCaTZ_dimer	-2.08458	h (from the DLPNO approximation)
CCaTZ_monomer1	-1.04007	h (from the DLPNO approximation)
CCaTZ_monomer2	-1.04037	h (from the DLPNO approximation)
	:
MP2aTZ_dimer	-1.93356	h (from the DLPNO approximation)
MP2aTZ_monomer1	-0.964139	h (from the DLPNO approximation)
MP2aTZ_monomer2	-0.964436	h (from the DLPNO approximation)
	:
MP2_dimer	-2.11278	in h: (MP2aTZ_dimer*3^3 - MP2aQZ_dimer*4^3)/(3^3-4^3)
MP2_monomer1	-1.05386	in h: (MP2aTZ_monomer1*3^3 - MP2aQZ_monomer1*4^3)/(3^3-4^3)
MP2_monomer2	-1.0538	in h: (MP2aTZ_monomer2*3^3 - MP2aQZ_monomer2*4^3)/(3^3-4^3)
MP2correction_dimer	-2.11278	in h: (MP2aTZ_dimer*3^3 - MP2aQZ_dimer*4^3)/(3^3-4^3)
MP2correction_monomer1	-1.05386	in h: (MP2aTZ_monomer1*3^3 - MP2aQZ_monomer1*4^3)/(3^3-4^3)
MP2correction_monomer2	-1.0538	in h: (MP2aTZ_monomer2*3^3 - MP2aQZ_monomer2*4^3)/(3^3-4^3)
CCcorrection_dimer	-2.23641	in h: (CCaTZ_dimer*3^3 - CCaQZ_dimer*4^3)/(3^3-4^3)
CCcorrection_monomer1	-1.11612	in h: (CCaTZ_monomer1*3^3 - CCaQZ_monomer1*4^3)/(3^3-4^3)
CCcorrection_monomer2	-1.11602	in h: (CCaTZ_monomer2*3^3 - CCaQZ_monomer2*4^3)/(3^3-4^3)
correction_dimer	-0.123624	in h: CCcorrection_dimer - MP2correction_dimer
correction_monomer1	-0.0622637	in h: CCcorrection_monomer1 - MP2correction_monomer1
correction_monomer2	-0.0622203	in h: CCcorrection_monomer2 - MP2correction_monomer2
E_dimer	-463.823	in h: HF_dimer + MP2_dimer + correction_dimer
E_monomer1	-231.91	in h: HF_monomer1 + MP2_monomer1 + correction_monomer1
E_monomer2	-231.91	in h: HF_monomer2 + MP2_monomer2 + correction_monomer2
HF_part	1.04713	kJ/mol: 2625.5*(HF_dimer-HF_monomer1-HF_monomer2)
MP2_part	-13.4714	kJ/mol: 2625.5*(MP2_dimer-MP2_monomer1-MP2_monomer2)
correction_part	2.25912	kJ/mol: 2625.5*(correction_dimer-correction_monomer1-correction_monomer2)
dE	-10.1652	kJ/mol: 2625.5*(E_dimer - E_monomer1 - E_monomer2)

[truncated: 15 more sheets: 11, 12, 13, 14, 15, 16, 17, 18, 19, 20, 21, 22, 23, 24, 25]
