# Supplementary material for: On the Potential Energy Surface of the Pyrene Dimer
Source: Int J Mol Sci. 2024 Oct 6;25(19):10762. doi: 10.3390/ijms251910762 (PMC11476719; doi:10.3390/ijms251910762)
Supplement: Supplementary file 1 [file ijms-25-10762-s001.zip › SI/DLPNO_S24.xlsx]

## Sheet: 0.90
the benzene dimer S24 from the S66x8 set: R = 0.90
quantity (named in a self-explanatory way)	value	unit (with comments)
HF_dimer	-461.568	h (using the aQZ basis set)
HF_monomer1	-230.795	h (using the aQZ basis set)
HF_monomer2	-230.795	h (using the aQZ basis set)
	:
MP2aQZ_dimer	-2.05868	h (from the DLPNO approximation)
MP2aQZ_monomer1	-1.01585	h (from the DLPNO approximation)
MP2aQZ_monomer2	-1.01585	h (from the DLPNO approximation)
	:
CCaQZ_dimer	-2.18773	h (from the DLPNO approximation)
CCaQZ_monomer1	-1.08363	h (from the DLPNO approximation)
CCaQZ_monomer2	-1.08363	h (from the DLPNO approximation)
	:
CCaTZ_dimer	-2.10053	h (from the DLPNO approximation)
CCaTZ_monomer1	-1.04022	h (from the DLPNO approximation)
CCaTZ_monomer2	-1.04022	h (from the DLPNO approximation)
	:
MP2aTZ_dimer	-1.95558	h (from the DLPNO approximation)
MP2aTZ_monomer1	-0.964533	h (from the DLPNO approximation)
MP2aTZ_monomer2	-0.964533	h (from the DLPNO approximation)
	:
MP2_dimer	-2.13392	in h: (MP2aTZ_dimer*3^3 - MP2aQZ_dimer*4^3)/(3^3-4^3)
MP2_monomer1	-1.05329	in h: (MP2aTZ_monomer1*3^3 - MP2aQZ_monomer1*4^3)/(3^3-4^3)
MP2_monomer2	-1.05329	in h: (MP2aTZ_monomer2*3^3 - MP2aQZ_monomer2*4^3)/(3^3-4^3)
MP2correction_dimer	-2.13392	in h: (MP2aTZ_dimer*3^3 - MP2aQZ_dimer*4^3)/(3^3-4^3)
MP2correction_monomer1	-1.05329	in h: (MP2aTZ_monomer1*3^3 - MP2aQZ_monomer1*4^3)/(3^3-4^3)
MP2correction_monomer2	-1.05329	in h: (MP2aTZ_monomer2*3^3 - MP2aQZ_monomer2*4^3)/(3^3-4^3)
CCcorrection_dimer	-2.25136	in h: (CCaTZ_dimer*3^3 - CCaQZ_dimer*4^3)/(3^3-4^3)
CCcorrection_monomer1	-1.11531	in h: (CCaTZ_monomer1*3^3 - CCaQZ_monomer1*4^3)/(3^3-4^3)
CCcorrection_monomer2	-1.11531	in h: (CCaTZ_monomer2*3^3 - CCaQZ_monomer2*4^3)/(3^3-4^3)
correction_dimer	-0.117432	in h: CCcorrection_dimer - MP2correction_dimer
correction_monomer1	-0.0620193	in h: CCcorrection_monomer1 - MP2correction_monomer1
correction_monomer2	-0.0620185	in h: CCcorrection_monomer2 - MP2correction_monomer2
E_dimer	-463.819	in h: HF_dimer + MP2_dimer + correction_dimer
E_monomer1	-231.91	in h: HF_monomer1 + MP2_monomer1 + correction_monomer1
E_monomer2	-231.91	in h: HF_monomer2 + MP2_monomer2 + correction_monomer2
HF_part	55.5803	kJ/mol: 2625.5*(HF_dimer-HF_monomer1-HF_monomer2)
MP2_part	-71.7824	kJ/mol: 2625.5*(MP2_dimer-MP2_monomer1-MP2_monomer2)
correction_part	17.3431	kJ/mol: 2625.5*(correction_dimer-correction_monomer1-correction_monomer2)
dE	1.14095	kJ/mol: 2625.5*(E_dimer - E_monomer1 - E_monomer2)
		the "sterling silver level" result from PCCP 2022 Vol. 24 p. 25559 Table 1: 0.138*4.184 = 0.5774 kJ/mol

## Sheet: 0.95
the benzene dimer S24 from the S66x8 set: R = 0.95
quantity (named in a self-explanatory way)	value	unit (with comments)
HF_dimer	-461.576	h (using the aQZ basis set)
HF_monomer1	-230.794	h (using the aQZ basis set)
HF_monomer2	-230.794	h (using the aQZ basis set)
	:
MP2aQZ_dimer	-2.0522	h (from the DLPNO approximation)
MP2aQZ_monomer1	-1.01574	h (from the DLPNO approximation)
MP2aQZ_monomer2	-1.01574	h (from the DLPNO approximation)
	:
CCaQZ_dimer	-2.18281	h (from the DLPNO approximation)
CCaQZ_monomer1	-1.08355	h (from the DLPNO approximation)
CCaQZ_monomer2	-1.08355	h (from the DLPNO approximation)
	:
CCaTZ_dimer	-2.09544	h (from the DLPNO approximation)
CCaTZ_monomer1	-1.03998	h (from the DLPNO approximation)
CCaTZ_monomer2	-1.03998	h (from the DLPNO approximation)
	:
MP2aTZ_dimer	-1.94893	h (from the DLPNO approximation)
MP2aTZ_monomer1	-0.96426	h (from the DLPNO approximation)
MP2aTZ_monomer2	-0.96426	h (from the DLPNO approximation)
	:
MP2_dimer	-2.12756	in h: (MP2aTZ_dimer*3^3 - MP2aQZ_dimer*4^3)/(3^3-4^3)
MP2_monomer1	-1.05331	in h: (MP2aTZ_monomer1*3^3 - MP2aQZ_monomer1*4^3)/(3^3-4^3)
MP2_monomer2	-1.05331	in h: (MP2aTZ_monomer2*3^3 - MP2aQZ_monomer2*4^3)/(3^3-4^3)
MP2correction_dimer	-2.12756	in h: (MP2aTZ_dimer*3^3 - MP2aQZ_dimer*4^3)/(3^3-4^3)
MP2correction_monomer1	-1.05331	in h: (MP2aTZ_monomer1*3^3 - MP2aQZ_monomer1*4^3)/(3^3-4^3)
MP2correction_monomer2	-1.05331	in h: (MP2aTZ_monomer2*3^3 - MP2aQZ_monomer2*4^3)/(3^3-4^3)
CCcorrection_dimer	-2.24657	in h: (CCaTZ_dimer*3^3 - CCaQZ_dimer*4^3)/(3^3-4^3)
CCcorrection_monomer1	-1.11534	in h: (CCaTZ_monomer1*3^3 - CCaQZ_monomer1*4^3)/(3^3-4^3)
CCcorrection_monomer2	-1.11534	in h: (CCaTZ_monomer2*3^3 - CCaQZ_monomer2*4^3)/(3^3-4^3)
correction_dimer	-0.119007	in h: CCcorrection_dimer - MP2correction_dimer
correction_monomer1	-0.0620378	in h: CCcorrection_monomer1 - MP2correction_monomer1
correction_monomer2	-0.0620378	in h: CCcorrection_monomer2 - MP2correction_monomer2
E_dimer	-463.822	in h: HF_dimer + MP2_dimer + correction_dimer
E_monomer1	-231.91	in h: HF_monomer1 + MP2_monomer1 + correction_monomer1
E_monomer2	-231.91	in h: HF_monomer2 + MP2_monomer2 + correction_monomer2
HF_part	34.6303	kJ/mol: 2625.5*(HF_dimer-HF_monomer1-HF_monomer2)
MP2_part	-54.9943	kJ/mol: 2625.5*(MP2_dimer-MP2_monomer1-MP2_monomer2)
correction_part	13.307	kJ/mol: 2625.5*(correction_dimer-correction_monomer1-correction_monomer2)
dE	-7.05692	kJ/mol: 2625.5*(E_dimer - E_monomer1 - E_monomer2)
		the "sterling silver level" result from PCCP 2022 Vol. 24 p. 25559 Table 1: -1.791*4.184 = -7.4935 kJ/mol

## Sheet: 1.00
the benzene dimer S24 from the S66x8 set: R = 1.00
quantity (named in a self-explanatory way)	value	unit (with comments)
HF_dimer	-461.581	h (using the aQZ basis set)
HF_monomer1	-230.794	h (using the aQZ basis set)
HF_monomer2	-230.794	h (using the aQZ basis set)
	:
MP2aQZ_dimer	-2.04736	h (from the DLPNO approximation)
MP2aQZ_monomer1	-1.01565	h (from the DLPNO approximation)
MP2aQZ_monomer2	-1.01565	h (from the DLPNO approximation)
	:
CCaQZ_dimer	-2.17914	h (from the DLPNO approximation)
CCaQZ_monomer1	-1.08348	h (from the DLPNO approximation)
CCaQZ_monomer2	-1.08348	h (from the DLPNO approximation)
	:
CCaTZ_dimer	-2.09159	h (from the DLPNO approximation)
CCaTZ_monomer1	-1.03979	h (from the DLPNO approximation)
CCaTZ_monomer2	-1.03979	h (from the DLPNO approximation)
	:
MP2aTZ_dimer	-1.94393	h (from the DLPNO approximation)
MP2aTZ_monomer1	-0.964049	h (from the DLPNO approximation)
MP2aTZ_monomer2	-0.964049	h (from the DLPNO approximation)
	:
MP2_dimer	-2.12283	in h: (MP2aTZ_dimer*3^3 - MP2aQZ_dimer*4^3)/(3^3-4^3)
MP2_monomer1	-1.0533	in h: (MP2aTZ_monomer1*3^3 - MP2aQZ_monomer1*4^3)/(3^3-4^3)
MP2_monomer2	-1.0533	in h: (MP2aTZ_monomer2*3^3 - MP2aQZ_monomer2*4^3)/(3^3-4^3)
MP2correction_dimer	-2.12283	in h: (MP2aTZ_dimer*3^3 - MP2aQZ_dimer*4^3)/(3^3-4^3)
MP2correction_monomer1	-1.0533	in h: (MP2aTZ_monomer1*3^3 - MP2aQZ_monomer1*4^3)/(3^3-4^3)
MP2correction_monomer2	-1.0533	in h: (MP2aTZ_monomer2*3^3 - MP2aQZ_monomer2*4^3)/(3^3-4^3)
CCcorrection_dimer	-2.24303	in h: (CCaTZ_dimer*3^3 - CCaQZ_dimer*4^3)/(3^3-4^3)
CCcorrection_monomer1	-1.11536	in h: (CCaTZ_monomer1*3^3 - CCaQZ_monomer1*4^3)/(3^3-4^3)
CCcorrection_monomer2	-1.11536	in h: (CCaTZ_monomer2*3^3 - CCaQZ_monomer2*4^3)/(3^3-4^3)
correction_dimer	-0.120193	in h: CCcorrection_dimer - MP2correction_dimer
correction_monomer1	-0.0620562	in h: CCcorrection_monomer1 - MP2correction_monomer1
correction_monomer2	-0.0620557	in h: CCcorrection_monomer2 - MP2correction_monomer2
E_dimer	-463.824	in h: HF_dimer + MP2_dimer + correction_dimer
E_monomer1	-231.91	in h: HF_monomer1 + MP2_monomer1 + correction_monomer1
E_monomer2	-231.91	in h: HF_monomer2 + MP2_monomer2 + correction_monomer2
HF_part	21.939	kJ/mol: 2625.5*(HF_dimer-HF_monomer1-HF_monomer2)
MP2_part	-42.6152	kJ/mol: 2625.5*(MP2_dimer-MP2_monomer1-MP2_monomer2)
correction_part	10.2884	kJ/mol: 2625.5*(correction_dimer-correction_monomer1-correction_monomer2)
dE	-10.3878	kJ/mol: 2625.5*(E_dimer - E_monomer1 - E_monomer2)
		the "sterling silver level" result from PCCP 2022 Vol. 24 p. 25559 Table 1: -2.521*4.184 = -10.5479 kJ/mol

## Sheet: 1.05
the benzene dimer S24 from the S66x8 set: R = 1.05
quantity (named in a self-explanatory way)	value	unit (with comments)
HF_dimer	-461.584	h (using the aQZ basis set)
HF_monomer1	-230.794	h (using the aQZ basis set)
HF_monomer2	-230.794	h (using the aQZ basis set)
	:
MP2aQZ_dimer	-2.04369	h (from the DLPNO approximation)
MP2aQZ_monomer1	-1.01559	h (from the DLPNO approximation)
MP2aQZ_monomer2	-1.01559	h (from the DLPNO approximation)
	:
CCaQZ_dimer	-2.17638	h (from the DLPNO approximation)
CCaQZ_monomer1	-1.08343	h (from the DLPNO approximation)
CCaQZ_monomer2	-1.08343	h (from the DLPNO approximation)
	:
CCaTZ_dimer	-2.08867	h (from the DLPNO approximation)
CCaTZ_monomer1	-1.03963	h (from the DLPNO approximation)
CCaTZ_monomer2	-1.03963	h (from the DLPNO approximation)
	:
MP2aTZ_dimer	-1.94013	h (from the DLPNO approximation)
MP2aTZ_monomer1	-0.963875	h (from the DLPNO approximation)
MP2aTZ_monomer2	-0.963875	h (from the DLPNO approximation)
	:
MP2_dimer	-2.11927	in h: (MP2aTZ_dimer*3^3 - MP2aQZ_dimer*4^3)/(3^3-4^3)
MP2_monomer1	-1.05332	in h: (MP2aTZ_monomer1*3^3 - MP2aQZ_monomer1*4^3)/(3^3-4^3)
MP2_monomer2	-1.05332	in h: (MP2aTZ_monomer2*3^3 - MP2aQZ_monomer2*4^3)/(3^3-4^3)
MP2correction_dimer	-2.11927	in h: (MP2aTZ_dimer*3^3 - MP2aQZ_dimer*4^3)/(3^3-4^3)
MP2correction_monomer1	-1.05332	in h: (MP2aTZ_monomer1*3^3 - MP2aQZ_monomer1*4^3)/(3^3-4^3)
MP2correction_monomer2	-1.05332	in h: (MP2aTZ_monomer2*3^3 - MP2aQZ_monomer2*4^3)/(3^3-4^3)
CCcorrection_dimer	-2.24038	in h: (CCaTZ_dimer*3^3 - CCaQZ_dimer*4^3)/(3^3-4^3)
CCcorrection_monomer1	-1.11539	in h: (CCaTZ_monomer1*3^3 - CCaQZ_monomer1*4^3)/(3^3-4^3)
CCcorrection_monomer2	-1.11539	in h: (CCaTZ_monomer2*3^3 - CCaQZ_monomer2*4^3)/(3^3-4^3)
correction_dimer	-0.121109	in h: CCcorrection_dimer - MP2correction_dimer
correction_monomer1	-0.0620664	in h: CCcorrection_monomer1 - MP2correction_monomer1
correction_monomer2	-0.0620655	in h: CCcorrection_monomer2 - MP2correction_monomer2
E_dimer	-463.824	in h: HF_dimer + MP2_dimer + correction_dimer
E_monomer1	-231.91	in h: HF_monomer1 + MP2_monomer1 + correction_monomer1
E_monomer2	-231.91	in h: HF_monomer2 + MP2_monomer2 + correction_monomer2
HF_part	14.1722	kJ/mol: 2625.5*(HF_dimer-HF_monomer1-HF_monomer2)
MP2_part	-33.1369	kJ/mol: 2625.5*(MP2_dimer-MP2_monomer1-MP2_monomer2)
correction_part	7.93644	kJ/mol: 2625.5*(correction_dimer-correction_monomer1-correction_monomer2)
dE	-11.0282	kJ/mol: 2625.5*(E_dimer - E_monomer1 - E_monomer2)
		the "sterling silver level" result from PCCP 2022 Vol. 24 p. 25559 Table 1: -2.633*4.184 = -11.0165 kJ/mol

## Sheet: 1.10
the benzene dimer S24 from the S66x8 set: R = 1.10
quantity (named in a self-explanatory way)	value	unit (with comments)
HF_dimer	-461.585	h (using the aQZ basis set)
HF_monomer1	-230.794	h (using the aQZ basis set)
HF_monomer2	-230.794	h (using the aQZ basis set)
	:
MP2aQZ_dimer	-2.04088	h (from the DLPNO approximation)
MP2aQZ_monomer1	-1.01553	h (from the DLPNO approximation)
MP2aQZ_monomer2	-1.01553	h (from the DLPNO approximation)
	:
CCaQZ_dimer	-2.17427	h (from the DLPNO approximation)
CCaQZ_monomer1	-1.08338	h (from the DLPNO approximation)
CCaQZ_monomer2	-1.08338	h (from the DLPNO approximation)
	:
CCaTZ_dimer	-2.08644	h (from the DLPNO approximation)
CCaTZ_monomer1	-1.0395	h (from the DLPNO approximation)
CCaTZ_monomer2	-1.0395	h (from the DLPNO approximation)
	:
MP2aTZ_dimer	-1.93721	h (from the DLPNO approximation)
MP2aTZ_monomer1	-0.96373	h (from the DLPNO approximation)
MP2aTZ_monomer2	-0.96373	h (from the DLPNO approximation)
	:
MP2_dimer	-2.11653	in h: (MP2aTZ_dimer*3^3 - MP2aQZ_dimer*4^3)/(3^3-4^3)
MP2_monomer1	-1.05332	in h: (MP2aTZ_monomer1*3^3 - MP2aQZ_monomer1*4^3)/(3^3-4^3)
MP2_monomer2	-1.05332	in h: (MP2aTZ_monomer2*3^3 - MP2aQZ_monomer2*4^3)/(3^3-4^3)
MP2correction_dimer	-2.11653	in h: (MP2aTZ_dimer*3^3 - MP2aQZ_dimer*4^3)/(3^3-4^3)
MP2correction_monomer1	-1.05332	in h: (MP2aTZ_monomer1*3^3 - MP2aQZ_monomer1*4^3)/(3^3-4^3)
MP2correction_monomer2	-1.05332	in h: (MP2aTZ_monomer2*3^3 - MP2aQZ_monomer2*4^3)/(3^3-4^3)
CCcorrection_dimer	-2.23837	in h: (CCaTZ_dimer*3^3 - CCaQZ_dimer*4^3)/(3^3-4^3)
CCcorrection_monomer1	-1.1154	in h: (CCaTZ_monomer1*3^3 - CCaQZ_monomer1*4^3)/(3^3-4^3)
CCcorrection_monomer2	-1.1154	in h: (CCaTZ_monomer2*3^3 - CCaQZ_monomer2*4^3)/(3^3-4^3)
correction_dimer	-0.121838	in h: CCcorrection_dimer - MP2correction_dimer
correction_monomer1	-0.0620782	in h: CCcorrection_monomer1 - MP2correction_monomer1
correction_monomer2	-0.0620774	in h: CCcorrection_monomer2 - MP2correction_monomer2
E_dimer	-463.824	in h: HF_dimer + MP2_dimer + correction_dimer
E_monomer1	-231.91	in h: HF_monomer1 + MP2_monomer1 + correction_monomer1
E_monomer2	-231.91	in h: HF_monomer2 + MP2_monomer2 + correction_monomer2
HF_part	9.40627	kJ/mol: 2625.5*(HF_dimer-HF_monomer1-HF_monomer2)
MP2_part	-25.9416	kJ/mol: 2625.5*(MP2_dimer-MP2_monomer1-MP2_monomer2)
correction_part	6.08415	kJ/mol: 2625.5*(correction_dimer-correction_monomer1-correction_monomer2)
dE	-10.4512	kJ/mol: 2625.5*(E_dimer - E_monomer1 - E_monomer2)
		the "sterling silver level" result from PCCP 2022 Vol. 24 p. 25559 Table 1: -2.450*4.184 = -10.2508 kJ/mol

## Sheet: 1.25
the benzene dimer S24 from the S66x8 set: R = 1.25
quantity (named in a self-explanatory way)	value	unit (with comments)
HF_dimer	-461.588	h (using the aQZ basis set)
HF_monomer1	-230.794	h (using the aQZ basis set)
HF_monomer2	-230.794	h (using the aQZ basis set)
	:
MP2aQZ_dimer	-2.03566	h (from the DLPNO approximation)
MP2aQZ_monomer1	-1.01541	h (from the DLPNO approximation)
MP2aQZ_monomer2	-1.01541	h (from the DLPNO approximation)
	:
CCaQZ_dimer	-2.17043	h (from the DLPNO approximation)
CCaQZ_monomer1	-1.08329	h (from the DLPNO approximation)
CCaQZ_monomer2	-1.08329	h (from the DLPNO approximation)
	:
CCaTZ_dimer	-2.08231	h (from the DLPNO approximation)
CCaTZ_monomer1	-1.03923	h (from the DLPNO approximation)
CCaTZ_monomer2	-1.03923	h (from the DLPNO approximation)
	:
MP2aTZ_dimer	-1.93172	h (from the DLPNO approximation)
MP2aTZ_monomer1	-0.963453	h (from the DLPNO approximation)
MP2aTZ_monomer2	-0.963453	h (from the DLPNO approximation)
	:
MP2_dimer	-2.1115	in h: (MP2aTZ_dimer*3^3 - MP2aQZ_dimer*4^3)/(3^3-4^3)
MP2_monomer1	-1.05333	in h: (MP2aTZ_monomer1*3^3 - MP2aQZ_monomer1*4^3)/(3^3-4^3)
MP2_monomer2	-1.05333	in h: (MP2aTZ_monomer2*3^3 - MP2aQZ_monomer2*4^3)/(3^3-4^3)
MP2correction_dimer	-2.1115	in h: (MP2aTZ_dimer*3^3 - MP2aQZ_dimer*4^3)/(3^3-4^3)
MP2correction_monomer1	-1.05333	in h: (MP2aTZ_monomer1*3^3 - MP2aQZ_monomer1*4^3)/(3^3-4^3)
MP2correction_monomer2	-1.05333	in h: (MP2aTZ_monomer2*3^3 - MP2aQZ_monomer2*4^3)/(3^3-4^3)
CCcorrection_dimer	-2.23473	in h: (CCaTZ_dimer*3^3 - CCaQZ_dimer*4^3)/(3^3-4^3)
CCcorrection_monomer1	-1.11544	in h: (CCaTZ_monomer1*3^3 - CCaQZ_monomer1*4^3)/(3^3-4^3)
CCcorrection_monomer2	-1.11544	in h: (CCaTZ_monomer2*3^3 - CCaQZ_monomer2*4^3)/(3^3-4^3)
correction_dimer	-0.123227	in h: CCcorrection_dimer - MP2correction_dimer
correction_monomer1	-0.0621162	in h: CCcorrection_monomer1 - MP2correction_monomer1
correction_monomer2	-0.0621159	in h: CCcorrection_monomer2 - MP2correction_monomer2
E_dimer	-463.822	in h: HF_dimer + MP2_dimer + correction_dimer
E_monomer1	-231.91	in h: HF_monomer1 + MP2_monomer1 + correction_monomer1
E_monomer2	-231.91	in h: HF_monomer2 + MP2_monomer2 + correction_monomer2
HF_part	3.2924	kJ/mol: 2625.5*(HF_dimer-HF_monomer1-HF_monomer2)
MP2_part	-12.7409	kJ/mol: 2625.5*(MP2_dimer-MP2_monomer1-MP2_monomer2)
correction_part	2.63805	kJ/mol: 2625.5*(correction_dimer-correction_monomer1-correction_monomer2)
dE	-6.81045	kJ/mol: 2625.5*(E_dimer - E_monomer1 - E_monomer2)
		the "sterling silver level" result from PCCP 2022 Vol. 24 p. 25559 Table 1: -1.479*4.184 = -6.1881 kJ/mol

## Sheet: 1.50
the benzene dimer S24 from the S66x8 set: R = 1.50
quantity (named in a self-explanatory way)	value	unit (with comments)
HF_dimer	-461.588	h (using the aQZ basis set)
HF_monomer1	-230.794	h (using the aQZ basis set)
HF_monomer2	-230.794	h (using the aQZ basis set)
	:
MP2aQZ_dimer	-2.0323	h (from the DLPNO approximation)
MP2aQZ_monomer1	-1.01532	h (from the DLPNO approximation)
MP2aQZ_monomer2	-1.01532	h (from the DLPNO approximation)
	:
CCaQZ_dimer	-2.16792	h (from the DLPNO approximation)
CCaQZ_monomer1	-1.08322	h (from the DLPNO approximation)
CCaQZ_monomer2	-1.08322	h (from the DLPNO approximation)
	:
CCaTZ_dimer	-2.07944	h (from the DLPNO approximation)
CCaTZ_monomer1	-1.03897	h (from the DLPNO approximation)
CCaTZ_monomer2	-1.03897	h (from the DLPNO approximation)
	:
MP2aTZ_dimer	-1.92808	h (from the DLPNO approximation)
MP2aTZ_monomer1	-0.963181	h (from the DLPNO approximation)
MP2aTZ_monomer2	-0.963181	h (from the DLPNO approximation)
	:
MP2_dimer	-2.10835	in h: (MP2aTZ_dimer*3^3 - MP2aQZ_dimer*4^3)/(3^3-4^3)
MP2_monomer1	-1.05336	in h: (MP2aTZ_monomer1*3^3 - MP2aQZ_monomer1*4^3)/(3^3-4^3)
MP2_monomer2	-1.05336	in h: (MP2aTZ_monomer2*3^3 - MP2aQZ_monomer2*4^3)/(3^3-4^3)
MP2correction_dimer	-2.10835	in h: (MP2aTZ_dimer*3^3 - MP2aQZ_dimer*4^3)/(3^3-4^3)
MP2correction_monomer1	-1.05336	in h: (MP2aTZ_monomer1*3^3 - MP2aQZ_monomer1*4^3)/(3^3-4^3)
MP2correction_monomer2	-1.05336	in h: (MP2aTZ_monomer2*3^3 - MP2aQZ_monomer2*4^3)/(3^3-4^3)
CCcorrection_dimer	-2.23248	in h: (CCaTZ_dimer*3^3 - CCaQZ_dimer*4^3)/(3^3-4^3)
CCcorrection_monomer1	-1.1155	in h: (CCaTZ_monomer1*3^3 - CCaQZ_monomer1*4^3)/(3^3-4^3)
CCcorrection_monomer2	-1.1155	in h: (CCaTZ_monomer2*3^3 - CCaQZ_monomer2*4^3)/(3^3-4^3)
correction_dimer	-0.124137	in h: CCcorrection_dimer - MP2correction_dimer
correction_monomer1	-0.0621424	in h: CCcorrection_monomer1 - MP2correction_monomer1
correction_monomer2	-0.0621422	in h: CCcorrection_monomer2 - MP2correction_monomer2
E_dimer	-463.821	in h: HF_dimer + MP2_dimer + correction_dimer
E_monomer1	-231.91	in h: HF_monomer1 + MP2_monomer1 + correction_monomer1
E_monomer2	-231.91	in h: HF_monomer2 + MP2_monomer2 + correction_monomer2
HF_part	1.0984	kJ/mol: 2625.5*(HF_dimer-HF_monomer1-HF_monomer2)
MP2_part	-4.2541	kJ/mol: 2625.5*(MP2_dimer-MP2_monomer1-MP2_monomer2)
correction_part	0.388697	kJ/mol: 2625.5*(correction_dimer-correction_monomer1-correction_monomer2)
dE	-2.767	kJ/mol: 2625.5*(E_dimer - E_monomer1 - E_monomer2)
		the "sterling silver level" result from PCCP 2022 Vol. 24 p. 25559 Table 1: -0.458*4.184 = -1.9163 kJ/mol

## Sheet: 2.00
the benzene dimer S24 from the S66x8 set: R = 2.00
quantity (named in a self-explanatory way)	value	unit (with comments)
HF_dimer	-461.589	h (using the aQZ basis set)
HF_monomer1	-230.794	h (using the aQZ basis set)
HF_monomer2	-230.794	h (using the aQZ basis set)
	:
MP2aQZ_dimer	-2.03079	h (from the DLPNO approximation)
MP2aQZ_monomer1	-1.01526	h (from the DLPNO approximation)
MP2aQZ_monomer2	-1.01526	h (from the DLPNO approximation)
	:
CCaQZ_dimer	-2.16662	h (from the DLPNO approximation)
CCaQZ_monomer1	-1.08318	h (from the DLPNO approximation)
CCaQZ_monomer2	-1.08318	h (from the DLPNO approximation)
	:
CCaTZ_dimer	-2.078	h (from the DLPNO approximation)
CCaTZ_monomer1	-1.03887	h (from the DLPNO approximation)
CCaTZ_monomer2	-1.03887	h (from the DLPNO approximation)
	:
MP2aTZ_dimer	-1.92638	h (from the DLPNO approximation)
MP2aTZ_monomer1	-0.963057	h (from the DLPNO approximation)
MP2aTZ_monomer2	-0.963057	h (from the DLPNO approximation)
	:
MP2_dimer	-2.10698	in h: (MP2aTZ_dimer*3^3 - MP2aQZ_dimer*4^3)/(3^3-4^3)
MP2_monomer1	-1.05336	in h: (MP2aTZ_monomer1*3^3 - MP2aQZ_monomer1*4^3)/(3^3-4^3)
MP2_monomer2	-1.05336	in h: (MP2aTZ_monomer2*3^3 - MP2aQZ_monomer2*4^3)/(3^3-4^3)
MP2correction_dimer	-2.10698	in h: (MP2aTZ_dimer*3^3 - MP2aQZ_dimer*4^3)/(3^3-4^3)
MP2correction_monomer1	-1.05336	in h: (MP2aTZ_monomer1*3^3 - MP2aQZ_monomer1*4^3)/(3^3-4^3)
MP2correction_monomer2	-1.05336	in h: (MP2aTZ_monomer2*3^3 - MP2aQZ_monomer2*4^3)/(3^3-4^3)
CCcorrection_dimer	-2.23129	in h: (CCaTZ_dimer*3^3 - CCaQZ_dimer*4^3)/(3^3-4^3)
CCcorrection_monomer1	-1.11551	in h: (CCaTZ_monomer1*3^3 - CCaQZ_monomer1*4^3)/(3^3-4^3)
CCcorrection_monomer2	-1.11551	in h: (CCaTZ_monomer2*3^3 - CCaQZ_monomer2*4^3)/(3^3-4^3)
correction_dimer	-0.124311	in h: CCcorrection_dimer - MP2correction_dimer
correction_monomer1	-0.0621537	in h: CCcorrection_monomer1 - MP2correction_monomer1
correction_monomer2	-0.0621535	in h: CCcorrection_monomer2 - MP2correction_monomer2
E_dimer	-463.82	in h: HF_dimer + MP2_dimer + correction_dimer
E_monomer1	-231.91	in h: HF_monomer1 + MP2_monomer1 + correction_monomer1
E_monomer2	-231.91	in h: HF_monomer2 + MP2_monomer2 + correction_monomer2
HF_part	0.296576	kJ/mol: 2625.5*(HF_dimer-HF_monomer1-HF_monomer2)
MP2_part	-0.68092	kJ/mol: 2625.5*(MP2_dimer-MP2_monomer1-MP2_monomer2)
correction_part	-0.00980724	kJ/mol: 2625.5*(correction_dimer-correction_monomer1-correction_monomer2)
dE	-0.394151	kJ/mol: 2625.5*(E_dimer - E_monomer1 - E_monomer2)
		the "sterling silver level" result from PCCP 2022 Vol. 24 p. 25559 Table 1: -0.059*4.184 = -0.2469 kJ/mol
