# Supplementary material for: On the Potential Energy Surface of the Pyrene Dimer
Source: Int J Mol Sci. 2024 Oct 6;25(19):10762. doi: 10.3390/ijms251910762 (PMC11476719; doi:10.3390/ijms251910762)
Supplement: Supplementary file 1 [file ijms-25-10762-s001.zip › SI/DLPNO_S25.xlsx]

## Sheet: 0.90
the pyridine dimer S25 from the S66x8 set: R = 0.90
quantity (named in a self-explanatory way)	value	unit (with comments)
HF_dimer	-493.566	h (using the aQZ basis set)
HF_monomer1	-246.793	h (using the aQZ basis set)
HF_monomer2	-246.793	h (using the aQZ basis set)
	:
MP2aQZ_dimer	-2.13515	h (from the DLPNO approximation)
MP2aQZ_monomer1	-1.0537	h (from the DLPNO approximation)
MP2aQZ_monomer2	-1.05369	h (from the DLPNO approximation)
	:
CCaQZ_dimer	-2.25515	h (from the DLPNO approximation)
CCaQZ_monomer1	-1.11716	h (from the DLPNO approximation)
CCaQZ_monomer2	-1.11716	h (from the DLPNO approximation)
	:
CCaTZ_dimer	-2.16265	h (from the DLPNO approximation)
CCaTZ_monomer1	-1.07116	h (from the DLPNO approximation)
CCaTZ_monomer2	-1.07116	h (from the DLPNO approximation)
	:
MP2aTZ_dimer	-2.02686	h (from the DLPNO approximation)
MP2aTZ_monomer1	-0.999837	h (from the DLPNO approximation)
MP2aTZ_monomer2	-0.999838	h (from the DLPNO approximation)
	:
MP2_dimer	-2.21416	in h: (MP2aTZ_dimer*3^3 - MP2aQZ_dimer*4^3)/(3^3-4^3)
MP2_monomer1	-1.093	in h: (MP2aTZ_monomer1*3^3 - MP2aQZ_monomer1*4^3)/(3^3-4^3)
MP2_monomer2	-1.093	in h: (MP2aTZ_monomer2*3^3 - MP2aQZ_monomer2*4^3)/(3^3-4^3)
MP2correction_dimer	-2.21416	in h: (MP2aTZ_dimer*3^3 - MP2aQZ_dimer*4^3)/(3^3-4^3)
MP2correction_monomer1	-1.093	in h: (MP2aTZ_monomer1*3^3 - MP2aQZ_monomer1*4^3)/(3^3-4^3)
MP2correction_monomer2	-1.093	in h: (MP2aTZ_monomer2*3^3 - MP2aQZ_monomer2*4^3)/(3^3-4^3)
CCcorrection_dimer	-2.32265	in h: (CCaTZ_dimer*3^3 - CCaQZ_dimer*4^3)/(3^3-4^3)
CCcorrection_monomer1	-1.15072	in h: (CCaTZ_monomer1*3^3 - CCaQZ_monomer1*4^3)/(3^3-4^3)
CCcorrection_monomer2	-1.15073	in h: (CCaTZ_monomer2*3^3 - CCaQZ_monomer2*4^3)/(3^3-4^3)
correction_dimer	-0.108488	in h: CCcorrection_dimer - MP2correction_dimer
correction_monomer1	-0.0577236	in h: CCcorrection_monomer1 - MP2correction_monomer1
correction_monomer2	-0.057731	in h: CCcorrection_monomer2 - MP2correction_monomer2
E_dimer	-495.889	in h: HF_dimer + MP2_dimer + correction_dimer
E_monomer1	-247.944	in h: HF_monomer1 + MP2_monomer1 + correction_monomer1
E_monomer2	-247.944	in h: HF_monomer2 + MP2_monomer2 + correction_monomer2
HF_part	52.0509	kJ/mol: 2625.5*(HF_dimer-HF_monomer1-HF_monomer2)
MP2_part	-73.9682	kJ/mol: 2625.5*(MP2_dimer-MP2_monomer1-MP2_monomer2)
correction_part	18.2898	kJ/mol: 2625.5*(correction_dimer-correction_monomer1-correction_monomer2)
dE	-3.62754	kJ/mol: 2625.5*(E_dimer - E_monomer1 - E_monomer2)
		the "sterling silver level" result from PCCP 2022 Vol. 24 p. 25559 Table 1: -0.964*4.184 = -4.0334 kJ/mol

## Sheet: 0.95
the pyridine dimer S25 from the S66x8 set: R = 0.95
quantity (named in a self-explanatory way)	value	unit (with comments)
HF_dimer	-493.574	h (using the aQZ basis set)
HF_monomer1	-246.793	h (using the aQZ basis set)
HF_monomer2	-246.793	h (using the aQZ basis set)
	:
MP2aQZ_dimer	-2.12871	h (from the DLPNO approximation)
MP2aQZ_monomer1	-1.0536	h (from the DLPNO approximation)
MP2aQZ_monomer2	-1.0536	h (from the DLPNO approximation)
	:
CCaQZ_dimer	-2.25027	h (from the DLPNO approximation)
CCaQZ_monomer1	-1.11708	h (from the DLPNO approximation)
CCaQZ_monomer2	-1.11708	h (from the DLPNO approximation)
	:
CCaTZ_dimer	-2.15765	h (from the DLPNO approximation)
CCaTZ_monomer1	-1.07094	h (from the DLPNO approximation)
CCaTZ_monomer2	-1.07094	h (from the DLPNO approximation)
	:
MP2aTZ_dimer	-2.02031	h (from the DLPNO approximation)
MP2aTZ_monomer1	-0.999599	h (from the DLPNO approximation)
MP2aTZ_monomer2	-0.999601	h (from the DLPNO approximation)
	:
MP2_dimer	-2.2078	in h: (MP2aTZ_dimer*3^3 - MP2aQZ_dimer*4^3)/(3^3-4^3)
MP2_monomer1	-1.09301	in h: (MP2aTZ_monomer1*3^3 - MP2aQZ_monomer1*4^3)/(3^3-4^3)
MP2_monomer2	-1.09301	in h: (MP2aTZ_monomer2*3^3 - MP2aQZ_monomer2*4^3)/(3^3-4^3)
MP2correction_dimer	-2.2078	in h: (MP2aTZ_dimer*3^3 - MP2aQZ_dimer*4^3)/(3^3-4^3)
MP2correction_monomer1	-1.09301	in h: (MP2aTZ_monomer1*3^3 - MP2aQZ_monomer1*4^3)/(3^3-4^3)
MP2correction_monomer2	-1.09301	in h: (MP2aTZ_monomer2*3^3 - MP2aQZ_monomer2*4^3)/(3^3-4^3)
CCcorrection_dimer	-2.31786	in h: (CCaTZ_dimer*3^3 - CCaQZ_dimer*4^3)/(3^3-4^3)
CCcorrection_monomer1	-1.15075	in h: (CCaTZ_monomer1*3^3 - CCaQZ_monomer1*4^3)/(3^3-4^3)
CCcorrection_monomer2	-1.15075	in h: (CCaTZ_monomer2*3^3 - CCaQZ_monomer2*4^3)/(3^3-4^3)
correction_dimer	-0.110052	in h: CCcorrection_dimer - MP2correction_dimer
correction_monomer1	-0.0577435	in h: CCcorrection_monomer1 - MP2correction_monomer1
correction_monomer2	-0.0577484	in h: CCcorrection_monomer2 - MP2correction_monomer2
E_dimer	-495.892	in h: HF_dimer + MP2_dimer + correction_dimer
E_monomer1	-247.944	in h: HF_monomer1 + MP2_monomer1 + correction_monomer1
E_monomer2	-247.944	in h: HF_monomer2 + MP2_monomer2 + correction_monomer2
HF_part	31.2818	kJ/mol: 2625.5*(HF_dimer-HF_monomer1-HF_monomer2)
MP2_part	-57.2155	kJ/mol: 2625.5*(MP2_dimer-MP2_monomer1-MP2_monomer2)
correction_part	14.2823	kJ/mol: 2625.5*(correction_dimer-correction_monomer1-correction_monomer2)
dE	-11.6514	kJ/mol: 2625.5*(E_dimer - E_monomer1 - E_monomer2)
		the "sterling silver level" result from PCCP 2022 Vol. 24 p. 25559 Table 1: -2.891*4.184 = -12.0959 kJ/mol

## Sheet: 1.00
the pyridine dimer S25 from the S66x8 set: R = 1.00
quantity (named in a self-explanatory way)	value	unit (with comments)
HF_dimer	-493.579	h (using the aQZ basis set)
HF_monomer1	-246.793	h (using the aQZ basis set)
HF_monomer2	-246.793	h (using the aQZ basis set)
	:
MP2aQZ_dimer	-2.12384	h (from the DLPNO approximation)
MP2aQZ_monomer1	-1.05352	h (from the DLPNO approximation)
MP2aQZ_monomer2	-1.05351	h (from the DLPNO approximation)
	:
CCaQZ_dimer	-2.2466	h (from the DLPNO approximation)
CCaQZ_monomer1	-1.11701	h (from the DLPNO approximation)
CCaQZ_monomer2	-1.11702	h (from the DLPNO approximation)
	:
CCaTZ_dimer	-2.15387	h (from the DLPNO approximation)
CCaTZ_monomer1	-1.07076	h (from the DLPNO approximation)
CCaTZ_monomer2	-1.07077	h (from the DLPNO approximation)
	:
MP2aTZ_dimer	-2.01536	h (from the DLPNO approximation)
MP2aTZ_monomer1	-0.99941	h (from the DLPNO approximation)
MP2aTZ_monomer2	-0.999413	h (from the DLPNO approximation)
	:
MP2_dimer	-2.20299	in h: (MP2aTZ_dimer*3^3 - MP2aQZ_dimer*4^3)/(3^3-4^3)
MP2_monomer1	-1.093	in h: (MP2aTZ_monomer1*3^3 - MP2aQZ_monomer1*4^3)/(3^3-4^3)
MP2_monomer2	-1.09299	in h: (MP2aTZ_monomer2*3^3 - MP2aQZ_monomer2*4^3)/(3^3-4^3)
MP2correction_dimer	-2.20299	in h: (MP2aTZ_dimer*3^3 - MP2aQZ_dimer*4^3)/(3^3-4^3)
MP2correction_monomer1	-1.093	in h: (MP2aTZ_monomer1*3^3 - MP2aQZ_monomer1*4^3)/(3^3-4^3)
MP2correction_monomer2	-1.09299	in h: (MP2aTZ_monomer2*3^3 - MP2aQZ_monomer2*4^3)/(3^3-4^3)
CCcorrection_dimer	-2.31426	in h: (CCaTZ_dimer*3^3 - CCaQZ_dimer*4^3)/(3^3-4^3)
CCcorrection_monomer1	-1.15076	in h: (CCaTZ_monomer1*3^3 - CCaQZ_monomer1*4^3)/(3^3-4^3)
CCcorrection_monomer2	-1.15076	in h: (CCaTZ_monomer2*3^3 - CCaQZ_monomer2*4^3)/(3^3-4^3)
correction_dimer	-0.111262	in h: CCcorrection_dimer - MP2correction_dimer
correction_monomer1	-0.0577645	in h: CCcorrection_monomer1 - MP2correction_monomer1
correction_monomer2	-0.0577699	in h: CCcorrection_monomer2 - MP2correction_monomer2
E_dimer	-495.893	in h: HF_dimer + MP2_dimer + correction_dimer
E_monomer1	-247.944	in h: HF_monomer1 + MP2_monomer1 + correction_monomer1
E_monomer2	-247.944	in h: HF_monomer2 + MP2_monomer2 + correction_monomer2
HF_part	18.602	kJ/mol: 2625.5*(HF_dimer-HF_monomer1-HF_monomer2)
MP2_part	-44.638	kJ/mol: 2625.5*(MP2_dimer-MP2_monomer1-MP2_monomer2)
correction_part	11.2183	kJ/mol: 2625.5*(correction_dimer-correction_monomer1-correction_monomer2)
dE	-14.8177	kJ/mol: 2625.5*(E_dimer - E_monomer1 - E_monomer2)
		the "sterling silver level" result from PCCP 2022 Vol. 24 p. 25559 Table 1: -3.610*4.184 = -15.1042 kJ/mol

## Sheet: 1.05
the pyridine dimer S25 from the S66x8 set: R = 1.05
quantity (named in a self-explanatory way)	value	unit (with comments)
HF_dimer	-493.581	h (using the aQZ basis set)
HF_monomer1	-246.793	h (using the aQZ basis set)
HF_monomer2	-246.793	h (using the aQZ basis set)
	:
MP2aQZ_dimer	-2.12008	h (from the DLPNO approximation)
MP2aQZ_monomer1	-1.05345	h (from the DLPNO approximation)
MP2aQZ_monomer2	-1.05345	h (from the DLPNO approximation)
	:
CCaQZ_dimer	-2.2438	h (from the DLPNO approximation)
CCaQZ_monomer1	-1.11696	h (from the DLPNO approximation)
CCaQZ_monomer2	-1.11696	h (from the DLPNO approximation)
	:
CCaTZ_dimer	-2.15095	h (from the DLPNO approximation)
CCaTZ_monomer1	-1.07063	h (from the DLPNO approximation)
CCaTZ_monomer2	-1.07063	h (from the DLPNO approximation)
	:
MP2aTZ_dimer	-2.01151	h (from the DLPNO approximation)
MP2aTZ_monomer1	-0.999257	h (from the DLPNO approximation)
MP2aTZ_monomer2	-0.99926	h (from the DLPNO approximation)
	:
MP2_dimer	-2.1993	in h: (MP2aTZ_dimer*3^3 - MP2aQZ_dimer*4^3)/(3^3-4^3)
MP2_monomer1	-1.09299	in h: (MP2aTZ_monomer1*3^3 - MP2aQZ_monomer1*4^3)/(3^3-4^3)
MP2_monomer2	-1.09299	in h: (MP2aTZ_monomer2*3^3 - MP2aQZ_monomer2*4^3)/(3^3-4^3)
MP2correction_dimer	-2.1993	in h: (MP2aTZ_dimer*3^3 - MP2aQZ_dimer*4^3)/(3^3-4^3)
MP2correction_monomer1	-1.09299	in h: (MP2aTZ_monomer1*3^3 - MP2aQZ_monomer1*4^3)/(3^3-4^3)
MP2correction_monomer2	-1.09299	in h: (MP2aTZ_monomer2*3^3 - MP2aQZ_monomer2*4^3)/(3^3-4^3)
CCcorrection_dimer	-2.31156	in h: (CCaTZ_dimer*3^3 - CCaQZ_dimer*4^3)/(3^3-4^3)
CCcorrection_monomer1	-1.15077	in h: (CCaTZ_monomer1*3^3 - CCaQZ_monomer1*4^3)/(3^3-4^3)
CCcorrection_monomer2	-1.15077	in h: (CCaTZ_monomer2*3^3 - CCaQZ_monomer2*4^3)/(3^3-4^3)
correction_dimer	-0.112251	in h: CCcorrection_dimer - MP2correction_dimer
correction_monomer1	-0.0577754	in h: CCcorrection_monomer1 - MP2correction_monomer1
correction_monomer2	-0.0577807	in h: CCcorrection_monomer2 - MP2correction_monomer2
E_dimer	-495.893	in h: HF_dimer + MP2_dimer + correction_dimer
E_monomer1	-247.944	in h: HF_monomer1 + MP2_monomer1 + correction_monomer1
E_monomer2	-247.944	in h: HF_monomer2 + MP2_monomer2 + correction_monomer2
HF_part	10.8781	kJ/mol: 2625.5*(HF_dimer-HF_monomer1-HF_monomer2)
MP2_part	-34.975	kJ/mol: 2625.5*(MP2_dimer-MP2_monomer1-MP2_monomer2)
correction_part	8.67675	kJ/mol: 2625.5*(correction_dimer-correction_monomer1-correction_monomer2)
dE	-15.4201	kJ/mol: 2625.5*(E_dimer - E_monomer1 - E_monomer2)
		the "sterling silver level" result from PCCP 2022 Vol. 24 p. 25559 Table 1: -3.689*4.184 = -15.4348 kJ/mol

## Sheet: 1.10
the pyridine dimer S25 from the S66x8 set: R = 1.10
quantity (named in a self-explanatory way)	value	unit (with comments)
HF_dimer	-493.583	h (using the aQZ basis set)
HF_monomer1	-246.793	h (using the aQZ basis set)
HF_monomer2	-246.793	h (using the aQZ basis set)
	:
MP2aQZ_dimer	-2.11721	h (from the DLPNO approximation)
MP2aQZ_monomer1	-1.05339	h (from the DLPNO approximation)
MP2aQZ_monomer2	-1.05339	h (from the DLPNO approximation)
	:
CCaQZ_dimer	-2.24166	h (from the DLPNO approximation)
CCaQZ_monomer1	-1.11691	h (from the DLPNO approximation)
CCaQZ_monomer2	-1.11691	h (from the DLPNO approximation)
	:
CCaTZ_dimer	-2.14877	h (from the DLPNO approximation)
CCaTZ_monomer1	-1.07051	h (from the DLPNO approximation)
CCaTZ_monomer2	-1.07051	h (from the DLPNO approximation)
	:
MP2aTZ_dimer	-2.0086	h (from the DLPNO approximation)
MP2aTZ_monomer1	-0.99913	h (from the DLPNO approximation)
MP2aTZ_monomer2	-0.99913	h (from the DLPNO approximation)
	:
MP2_dimer	-2.19647	in h: (MP2aTZ_dimer*3^3 - MP2aQZ_dimer*4^3)/(3^3-4^3)
MP2_monomer1	-1.09299	in h: (MP2aTZ_monomer1*3^3 - MP2aQZ_monomer1*4^3)/(3^3-4^3)
MP2_monomer2	-1.09299	in h: (MP2aTZ_monomer2*3^3 - MP2aQZ_monomer2*4^3)/(3^3-4^3)
MP2correction_dimer	-2.19647	in h: (MP2aTZ_dimer*3^3 - MP2aQZ_dimer*4^3)/(3^3-4^3)
MP2correction_monomer1	-1.09299	in h: (MP2aTZ_monomer1*3^3 - MP2aQZ_monomer1*4^3)/(3^3-4^3)
MP2correction_monomer2	-1.09299	in h: (MP2aTZ_monomer2*3^3 - MP2aQZ_monomer2*4^3)/(3^3-4^3)
CCcorrection_dimer	-2.30944	in h: (CCaTZ_dimer*3^3 - CCaQZ_dimer*4^3)/(3^3-4^3)
CCcorrection_monomer1	-1.15077	in h: (CCaTZ_monomer1*3^3 - CCaQZ_monomer1*4^3)/(3^3-4^3)
CCcorrection_monomer2	-1.15077	in h: (CCaTZ_monomer2*3^3 - CCaQZ_monomer2*4^3)/(3^3-4^3)
correction_dimer	-0.112979	in h: CCcorrection_dimer - MP2correction_dimer
correction_monomer1	-0.0577843	in h: CCcorrection_monomer1 - MP2correction_monomer1
correction_monomer2	-0.0577843	in h: CCcorrection_monomer2 - MP2correction_monomer2
E_dimer	-495.893	in h: HF_dimer + MP2_dimer + correction_dimer
E_monomer1	-247.944	in h: HF_monomer1 + MP2_monomer1 + correction_monomer1
E_monomer2	-247.944	in h: HF_monomer2 + MP2_monomer2 + correction_monomer2
HF_part	6.19618	kJ/mol: 2625.5*(HF_dimer-HF_monomer1-HF_monomer2)
MP2_part	-27.5564	kJ/mol: 2625.5*(MP2_dimer-MP2_monomer1-MP2_monomer2)
correction_part	6.80004	kJ/mol: 2625.5*(correction_dimer-correction_monomer1-correction_monomer2)
dE	-14.5602	kJ/mol: 2625.5*(E_dimer - E_monomer1 - E_monomer2)
		the "sterling silver level" result from PCCP 2022 Vol. 24 p. 25559 Table 1: -3.452*4.184 = -14.4432 kJ/mol

## Sheet: 1.25
the pyridine dimer S25 from the S66x8 set: R = 1.25
quantity (named in a self-explanatory way)	value	unit (with comments)
HF_dimer	-493.585	h (using the aQZ basis set)
HF_monomer1	-246.793	h (using the aQZ basis set)
HF_monomer2	-246.793	h (using the aQZ basis set)
	:
MP2aQZ_dimer	-2.11183	h (from the DLPNO approximation)
MP2aQZ_monomer1	-1.05326	h (from the DLPNO approximation)
MP2aQZ_monomer2	-1.05326	h (from the DLPNO approximation)
	:
CCaQZ_dimer	-2.23776	h (from the DLPNO approximation)
CCaQZ_monomer1	-1.11682	h (from the DLPNO approximation)
CCaQZ_monomer2	-1.11682	h (from the DLPNO approximation)
	:
CCaTZ_dimer	-2.14457	h (from the DLPNO approximation)
CCaTZ_monomer1	-1.07026	h (from the DLPNO approximation)
CCaTZ_monomer2	-1.07026	h (from the DLPNO approximation)
	:
MP2aTZ_dimer	-2.00295	h (from the DLPNO approximation)
MP2aTZ_monomer1	-0.998865	h (from the DLPNO approximation)
MP2aTZ_monomer2	-0.998866	h (from the DLPNO approximation)
	:
MP2_dimer	-2.19128	in h: (MP2aTZ_dimer*3^3 - MP2aQZ_dimer*4^3)/(3^3-4^3)
MP2_monomer1	-1.09295	in h: (MP2aTZ_monomer1*3^3 - MP2aQZ_monomer1*4^3)/(3^3-4^3)
MP2_monomer2	-1.09295	in h: (MP2aTZ_monomer2*3^3 - MP2aQZ_monomer2*4^3)/(3^3-4^3)
MP2correction_dimer	-2.19128	in h: (MP2aTZ_dimer*3^3 - MP2aQZ_dimer*4^3)/(3^3-4^3)
MP2correction_monomer1	-1.09295	in h: (MP2aTZ_monomer1*3^3 - MP2aQZ_monomer1*4^3)/(3^3-4^3)
MP2correction_monomer2	-1.09295	in h: (MP2aTZ_monomer2*3^3 - MP2aQZ_monomer2*4^3)/(3^3-4^3)
CCcorrection_dimer	-2.30576	in h: (CCaTZ_dimer*3^3 - CCaQZ_dimer*4^3)/(3^3-4^3)
CCcorrection_monomer1	-1.15079	in h: (CCaTZ_monomer1*3^3 - CCaQZ_monomer1*4^3)/(3^3-4^3)
CCcorrection_monomer2	-1.15079	in h: (CCaTZ_monomer2*3^3 - CCaQZ_monomer2*4^3)/(3^3-4^3)
correction_dimer	-0.114474	in h: CCcorrection_dimer - MP2correction_dimer
correction_monomer1	-0.0578384	in h: CCcorrection_monomer1 - MP2correction_monomer1
correction_monomer2	-0.0578369	in h: CCcorrection_monomer2 - MP2correction_monomer2
E_dimer	-495.891	in h: HF_dimer + MP2_dimer + correction_dimer
E_monomer1	-247.944	in h: HF_monomer1 + MP2_monomer1 + correction_monomer1
E_monomer2	-247.944	in h: HF_monomer2 + MP2_monomer2 + correction_monomer2
HF_part	0.687671	kJ/mol: 2625.5*(HF_dimer-HF_monomer1-HF_monomer2)
MP2_part	-14.1204	kJ/mol: 2625.5*(MP2_dimer-MP2_monomer1-MP2_monomer2)
correction_part	3.15313	kJ/mol: 2625.5*(correction_dimer-correction_monomer1-correction_monomer2)
dE	-10.2796	kJ/mol: 2625.5*(E_dimer - E_monomer1 - E_monomer2)
		the "sterling silver level" result from PCCP 2022 Vol. 24 p. 25559 Table 1: -2.299*4.184 = -9.6190 kJ/mol

## Sheet: 1.50
the pyridine dimer S25 from the S66x8 set: R = 1.50
quantity (named in a self-explanatory way)	value	unit (with comments)
HF_dimer	-493.586	h (using the aQZ basis set)
HF_monomer1	-246.793	h (using the aQZ basis set)
HF_monomer2	-246.793	h (using the aQZ basis set)
	:
MP2aQZ_dimer	-2.10821	h (from the DLPNO approximation)
MP2aQZ_monomer1	-1.05317	h (from the DLPNO approximation)
MP2aQZ_monomer2	-1.05317	h (from the DLPNO approximation)
	:
CCaQZ_dimer	-2.23509	h (from the DLPNO approximation)
CCaQZ_monomer1	-1.11675	h (from the DLPNO approximation)
CCaQZ_monomer2	-1.11675	h (from the DLPNO approximation)
	:
CCaTZ_dimer	-2.14162	h (from the DLPNO approximation)
CCaTZ_monomer1	-1.07002	h (from the DLPNO approximation)
CCaTZ_monomer2	-1.07002	h (from the DLPNO approximation)
	:
MP2aTZ_dimer	-1.99909	h (from the DLPNO approximation)
MP2aTZ_monomer1	-0.998605	h (from the DLPNO approximation)
MP2aTZ_monomer2	-0.998607	h (from the DLPNO approximation)
	:
MP2_dimer	-2.18784	in h: (MP2aTZ_dimer*3^3 - MP2aQZ_dimer*4^3)/(3^3-4^3)
MP2_monomer1	-1.09298	in h: (MP2aTZ_monomer1*3^3 - MP2aQZ_monomer1*4^3)/(3^3-4^3)
MP2_monomer2	-1.09299	in h: (MP2aTZ_monomer2*3^3 - MP2aQZ_monomer2*4^3)/(3^3-4^3)
MP2correction_dimer	-2.18784	in h: (MP2aTZ_dimer*3^3 - MP2aQZ_dimer*4^3)/(3^3-4^3)
MP2correction_monomer1	-1.09298	in h: (MP2aTZ_monomer1*3^3 - MP2aQZ_monomer1*4^3)/(3^3-4^3)
MP2correction_monomer2	-1.09299	in h: (MP2aTZ_monomer2*3^3 - MP2aQZ_monomer2*4^3)/(3^3-4^3)
CCcorrection_dimer	-2.3033	in h: (CCaTZ_dimer*3^3 - CCaQZ_dimer*4^3)/(3^3-4^3)
CCcorrection_monomer1	-1.15085	in h: (CCaTZ_monomer1*3^3 - CCaQZ_monomer1*4^3)/(3^3-4^3)
CCcorrection_monomer2	-1.15085	in h: (CCaTZ_monomer2*3^3 - CCaQZ_monomer2*4^3)/(3^3-4^3)
correction_dimer	-0.115455	in h: CCcorrection_dimer - MP2correction_dimer
correction_monomer1	-0.0578631	in h: CCcorrection_monomer1 - MP2correction_monomer1
correction_monomer2	-0.0578631	in h: CCcorrection_monomer2 - MP2correction_monomer2
E_dimer	-495.889	in h: HF_dimer + MP2_dimer + correction_dimer
E_monomer1	-247.944	in h: HF_monomer1 + MP2_monomer1 + correction_monomer1
E_monomer2	-247.944	in h: HF_monomer2 + MP2_monomer2 + correction_monomer2
HF_part	-0.601397	kJ/mol: 2625.5*(HF_dimer-HF_monomer1-HF_monomer2)
MP2_part	-4.91044	kJ/mol: 2625.5*(MP2_dimer-MP2_monomer1-MP2_monomer2)
correction_part	0.711156	kJ/mol: 2625.5*(correction_dimer-correction_monomer1-correction_monomer2)
dE	-4.80068	kJ/mol: 2625.5*(E_dimer - E_monomer1 - E_monomer2)
		the "sterling silver level" result from PCCP 2022 Vol. 24 p. 25559 Table 1: -0.945*4.184 = -3.9539 kJ/mol

## Sheet: 2.00
the pyridine dimer S25 from the S66x8 set: R = 2.00
quantity (named in a self-explanatory way)	value	unit (with comments)
HF_dimer	-493.586	h (using the aQZ basis set)
HF_monomer1	-246.793	h (using the aQZ basis set)
HF_monomer2	-246.793	h (using the aQZ basis set)
	:
MP2aQZ_dimer	-2.10652	h (from the DLPNO approximation)
MP2aQZ_monomer1	-1.05312	h (from the DLPNO approximation)
MP2aQZ_monomer2	-1.05312	h (from the DLPNO approximation)
	:
CCaQZ_dimer	-2.23369	h (from the DLPNO approximation)
CCaQZ_monomer1	-1.1167	h (from the DLPNO approximation)
CCaQZ_monomer2	-1.11671	h (from the DLPNO approximation)
	:
CCaTZ_dimer	-2.14009	h (from the DLPNO approximation)
CCaTZ_monomer1	-1.06991	h (from the DLPNO approximation)
CCaTZ_monomer2	-1.06991	h (from the DLPNO approximation)
	:
MP2aTZ_dimer	-1.99725	h (from the DLPNO approximation)
MP2aTZ_monomer1	-0.998475	h (from the DLPNO approximation)
MP2aTZ_monomer2	-0.998487	h (from the DLPNO approximation)
	:
MP2_dimer	-2.18626	in h: (MP2aTZ_dimer*3^3 - MP2aQZ_dimer*4^3)/(3^3-4^3)
MP2_monomer1	-1.09299	in h: (MP2aTZ_monomer1*3^3 - MP2aQZ_monomer1*4^3)/(3^3-4^3)
MP2_monomer2	-1.09299	in h: (MP2aTZ_monomer2*3^3 - MP2aQZ_monomer2*4^3)/(3^3-4^3)
MP2correction_dimer	-2.18626	in h: (MP2aTZ_dimer*3^3 - MP2aQZ_dimer*4^3)/(3^3-4^3)
MP2correction_monomer1	-1.09299	in h: (MP2aTZ_monomer1*3^3 - MP2aQZ_monomer1*4^3)/(3^3-4^3)
MP2correction_monomer2	-1.09299	in h: (MP2aTZ_monomer2*3^3 - MP2aQZ_monomer2*4^3)/(3^3-4^3)
CCcorrection_dimer	-2.30199	in h: (CCaTZ_dimer*3^3 - CCaQZ_dimer*4^3)/(3^3-4^3)
CCcorrection_monomer1	-1.15086	in h: (CCaTZ_monomer1*3^3 - CCaQZ_monomer1*4^3)/(3^3-4^3)
CCcorrection_monomer2	-1.15086	in h: (CCaTZ_monomer2*3^3 - CCaQZ_monomer2*4^3)/(3^3-4^3)
correction_dimer	-0.115726	in h: CCcorrection_dimer - MP2correction_dimer
correction_monomer1	-0.057865	in h: CCcorrection_monomer1 - MP2correction_monomer1
correction_monomer2	-0.0578708	in h: CCcorrection_monomer2 - MP2correction_monomer2
E_dimer	-495.888	in h: HF_dimer + MP2_dimer + correction_dimer
E_monomer1	-247.944	in h: HF_monomer1 + MP2_monomer1 + correction_monomer1
E_monomer2	-247.944	in h: HF_monomer2 + MP2_monomer2 + correction_monomer2
HF_part	-0.426565	kJ/mol: 2625.5*(HF_dimer-HF_monomer1-HF_monomer2)
MP2_part	-0.749755	kJ/mol: 2625.5*(MP2_dimer-MP2_monomer1-MP2_monomer2)
correction_part	0.0261493	kJ/mol: 2625.5*(correction_dimer-correction_monomer1-correction_monomer2)
dE	-1.15017	kJ/mol: 2625.5*(E_dimer - E_monomer1 - E_monomer2)
		the "sterling silver level" result from PCCP 2022 Vol. 24 p. 25559 Table 1: -0.233*4.184 = -0.9749 kJ/mol
