# Supplementary material for: On the Potential Energy Surface of the Pyrene Dimer
Source: Int J Mol Sci. 2024 Oct 6;25(19):10762. doi: 10.3390/ijms251910762 (PMC11476719; doi:10.3390/ijms251910762)
Supplement: Supplementary file 1 [file ijms-25-10762-s001.zip › SI/DLPNO_S26.xlsx]

## Sheet: 0.90
the uracil dimer S26 from the S66x8 set: R = 0.90
quantity (named in a self-explanatory way)	value	unit (with comments)
HF_dimer	-825.287	h (using the aQZ basis set)
HF_monomer1	-412.649	h (using the aQZ basis set)
HF_monomer2	-412.649	h (using the aQZ basis set)
	:
MP2aQZ_dimer	-3.21041	h (from the DLPNO approximation)
MP2aQZ_monomer1	-1.59158	h (from the DLPNO approximation)
MP2aQZ_monomer2	-1.59158	h (from the DLPNO approximation)
	:
CCaQZ_dimer	-3.34987	h (from the DLPNO approximation)
CCaQZ_monomer1	-1.66355	h (from the DLPNO approximation)
CCaQZ_monomer2	-1.66355	h (from the DLPNO approximation)
	:
CCaTZ_dimer	-3.19142	h (from the DLPNO approximation)
CCaTZ_monomer1	-1.58472	h (from the DLPNO approximation)
CCaTZ_monomer2	-1.58472	h (from the DLPNO approximation)
	:
MP2aTZ_dimer	-3.03199	h (from the DLPNO approximation)
MP2aTZ_monomer1	-1.50276	h (from the DLPNO approximation)
MP2aTZ_monomer2	-1.50276	h (from the DLPNO approximation)
	:
MP2_dimer	-3.34061	in h: (MP2aTZ_dimer*3^3 - MP2aQZ_dimer*4^3)/(3^3-4^3)
MP2_monomer1	-1.6564	in h: (MP2aTZ_monomer1*3^3 - MP2aQZ_monomer1*4^3)/(3^3-4^3)
MP2_monomer2	-1.6564	in h: (MP2aTZ_monomer2*3^3 - MP2aQZ_monomer2*4^3)/(3^3-4^3)
MP2correction_dimer	-3.34061	in h: (MP2aTZ_dimer*3^3 - MP2aQZ_dimer*4^3)/(3^3-4^3)
MP2correction_monomer1	-1.6564	in h: (MP2aTZ_monomer1*3^3 - MP2aQZ_monomer1*4^3)/(3^3-4^3)
MP2correction_monomer2	-1.6564	in h: (MP2aTZ_monomer2*3^3 - MP2aQZ_monomer2*4^3)/(3^3-4^3)
CCcorrection_dimer	-3.4655	in h: (CCaTZ_dimer*3^3 - CCaQZ_dimer*4^3)/(3^3-4^3)
CCcorrection_monomer1	-1.72107	in h: (CCaTZ_monomer1*3^3 - CCaQZ_monomer1*4^3)/(3^3-4^3)
CCcorrection_monomer2	-1.72107	in h: (CCaTZ_monomer2*3^3 - CCaQZ_monomer2*4^3)/(3^3-4^3)
correction_dimer	-0.124887	in h: CCcorrection_dimer - MP2correction_dimer
correction_monomer1	-0.0646776	in h: CCcorrection_monomer1 - MP2correction_monomer1
correction_monomer2	-0.0646776	in h: CCcorrection_monomer2 - MP2correction_monomer2
E_dimer	-828.752	in h: HF_dimer + MP2_dimer + correction_dimer
E_monomer1	-414.37	in h: HF_monomer1 + MP2_monomer1 + correction_monomer1
E_monomer2	-414.37	in h: HF_monomer2 + MP2_monomer2 + correction_monomer2
HF_part	31.3792	kJ/mol: 2625.5*(HF_dimer-HF_monomer1-HF_monomer2)
MP2_part	-73.029	kJ/mol: 2625.5*(MP2_dimer-MP2_monomer1-MP2_monomer2)
correction_part	11.7303	kJ/mol: 2625.5*(correction_dimer-correction_monomer1-correction_monomer2)
dE	-29.9195	kJ/mol: 2625.5*(E_dimer - E_monomer1 - E_monomer2)
		the "sterling silver level" result from PCCP 2022 Vol. 24 p. 25559 Table 1: -7.593*4.184 = -31.7691 kJ/mol

## Sheet: 0.95
the uracil dimer S26 from the S66x8 set: R = 0.95
quantity (named in a self-explanatory way)	value	unit (with comments)
HF_dimer	-825.294	h (using the aQZ basis set)
HF_monomer1	-412.649	h (using the aQZ basis set)
HF_monomer2	-412.649	h (using the aQZ basis set)
	:
MP2aQZ_dimer	-3.20479	h (from the DLPNO approximation)
MP2aQZ_monomer1	-1.59158	h (from the DLPNO approximation)
MP2aQZ_monomer2	-1.59158	h (from the DLPNO approximation)
	:
CCaQZ_dimer	-3.34518	h (from the DLPNO approximation)
CCaQZ_monomer1	-1.66355	h (from the DLPNO approximation)
CCaQZ_monomer2	-1.66355	h (from the DLPNO approximation)
	:
CCaTZ_dimer	-3.18658	h (from the DLPNO approximation)
CCaTZ_monomer1	-1.58441	h (from the DLPNO approximation)
CCaTZ_monomer2	-1.58441	h (from the DLPNO approximation)
	:
MP2aTZ_dimer	-3.02623	h (from the DLPNO approximation)
MP2aTZ_monomer1	-1.50244	h (from the DLPNO approximation)
MP2aTZ_monomer2	-1.50244	h (from the DLPNO approximation)
	:
MP2_dimer	-3.3351	in h: (MP2aTZ_dimer*3^3 - MP2aQZ_dimer*4^3)/(3^3-4^3)
MP2_monomer1	-1.65663	in h: (MP2aTZ_monomer1*3^3 - MP2aQZ_monomer1*4^3)/(3^3-4^3)
MP2_monomer2	-1.65663	in h: (MP2aTZ_monomer2*3^3 - MP2aQZ_monomer2*4^3)/(3^3-4^3)
MP2correction_dimer	-3.3351	in h: (MP2aTZ_dimer*3^3 - MP2aQZ_dimer*4^3)/(3^3-4^3)
MP2correction_monomer1	-1.65663	in h: (MP2aTZ_monomer1*3^3 - MP2aQZ_monomer1*4^3)/(3^3-4^3)
MP2correction_monomer2	-1.65663	in h: (MP2aTZ_monomer2*3^3 - MP2aQZ_monomer2*4^3)/(3^3-4^3)
CCcorrection_dimer	-3.46092	in h: (CCaTZ_dimer*3^3 - CCaQZ_dimer*4^3)/(3^3-4^3)
CCcorrection_monomer1	-1.7213	in h: (CCaTZ_monomer1*3^3 - CCaQZ_monomer1*4^3)/(3^3-4^3)
CCcorrection_monomer2	-1.7213	in h: (CCaTZ_monomer2*3^3 - CCaQZ_monomer2*4^3)/(3^3-4^3)
correction_dimer	-0.125817	in h: CCcorrection_dimer - MP2correction_dimer
correction_monomer1	-0.0646677	in h: CCcorrection_monomer1 - MP2correction_monomer1
correction_monomer2	-0.0646677	in h: CCcorrection_monomer2 - MP2correction_monomer2
E_dimer	-828.755	in h: HF_dimer + MP2_dimer + correction_dimer
E_monomer1	-414.371	in h: HF_monomer1 + MP2_monomer1 + correction_monomer1
E_monomer2	-414.371	in h: HF_monomer2 + MP2_monomer2 + correction_monomer2
HF_part	11.7698	kJ/mol: 2625.5*(HF_dimer-HF_monomer1-HF_monomer2)
MP2_part	-57.3561	kJ/mol: 2625.5*(MP2_dimer-MP2_monomer1-MP2_monomer2)
correction_part	9.23802	kJ/mol: 2625.5*(correction_dimer-correction_monomer1-correction_monomer2)
dE	-36.3483	kJ/mol: 2625.5*(E_dimer - E_monomer1 - E_monomer2)
		the "sterling silver level" result from PCCP 2022 Vol. 24 p. 25559 Table 1: -9.266*4.184 = -38.7689 kJ/mol

## Sheet: 1.00
the uracil dimer S26 from the S66x8 set: R = 1.00
quantity (named in a self-explanatory way)	value	unit (with comments)
HF_dimer	-825.298	h (using the aQZ basis set)
HF_monomer1	-412.649	h (using the aQZ basis set)
HF_monomer2	-412.649	h (using the aQZ basis set)
	:
MP2aQZ_dimer	-3.20091	h (from the DLPNO approximation)
MP2aQZ_monomer1	-1.59139	h (from the DLPNO approximation)
MP2aQZ_monomer2	-1.59139	h (from the DLPNO approximation)
	:
CCaQZ_dimer	-3.34199	h (from the DLPNO approximation)
CCaQZ_monomer1	-1.66339	h (from the DLPNO approximation)
CCaQZ_monomer2	-1.66339	h (from the DLPNO approximation)
	:
CCaTZ_dimer	-3.18361	h (from the DLPNO approximation)
CCaTZ_monomer1	-1.58441	h (from the DLPNO approximation)
CCaTZ_monomer2	-1.58441	h (from the DLPNO approximation)
	:
MP2aTZ_dimer	-3.02249	h (from the DLPNO approximation)
MP2aTZ_monomer1	-1.50241	h (from the DLPNO approximation)
MP2aTZ_monomer2	-1.50241	h (from the DLPNO approximation)
	:
MP2_dimer	-3.3311	in h: (MP2aTZ_dimer*3^3 - MP2aQZ_dimer*4^3)/(3^3-4^3)
MP2_monomer1	-1.65632	in h: (MP2aTZ_monomer1*3^3 - MP2aQZ_monomer1*4^3)/(3^3-4^3)
MP2_monomer2	-1.65632	in h: (MP2aTZ_monomer2*3^3 - MP2aQZ_monomer2*4^3)/(3^3-4^3)
MP2correction_dimer	-3.3311	in h: (MP2aTZ_dimer*3^3 - MP2aQZ_dimer*4^3)/(3^3-4^3)
MP2correction_monomer1	-1.65632	in h: (MP2aTZ_monomer1*3^3 - MP2aQZ_monomer1*4^3)/(3^3-4^3)
MP2correction_monomer2	-1.65632	in h: (MP2aTZ_monomer2*3^3 - MP2aQZ_monomer2*4^3)/(3^3-4^3)
CCcorrection_dimer	-3.45757	in h: (CCaTZ_dimer*3^3 - CCaQZ_dimer*4^3)/(3^3-4^3)
CCcorrection_monomer1	-1.72103	in h: (CCaTZ_monomer1*3^3 - CCaQZ_monomer1*4^3)/(3^3-4^3)
CCcorrection_monomer2	-1.72103	in h: (CCaTZ_monomer2*3^3 - CCaQZ_monomer2*4^3)/(3^3-4^3)
correction_dimer	-0.126471	in h: CCcorrection_dimer - MP2correction_dimer
correction_monomer1	-0.0647106	in h: CCcorrection_monomer1 - MP2correction_monomer1
correction_monomer2	-0.0647106	in h: CCcorrection_monomer2 - MP2correction_monomer2
E_dimer	-828.756	in h: HF_dimer + MP2_dimer + correction_dimer
E_monomer1	-414.37	in h: HF_monomer1 + MP2_monomer1 + correction_monomer1
E_monomer2	-414.37	in h: HF_monomer2 + MP2_monomer2 + correction_monomer2
HF_part	1.58515	kJ/mol: 2625.5*(HF_dimer-HF_monomer1-HF_monomer2)
MP2_part	-48.4866	kJ/mol: 2625.5*(MP2_dimer-MP2_monomer1-MP2_monomer2)
correction_part	7.74553	kJ/mol: 2625.5*(correction_dimer-correction_monomer1-correction_monomer2)
dE	-39.1559	kJ/mol: 2625.5*(E_dimer - E_monomer1 - E_monomer2)
		the "sterling silver level" result from PCCP 2022 Vol. 24 p. 25559 Table 1: -9.619*4.184 = -40.2459 kJ/mol

## Sheet: 1.05
the uracil dimer S26 from the S66x8 set: R = 1.05
quantity (named in a self-explanatory way)	value	unit (with comments)
HF_dimer	-825.301	h (using the aQZ basis set)
HF_monomer1	-412.649	h (using the aQZ basis set)
HF_monomer2	-412.649	h (using the aQZ basis set)
	:
MP2aQZ_dimer	-3.19657	h (from the DLPNO approximation)
MP2aQZ_monomer1	-1.59121	h (from the DLPNO approximation)
MP2aQZ_monomer2	-1.59121	h (from the DLPNO approximation)
	:
CCaQZ_dimer	-3.33833	h (from the DLPNO approximation)
CCaQZ_monomer1	-1.66325	h (from the DLPNO approximation)
CCaQZ_monomer2	-1.66325	h (from the DLPNO approximation)
	:
CCaTZ_dimer	-3.17941	h (from the DLPNO approximation)
CCaTZ_monomer1	-1.58396	h (from the DLPNO approximation)
CCaTZ_monomer2	-1.58396	h (from the DLPNO approximation)
	:
MP2aTZ_dimer	-3.01778	h (from the DLPNO approximation)
MP2aTZ_monomer1	-1.50196	h (from the DLPNO approximation)
MP2aTZ_monomer2	-1.50196	h (from the DLPNO approximation)
	:
MP2_dimer	-3.32704	in h: (MP2aTZ_dimer*3^3 - MP2aQZ_dimer*4^3)/(3^3-4^3)
MP2_monomer1	-1.65635	in h: (MP2aTZ_monomer1*3^3 - MP2aQZ_monomer1*4^3)/(3^3-4^3)
MP2_monomer2	-1.65635	in h: (MP2aTZ_monomer2*3^3 - MP2aQZ_monomer2*4^3)/(3^3-4^3)
MP2correction_dimer	-3.32704	in h: (MP2aTZ_dimer*3^3 - MP2aQZ_dimer*4^3)/(3^3-4^3)
MP2correction_monomer1	-1.65635	in h: (MP2aTZ_monomer1*3^3 - MP2aQZ_monomer1*4^3)/(3^3-4^3)
MP2correction_monomer2	-1.65635	in h: (MP2aTZ_monomer2*3^3 - MP2aQZ_monomer2*4^3)/(3^3-4^3)
CCcorrection_dimer	-3.4543	in h: (CCaTZ_dimer*3^3 - CCaQZ_dimer*4^3)/(3^3-4^3)
CCcorrection_monomer1	-1.72111	in h: (CCaTZ_monomer1*3^3 - CCaQZ_monomer1*4^3)/(3^3-4^3)
CCcorrection_monomer2	-1.72111	in h: (CCaTZ_monomer2*3^3 - CCaQZ_monomer2*4^3)/(3^3-4^3)
correction_dimer	-0.12726	in h: CCcorrection_dimer - MP2correction_dimer
correction_monomer1	-0.064762	in h: CCcorrection_monomer1 - MP2correction_monomer1
correction_monomer2	-0.064762	in h: CCcorrection_monomer2 - MP2correction_monomer2
E_dimer	-828.755	in h: HF_dimer + MP2_dimer + correction_dimer
E_monomer1	-414.37	in h: HF_monomer1 + MP2_monomer1 + correction_monomer1
E_monomer2	-414.37	in h: HF_monomer2 + MP2_monomer2 + correction_monomer2
HF_part	-6.23449	kJ/mol: 2625.5*(HF_dimer-HF_monomer1-HF_monomer2)
MP2_part	-37.6528	kJ/mol: 2625.5*(MP2_dimer-MP2_monomer1-MP2_monomer2)
correction_part	5.94364	kJ/mol: 2625.5*(correction_dimer-correction_monomer1-correction_monomer2)
dE	-37.9436	kJ/mol: 2625.5*(E_dimer - E_monomer1 - E_monomer2)
		the "sterling silver level" result from PCCP 2022 Vol. 24 p. 25559 Table 1: -9.256*4.184 = -38.7271 kJ/mol

## Sheet: 1.10
the uracil dimer S26 from the S66x8 set: R = 1.10
quantity (named in a self-explanatory way)	value	unit (with comments)
HF_dimer	-825.302	h (using the aQZ basis set)
HF_monomer1	-412.649	h (using the aQZ basis set)
HF_monomer2	-412.649	h (using the aQZ basis set)
	:
MP2aQZ_dimer	-3.19378	h (from the DLPNO approximation)
MP2aQZ_monomer1	-1.59112	h (from the DLPNO approximation)
MP2aQZ_monomer2	-1.59112	h (from the DLPNO approximation)
	:
CCaQZ_dimer	-3.33593	h (from the DLPNO approximation)
CCaQZ_monomer1	-1.66318	h (from the DLPNO approximation)
CCaQZ_monomer2	-1.66318	h (from the DLPNO approximation)
	:
CCaTZ_dimer	-3.17687	h (from the DLPNO approximation)
CCaTZ_monomer1	-1.58377	h (from the DLPNO approximation)
CCaTZ_monomer2	-1.58377	h (from the DLPNO approximation)
	:
MP2aTZ_dimer	-3.01484	h (from the DLPNO approximation)
MP2aTZ_monomer1	-1.50177	h (from the DLPNO approximation)
MP2aTZ_monomer2	-1.50177	h (from the DLPNO approximation)
	:
MP2_dimer	-3.32436	in h: (MP2aTZ_dimer*3^3 - MP2aQZ_dimer*4^3)/(3^3-4^3)
MP2_monomer1	-1.65632	in h: (MP2aTZ_monomer1*3^3 - MP2aQZ_monomer1*4^3)/(3^3-4^3)
MP2_monomer2	-1.65632	in h: (MP2aTZ_monomer2*3^3 - MP2aQZ_monomer2*4^3)/(3^3-4^3)
MP2correction_dimer	-3.32436	in h: (MP2aTZ_dimer*3^3 - MP2aQZ_dimer*4^3)/(3^3-4^3)
MP2correction_monomer1	-1.65632	in h: (MP2aTZ_monomer1*3^3 - MP2aQZ_monomer1*4^3)/(3^3-4^3)
MP2correction_monomer2	-1.65632	in h: (MP2aTZ_monomer2*3^3 - MP2aQZ_monomer2*4^3)/(3^3-4^3)
CCcorrection_dimer	-3.452	in h: (CCaTZ_dimer*3^3 - CCaQZ_dimer*4^3)/(3^3-4^3)
CCcorrection_monomer1	-1.72112	in h: (CCaTZ_monomer1*3^3 - CCaQZ_monomer1*4^3)/(3^3-4^3)
CCcorrection_monomer2	-1.72112	in h: (CCaTZ_monomer2*3^3 - CCaQZ_monomer2*4^3)/(3^3-4^3)
correction_dimer	-0.127642	in h: CCcorrection_dimer - MP2correction_dimer
correction_monomer1	-0.0648058	in h: CCcorrection_monomer1 - MP2correction_monomer1
correction_monomer2	-0.0648058	in h: CCcorrection_monomer2 - MP2correction_monomer2
E_dimer	-828.754	in h: HF_dimer + MP2_dimer + correction_dimer
E_monomer1	-414.37	in h: HF_monomer1 + MP2_monomer1 + correction_monomer1
E_monomer2	-414.37	in h: HF_monomer2 + MP2_monomer2 + correction_monomer2
HF_part	-9.57045	kJ/mol: 2625.5*(HF_dimer-HF_monomer1-HF_monomer2)
MP2_part	-30.7666	kJ/mol: 2625.5*(MP2_dimer-MP2_monomer1-MP2_monomer2)
correction_part	5.17041	kJ/mol: 2625.5*(correction_dimer-correction_monomer1-correction_monomer2)
dE	-35.1666	kJ/mol: 2625.5*(E_dimer - E_monomer1 - E_monomer2)
		the "sterling silver level" result from PCCP 2022 Vol. 24 p. 25559 Table 1: -8.541*4.184 = -35.7355 kJ/mol

## Sheet: 1.25
the uracil dimer S26 from the S66x8 set: R = 1.25
quantity (named in a self-explanatory way)	value	unit (with comments)
HF_dimer	-825.303	h (using the aQZ basis set)
HF_monomer1	-412.649	h (using the aQZ basis set)
HF_monomer2	-412.649	h (using the aQZ basis set)
	:
MP2aQZ_dimer	-3.1882	h (from the DLPNO approximation)
MP2aQZ_monomer1	-1.59092	h (from the DLPNO approximation)
MP2aQZ_monomer2	-1.59092	h (from the DLPNO approximation)
	:
CCaQZ_dimer	-3.3314	h (from the DLPNO approximation)
CCaQZ_monomer1	-1.66302	h (from the DLPNO approximation)
CCaQZ_monomer2	-1.66302	h (from the DLPNO approximation)
	:
CCaTZ_dimer	-3.17199	h (from the DLPNO approximation)
CCaTZ_monomer1	-1.58337	h (from the DLPNO approximation)
CCaTZ_monomer2	-1.58337	h (from the DLPNO approximation)
	:
MP2aTZ_dimer	-3.00895	h (from the DLPNO approximation)
MP2aTZ_monomer1	-1.50135	h (from the DLPNO approximation)
MP2aTZ_monomer2	-1.50135	h (from the DLPNO approximation)
	:
MP2_dimer	-3.31901	in h: (MP2aTZ_dimer*3^3 - MP2aQZ_dimer*4^3)/(3^3-4^3)
MP2_monomer1	-1.65629	in h: (MP2aTZ_monomer1*3^3 - MP2aQZ_monomer1*4^3)/(3^3-4^3)
MP2_monomer2	-1.65629	in h: (MP2aTZ_monomer2*3^3 - MP2aQZ_monomer2*4^3)/(3^3-4^3)
MP2correction_dimer	-3.31901	in h: (MP2aTZ_dimer*3^3 - MP2aQZ_dimer*4^3)/(3^3-4^3)
MP2correction_monomer1	-1.65629	in h: (MP2aTZ_monomer1*3^3 - MP2aQZ_monomer1*4^3)/(3^3-4^3)
MP2correction_monomer2	-1.65629	in h: (MP2aTZ_monomer2*3^3 - MP2aQZ_monomer2*4^3)/(3^3-4^3)
CCcorrection_dimer	-3.44773	in h: (CCaTZ_dimer*3^3 - CCaQZ_dimer*4^3)/(3^3-4^3)
CCcorrection_monomer1	-1.72114	in h: (CCaTZ_monomer1*3^3 - CCaQZ_monomer1*4^3)/(3^3-4^3)
CCcorrection_monomer2	-1.72114	in h: (CCaTZ_monomer2*3^3 - CCaQZ_monomer2*4^3)/(3^3-4^3)
correction_dimer	-0.128717	in h: CCcorrection_dimer - MP2correction_dimer
correction_monomer1	-0.0648535	in h: CCcorrection_monomer1 - MP2correction_monomer1
correction_monomer2	-0.0648535	in h: CCcorrection_monomer2 - MP2correction_monomer2
E_dimer	-828.751	in h: HF_dimer + MP2_dimer + correction_dimer
E_monomer1	-414.37	in h: HF_monomer1 + MP2_monomer1 + correction_monomer1
E_monomer2	-414.37	in h: HF_monomer2 + MP2_monomer2 + correction_monomer2
HF_part	-11.2036	kJ/mol: 2625.5*(HF_dimer-HF_monomer1-HF_monomer2)
MP2_part	-16.9014	kJ/mol: 2625.5*(MP2_dimer-MP2_monomer1-MP2_monomer2)
correction_part	2.59877	kJ/mol: 2625.5*(correction_dimer-correction_monomer1-correction_monomer2)
dE	-25.5063	kJ/mol: 2625.5*(E_dimer - E_monomer1 - E_monomer2)
		the "sterling silver level" result from PCCP 2022 Vol. 24 p. 25559 Table 1: -5.993*4.184 = -25.0747 kJ/mol

## Sheet: 1.50
the uracil dimer S26 from the S66x8 set: R = 1.50
quantity (named in a self-explanatory way)	value	unit (with comments)
HF_dimer	-825.302	h (using the aQZ basis set)
HF_monomer1	-412.649	h (using the aQZ basis set)
HF_monomer2	-412.649	h (using the aQZ basis set)
	:
MP2aQZ_dimer	-3.18386	h (from the DLPNO approximation)
MP2aQZ_monomer1	-1.59074	h (from the DLPNO approximation)
MP2aQZ_monomer2	-1.59074	h (from the DLPNO approximation)
	:
CCaQZ_dimer	-3.32791	h (from the DLPNO approximation)
CCaQZ_monomer1	-1.66287	h (from the DLPNO approximation)
CCaQZ_monomer2	-1.66287	h (from the DLPNO approximation)
	:
CCaTZ_dimer	-3.16805	h (from the DLPNO approximation)
CCaTZ_monomer1	-1.58296	h (from the DLPNO approximation)
CCaTZ_monomer2	-1.58296	h (from the DLPNO approximation)
	:
MP2aTZ_dimer	-3.00423	h (from the DLPNO approximation)
MP2aTZ_monomer1	-1.50094	h (from the DLPNO approximation)
MP2aTZ_monomer2	-1.50094	h (from the DLPNO approximation)
	:
MP2_dimer	-3.31494	in h: (MP2aTZ_dimer*3^3 - MP2aQZ_dimer*4^3)/(3^3-4^3)
MP2_monomer1	-1.65628	in h: (MP2aTZ_monomer1*3^3 - MP2aQZ_monomer1*4^3)/(3^3-4^3)
MP2_monomer2	-1.65628	in h: (MP2aTZ_monomer2*3^3 - MP2aQZ_monomer2*4^3)/(3^3-4^3)
MP2correction_dimer	-3.31494	in h: (MP2aTZ_dimer*3^3 - MP2aQZ_dimer*4^3)/(3^3-4^3)
MP2correction_monomer1	-1.65628	in h: (MP2aTZ_monomer1*3^3 - MP2aQZ_monomer1*4^3)/(3^3-4^3)
MP2correction_monomer2	-1.65628	in h: (MP2aTZ_monomer2*3^3 - MP2aQZ_monomer2*4^3)/(3^3-4^3)
CCcorrection_dimer	-3.44457	in h: (CCaTZ_dimer*3^3 - CCaQZ_dimer*4^3)/(3^3-4^3)
CCcorrection_monomer1	-1.72118	in h: (CCaTZ_monomer1*3^3 - CCaQZ_monomer1*4^3)/(3^3-4^3)
CCcorrection_monomer2	-1.72118	in h: (CCaTZ_monomer2*3^3 - CCaQZ_monomer2*4^3)/(3^3-4^3)
correction_dimer	-0.129625	in h: CCcorrection_dimer - MP2correction_dimer
correction_monomer1	-0.0649008	in h: CCcorrection_monomer1 - MP2correction_monomer1
correction_monomer2	-0.0649008	in h: CCcorrection_monomer2 - MP2correction_monomer2
E_dimer	-828.746	in h: HF_dimer + MP2_dimer + correction_dimer
E_monomer1	-414.37	in h: HF_monomer1 + MP2_monomer1 + correction_monomer1
E_monomer2	-414.37	in h: HF_monomer2 + MP2_monomer2 + correction_monomer2
HF_part	-7.76061	kJ/mol: 2625.5*(HF_dimer-HF_monomer1-HF_monomer2)
MP2_part	-6.28724	kJ/mol: 2625.5*(MP2_dimer-MP2_monomer1-MP2_monomer2)
correction_part	0.464524	kJ/mol: 2625.5*(correction_dimer-correction_monomer1-correction_monomer2)
dE	-13.5833	kJ/mol: 2625.5*(E_dimer - E_monomer1 - E_monomer2)
		the "sterling silver level" result from PCCP 2022 Vol. 24 p. 25559 Table 1:-3.071*4.184 = -12.8491 kJ/mol

## Sheet: 2.00
the uracil dimer S26 from the S66x8 set: R = 2.00
quantity (named in a self-explanatory way)	value	unit (with comments)
HF_dimer	-825.3	h (using the aQZ basis set)
HF_monomer1	-412.649	h (using the aQZ basis set)
HF_monomer2	-412.649	h (using the aQZ basis set)
	:
MP2aQZ_dimer	-3.18157	h (from the DLPNO approximation)
MP2aQZ_monomer1	-1.59062	h (from the DLPNO approximation)
MP2aQZ_monomer2	-1.59062	h (from the DLPNO approximation)
	:
CCaQZ_dimer	-3.32588	h (from the DLPNO approximation)
CCaQZ_monomer1	-1.66277	h (from the DLPNO approximation)
CCaQZ_monomer2	-1.66277	h (from the DLPNO approximation)
	:
CCaTZ_dimer	-3.16568	h (from the DLPNO approximation)
CCaTZ_monomer1	-1.58266	h (from the DLPNO approximation)
CCaTZ_monomer2	-1.58266	h (from the DLPNO approximation)
	:
MP2aTZ_dimer	-3.00163	h (from the DLPNO approximation)
MP2aTZ_monomer1	-1.50065	h (from the DLPNO approximation)
MP2aTZ_monomer2	-1.50065	h (from the DLPNO approximation)
	:
MP2_dimer	-3.31287	in h: (MP2aTZ_dimer*3^3 - MP2aQZ_dimer*4^3)/(3^3-4^3)
MP2_monomer1	-1.65627	in h: (MP2aTZ_monomer1*3^3 - MP2aQZ_monomer1*4^3)/(3^3-4^3)
MP2_monomer2	-1.65627	in h: (MP2aTZ_monomer2*3^3 - MP2aQZ_monomer2*4^3)/(3^3-4^3)
MP2correction_dimer	-3.31287	in h: (MP2aTZ_dimer*3^3 - MP2aQZ_dimer*4^3)/(3^3-4^3)
MP2correction_monomer1	-1.65627	in h: (MP2aTZ_monomer1*3^3 - MP2aQZ_monomer1*4^3)/(3^3-4^3)
MP2correction_monomer2	-1.65627	in h: (MP2aTZ_monomer2*3^3 - MP2aQZ_monomer2*4^3)/(3^3-4^3)
CCcorrection_dimer	-3.44278	in h: (CCaTZ_dimer*3^3 - CCaQZ_dimer*4^3)/(3^3-4^3)
CCcorrection_monomer1	-1.72123	in h: (CCaTZ_monomer1*3^3 - CCaQZ_monomer1*4^3)/(3^3-4^3)
CCcorrection_monomer2	-1.72123	in h: (CCaTZ_monomer2*3^3 - CCaQZ_monomer2*4^3)/(3^3-4^3)
correction_dimer	-0.129907	in h: CCcorrection_dimer - MP2correction_dimer
correction_monomer1	-0.0649593	in h: CCcorrection_monomer1 - MP2correction_monomer1
correction_monomer2	-0.0649593	in h: CCcorrection_monomer2 - MP2correction_monomer2
E_dimer	-828.743	in h: HF_dimer + MP2_dimer + correction_dimer
E_monomer1	-414.37	in h: HF_monomer1 + MP2_monomer1 + correction_monomer1
E_monomer2	-414.37	in h: HF_monomer2 + MP2_monomer2 + correction_monomer2
HF_part	-3.34764	kJ/mol: 2625.5*(HF_dimer-HF_monomer1-HF_monomer2)
MP2_part	-0.873816	kJ/mol: 2625.5*(MP2_dimer-MP2_monomer1-MP2_monomer2)
correction_part	0.0303531	kJ/mol: 2625.5*(correction_dimer-correction_monomer1-correction_monomer2)
dE	-4.19111	kJ/mol: 2625.5*(E_dimer - E_monomer1 - E_monomer2)
		the "sterling silver level" result from PCCP 2022 Vol. 24 p. 25559 Table 1: -0.986*4.184 = -4.1254 kJ/mol
