# Supplementary material for: On the Potential Energy Surface of the Pyrene Dimer
Source: Int J Mol Sci. 2024 Oct 6;25(19):10762. doi: 10.3390/ijms251910762 (PMC11476719; doi:10.3390/ijms251910762)
Supplement: Supplementary file 1 [file ijms-25-10762-s001.zip › SI/DLPNO_S27.xlsx]

## Sheet: 0.90
the benzene:pyridine dimer S27 from the S66x8 set: R = 0.90
quantity (named in a self-explanatory way)	value	unit (with comments)
HF_dimer	-477.566	h (using the aQZ basis set)
HF_monomer1	-246.793	h (using the aQZ basis set)
HF_monomer2	-230.794	h (using the aQZ basis set)
	:
MP2aQZ_dimer	-2.09722	h (from the DLPNO approximation)
MP2aQZ_monomer1	-1.05367	h (from the DLPNO approximation)
MP2aQZ_monomer2	-1.01588	h (from the DLPNO approximation)
	:
CCaQZ_dimer	-2.22169	h (from the DLPNO approximation)
CCaQZ_monomer1	-1.11711	h (from the DLPNO approximation)
CCaQZ_monomer2	-1.08367	h (from the DLPNO approximation)
	:
CCaTZ_dimer	-2.13214	h (from the DLPNO approximation)
CCaTZ_monomer1	-1.07112	h (from the DLPNO approximation)
CCaTZ_monomer2	-1.0403	h (from the DLPNO approximation)
	:
MP2aTZ_dimer	-1.99177	h (from the DLPNO approximation)
MP2aTZ_monomer1	-0.99981	h (from the DLPNO approximation)
MP2aTZ_monomer2	-0.964599	h (from the DLPNO approximation)
	:
MP2_dimer	-2.17416	in h: (MP2aTZ_dimer*3^3 - MP2aQZ_dimer*4^3)/(3^3-4^3)
MP2_monomer1	-1.09297	in h: (MP2aTZ_monomer1*3^3 - MP2aQZ_monomer1*4^3)/(3^3-4^3)
MP2_monomer2	-1.0533	in h: (MP2aTZ_monomer2*3^3 - MP2aQZ_monomer2*4^3)/(3^3-4^3)
MP2correction_dimer	-2.17416	in h: (MP2aTZ_dimer*3^3 - MP2aQZ_dimer*4^3)/(3^3-4^3)
MP2correction_monomer1	-1.09297	in h: (MP2aTZ_monomer1*3^3 - MP2aQZ_monomer1*4^3)/(3^3-4^3)
MP2correction_monomer2	-1.0533	in h: (MP2aTZ_monomer2*3^3 - MP2aQZ_monomer2*4^3)/(3^3-4^3)
CCcorrection_dimer	-2.28705	in h: (CCaTZ_dimer*3^3 - CCaQZ_dimer*4^3)/(3^3-4^3)
CCcorrection_monomer1	-1.15067	in h: (CCaTZ_monomer1*3^3 - CCaQZ_monomer1*4^3)/(3^3-4^3)
CCcorrection_monomer2	-1.11532	in h: (CCaTZ_monomer2*3^3 - CCaQZ_monomer2*4^3)/(3^3-4^3)
correction_dimer	-0.112883	in h: CCcorrection_dimer - MP2correction_dimer
correction_monomer1	-0.0576965	in h: CCcorrection_monomer1 - MP2correction_monomer1
correction_monomer2	-0.0620187	in h: CCcorrection_monomer2 - MP2correction_monomer2
E_dimer	-479.854	in h: HF_dimer + MP2_dimer + correction_dimer
E_monomer1	-247.944	in h: HF_monomer1 + MP2_monomer1 + correction_monomer1
E_monomer2	-231.91	in h: HF_monomer2 + MP2_monomer2 + correction_monomer2
HF_part	54.7696	kJ/mol: 2625.5*(HF_dimer-HF_monomer1-HF_monomer2)
MP2_part	-73.21	kJ/mol: 2625.5*(MP2_dimer-MP2_monomer1-MP2_monomer2)
correction_part	17.9375	kJ/mol: 2625.5*(correction_dimer-correction_monomer1-correction_monomer2)
dE	-0.502919	kJ/mol: 2625.5*(E_dimer - E_monomer1 - E_monomer2)
		the "sterling silver level" result from PCCP 2022 Vol. 24 p. 25559 Table 1: -0.362*4.184 = -2.6443 kJ/mol

## Sheet: 0.95
the benzene:pyridine dimer S27 from the S66x8 set: R = 0.95
quantity (named in a self-explanatory way)	value	unit (with comments)
HF_dimer	-477.575	h (using the aQZ basis set)
HF_monomer1	-246.793	h (using the aQZ basis set)
HF_monomer2	-230.794	h (using the aQZ basis set)
	:
MP2aQZ_dimer	-2.09051	h (from the DLPNO approximation)
MP2aQZ_monomer1	-1.05357	h (from the DLPNO approximation)
MP2aQZ_monomer2	-1.01577	h (from the DLPNO approximation)
	:
CCaQZ_dimer	-2.21662	h (from the DLPNO approximation)
CCaQZ_monomer1	-1.11703	h (from the DLPNO approximation)
CCaQZ_monomer2	-1.08359	h (from the DLPNO approximation)
	:
CCaTZ_dimer	-2.12663	h (from the DLPNO approximation)
CCaTZ_monomer1	-1.07089	h (from the DLPNO approximation)
CCaTZ_monomer2	-1.04005	h (from the DLPNO approximation)
	:
MP2aTZ_dimer	-1.98471	h (from the DLPNO approximation)
MP2aTZ_monomer1	-0.999557	h (from the DLPNO approximation)
MP2aTZ_monomer2	-0.964322	h (from the DLPNO approximation)
	:
MP2_dimer	-2.16772	in h: (MP2aTZ_dimer*3^3 - MP2aQZ_dimer*4^3)/(3^3-4^3)
MP2_monomer1	-1.09298	in h: (MP2aTZ_monomer1*3^3 - MP2aQZ_monomer1*4^3)/(3^3-4^3)
MP2_monomer2	-1.05331	in h: (MP2aTZ_monomer2*3^3 - MP2aQZ_monomer2*4^3)/(3^3-4^3)
MP2correction_dimer	-2.16772	in h: (MP2aTZ_dimer*3^3 - MP2aQZ_dimer*4^3)/(3^3-4^3)
MP2correction_monomer1	-1.09298	in h: (MP2aTZ_monomer1*3^3 - MP2aQZ_monomer1*4^3)/(3^3-4^3)
MP2correction_monomer2	-1.05331	in h: (MP2aTZ_monomer2*3^3 - MP2aQZ_monomer2*4^3)/(3^3-4^3)
CCcorrection_dimer	-2.28229	in h: (CCaTZ_dimer*3^3 - CCaQZ_dimer*4^3)/(3^3-4^3)
CCcorrection_monomer1	-1.15071	in h: (CCaTZ_monomer1*3^3 - CCaQZ_monomer1*4^3)/(3^3-4^3)
CCcorrection_monomer2	-1.11536	in h: (CCaTZ_monomer2*3^3 - CCaQZ_monomer2*4^3)/(3^3-4^3)
correction_dimer	-0.114573	in h: CCcorrection_dimer - MP2correction_dimer
correction_monomer1	-0.0577279	in h: CCcorrection_monomer1 - MP2correction_monomer1
correction_monomer2	-0.0620468	in h: CCcorrection_monomer2 - MP2correction_monomer2
E_dimer	-479.857	in h: HF_dimer + MP2_dimer + correction_dimer
E_monomer1	-247.944	in h: HF_monomer1 + MP2_monomer1 + correction_monomer1
E_monomer2	-231.91	in h: HF_monomer2 + MP2_monomer2 + correction_monomer2
HF_part	32.8695	kJ/mol: 2625.5*(HF_dimer-HF_monomer1-HF_monomer2)
MP2_part	-56.2602	kJ/mol: 2625.5*(MP2_dimer-MP2_monomer1-MP2_monomer2)
correction_part	13.656	kJ/mol: 2625.5*(correction_dimer-correction_monomer1-correction_monomer2)
dE	-9.73467	kJ/mol: 2625.5*(E_dimer - E_monomer1 - E_monomer2)
		the "sterling silver level" result from PCCP 2022 Vol. 24 p. 25559 Table 1: -2.413*4.184 = -10.0960 kJ/mol

## Sheet: 1.00
the benzene:pyridine dimer S27 from the S66x8 set: R = 1.00
quantity (named in a self-explanatory way)	value	unit (with comments)
HF_dimer	-477.58	h (using the aQZ basis set)
HF_monomer1	-246.793	h (using the aQZ basis set)
HF_monomer2	-230.794	h (using the aQZ basis set)
	:
MP2aQZ_dimer	-2.08554	h (from the DLPNO approximation)
MP2aQZ_monomer1	-1.05347	h (from the DLPNO approximation)
MP2aQZ_monomer2	-1.01569	h (from the DLPNO approximation)
	:
CCaQZ_dimer	-2.21285	h (from the DLPNO approximation)
CCaQZ_monomer1	-1.11696	h (from the DLPNO approximation)
CCaQZ_monomer2	-1.08352	h (from the DLPNO approximation)
	:
CCaTZ_dimer	-2.12268	h (from the DLPNO approximation)
CCaTZ_monomer1	-1.0707	h (from the DLPNO approximation)
CCaTZ_monomer2	-1.03986	h (from the DLPNO approximation)
	:
MP2aTZ_dimer	-1.97956	h (from the DLPNO approximation)
MP2aTZ_monomer1	-0.999346	h (from the DLPNO approximation)
MP2aTZ_monomer2	-0.964109	h (from the DLPNO approximation)
	:
MP2_dimer	-2.16287	in h: (MP2aTZ_dimer*3^3 - MP2aQZ_dimer*4^3)/(3^3-4^3)
MP2_monomer1	-1.09297	in h: (MP2aTZ_monomer1*3^3 - MP2aQZ_monomer1*4^3)/(3^3-4^3)
MP2_monomer2	-1.05332	in h: (MP2aTZ_monomer2*3^3 - MP2aQZ_monomer2*4^3)/(3^3-4^3)
MP2correction_dimer	-2.16287	in h: (MP2aTZ_dimer*3^3 - MP2aQZ_dimer*4^3)/(3^3-4^3)
MP2correction_monomer1	-1.09297	in h: (MP2aTZ_monomer1*3^3 - MP2aQZ_monomer1*4^3)/(3^3-4^3)
MP2correction_monomer2	-1.05332	in h: (MP2aTZ_monomer2*3^3 - MP2aQZ_monomer2*4^3)/(3^3-4^3)
CCcorrection_dimer	-2.27865	in h: (CCaTZ_dimer*3^3 - CCaQZ_dimer*4^3)/(3^3-4^3)
CCcorrection_monomer1	-1.15072	in h: (CCaTZ_monomer1*3^3 - CCaQZ_monomer1*4^3)/(3^3-4^3)
CCcorrection_monomer2	-1.11539	in h: (CCaTZ_monomer2*3^3 - CCaQZ_monomer2*4^3)/(3^3-4^3)
correction_dimer	-0.115777	in h: CCcorrection_dimer - MP2correction_dimer
correction_monomer1	-0.0577458	in h: CCcorrection_monomer1 - MP2correction_monomer1
correction_monomer2	-0.0620646	in h: CCcorrection_monomer2 - MP2correction_monomer2
E_dimer	-479.858	in h: HF_dimer + MP2_dimer + correction_dimer
E_monomer1	-247.944	in h: HF_monomer1 + MP2_monomer1 + correction_monomer1
E_monomer2	-231.91	in h: HF_monomer2 + MP2_monomer2 + correction_monomer2
HF_part	19.8225	kJ/mol: 2625.5*(HF_dimer-HF_monomer1-HF_monomer2)
MP2_part	-43.5279	kJ/mol: 2625.5*(MP2_dimer-MP2_monomer1-MP2_monomer2)
correction_part	10.5892	kJ/mol: 2625.5*(correction_dimer-correction_monomer1-correction_monomer2)
dE	-13.1162	kJ/mol: 2625.5*(E_dimer - E_monomer1 - E_monomer2)
		the "sterling silver level" result from PCCP 2022 Vol. 24 p. 25559 Table 1: -3.156*4.184 = -13.2047 kJ/mol

## Sheet: 1.05
the benzene:pyridine dimer S27 from the S66x8 set: R = 1.05
quantity (named in a self-explanatory way)	value	unit (with comments)
HF_dimer	-477.583	h (using the aQZ basis set)
HF_monomer1	-246.793	h (using the aQZ basis set)
HF_monomer2	-230.794	h (using the aQZ basis set)
	:
MP2aQZ_dimer	-2.08173	h (from the DLPNO approximation)
MP2aQZ_monomer1	-1.0534	h (from the DLPNO approximation)
MP2aQZ_monomer2	-1.01562	h (from the DLPNO approximation)
	:
CCaQZ_dimer	-2.20997	h (from the DLPNO approximation)
CCaQZ_monomer1	-1.11691	h (from the DLPNO approximation)
CCaQZ_monomer2	-1.08347	h (from the DLPNO approximation)
	:
CCaTZ_dimer	-2.11976	h (from the DLPNO approximation)
CCaTZ_monomer1	-1.07055	h (from the DLPNO approximation)
CCaTZ_monomer2	-1.0397	h (from the DLPNO approximation)
	:
MP2aTZ_dimer	-1.97572	h (from the DLPNO approximation)
MP2aTZ_monomer1	-0.999178	h (from the DLPNO approximation)
MP2aTZ_monomer2	-0.963928	h (from the DLPNO approximation)
	:
MP2_dimer	-2.15908	in h: (MP2aTZ_dimer*3^3 - MP2aQZ_dimer*4^3)/(3^3-4^3)
MP2_monomer1	-1.09297	in h: (MP2aTZ_monomer1*3^3 - MP2aQZ_monomer1*4^3)/(3^3-4^3)
MP2_monomer2	-1.05334	in h: (MP2aTZ_monomer2*3^3 - MP2aQZ_monomer2*4^3)/(3^3-4^3)
MP2correction_dimer	-2.15908	in h: (MP2aTZ_dimer*3^3 - MP2aQZ_dimer*4^3)/(3^3-4^3)
MP2correction_monomer1	-1.09297	in h: (MP2aTZ_monomer1*3^3 - MP2aQZ_monomer1*4^3)/(3^3-4^3)
MP2correction_monomer2	-1.05334	in h: (MP2aTZ_monomer2*3^3 - MP2aQZ_monomer2*4^3)/(3^3-4^3)
CCcorrection_dimer	-2.2758	in h: (CCaTZ_dimer*3^3 - CCaQZ_dimer*4^3)/(3^3-4^3)
CCcorrection_monomer1	-1.15073	in h: (CCaTZ_monomer1*3^3 - CCaQZ_monomer1*4^3)/(3^3-4^3)
CCcorrection_monomer2	-1.11541	in h: (CCaTZ_monomer2*3^3 - CCaQZ_monomer2*4^3)/(3^3-4^3)
correction_dimer	-0.116717	in h: CCcorrection_dimer - MP2correction_dimer
correction_monomer1	-0.0577561	in h: CCcorrection_monomer1 - MP2correction_monomer1
correction_monomer2	-0.0620679	in h: CCcorrection_monomer2 - MP2correction_monomer2
E_dimer	-479.859	in h: HF_dimer + MP2_dimer + correction_dimer
E_monomer1	-247.944	in h: HF_monomer1 + MP2_monomer1 + correction_monomer1
E_monomer2	-231.91	in h: HF_monomer2 + MP2_monomer2 + correction_monomer2
HF_part	12.0198	kJ/mol: 2625.5*(HF_dimer-HF_monomer1-HF_monomer2)
MP2_part	-33.5194	kJ/mol: 2625.5*(MP2_dimer-MP2_monomer1-MP2_monomer2)
correction_part	8.15717	kJ/mol: 2625.5*(correction_dimer-correction_monomer1-correction_monomer2)
dE	-13.3424	kJ/mol: 2625.5*(E_dimer - E_monomer1 - E_monomer2)
		the "sterling silver level" result from PCCP 2022 Vol. 24 p. 25559 Table 1: -3.234*4.184 = -13.5311 kJ/mol

## Sheet: 1.10
the benzene:pyridine dimer S27 from the S66x8 set: R = 1.10
quantity (named in a self-explanatory way)	value	unit (with comments)
HF_dimer	-477.585	h (using the aQZ basis set)
HF_monomer1	-246.793	h (using the aQZ basis set)
HF_monomer2	-230.794	h (using the aQZ basis set)
	:
MP2aQZ_dimer	-2.07889	h (from the DLPNO approximation)
MP2aQZ_monomer1	-1.05334	h (from the DLPNO approximation)
MP2aQZ_monomer2	-1.01557	h (from the DLPNO approximation)
	:
CCaQZ_dimer	-2.20785	h (from the DLPNO approximation)
CCaQZ_monomer1	-1.11686	h (from the DLPNO approximation)
CCaQZ_monomer2	-1.08342	h (from the DLPNO approximation)
	:
CCaTZ_dimer	-2.11752	h (from the DLPNO approximation)
CCaTZ_monomer1	-1.07043	h (from the DLPNO approximation)
CCaTZ_monomer2	-1.03956	h (from the DLPNO approximation)
	:
MP2aTZ_dimer	-1.97274	h (from the DLPNO approximation)
MP2aTZ_monomer1	-0.999068	h (from the DLPNO approximation)
MP2aTZ_monomer2	-0.963793	h (from the DLPNO approximation)
	:
MP2_dimer	-2.15634	in h: (MP2aTZ_dimer*3^3 - MP2aQZ_dimer*4^3)/(3^3-4^3)
MP2_monomer1	-1.09295	in h: (MP2aTZ_monomer1*3^3 - MP2aQZ_monomer1*4^3)/(3^3-4^3)
MP2_monomer2	-1.05335	in h: (MP2aTZ_monomer2*3^3 - MP2aQZ_monomer2*4^3)/(3^3-4^3)
MP2correction_dimer	-2.15634	in h: (MP2aTZ_dimer*3^3 - MP2aQZ_dimer*4^3)/(3^3-4^3)
MP2correction_monomer1	-1.09295	in h: (MP2aTZ_monomer1*3^3 - MP2aQZ_monomer1*4^3)/(3^3-4^3)
MP2correction_monomer2	-1.05335	in h: (MP2aTZ_monomer2*3^3 - MP2aQZ_monomer2*4^3)/(3^3-4^3)
CCcorrection_dimer	-2.27376	in h: (CCaTZ_dimer*3^3 - CCaQZ_dimer*4^3)/(3^3-4^3)
CCcorrection_monomer1	-1.15074	in h: (CCaTZ_monomer1*3^3 - CCaQZ_monomer1*4^3)/(3^3-4^3)
CCcorrection_monomer2	-1.11543	in h: (CCaTZ_monomer2*3^3 - CCaQZ_monomer2*4^3)/(3^3-4^3)
correction_dimer	-0.117417	in h: CCcorrection_dimer - MP2correction_dimer
correction_monomer1	-0.0577905	in h: CCcorrection_monomer1 - MP2correction_monomer1
correction_monomer2	-0.0620817	in h: CCcorrection_monomer2 - MP2correction_monomer2
E_dimer	-479.858	in h: HF_dimer + MP2_dimer + correction_dimer
E_monomer1	-247.944	in h: HF_monomer1 + MP2_monomer1 + correction_monomer1
E_monomer2	-231.91	in h: HF_monomer2 + MP2_monomer2 + correction_monomer2
HF_part	7.34935	kJ/mol: 2625.5*(HF_dimer-HF_monomer1-HF_monomer2)
MP2_part	-26.3757	kJ/mol: 2625.5*(MP2_dimer-MP2_monomer1-MP2_monomer2)
correction_part	6.44493	kJ/mol: 2625.5*(correction_dimer-correction_monomer1-correction_monomer2)
dE	-12.5815	kJ/mol: 2625.5*(E_dimer - E_monomer1 - E_monomer2)
		the "sterling silver level" result from PCCP 2022 Vol. 24 p. 25559 Table 1: -3.001*4.184 = -12.5562 kJ/mol

## Sheet: 1.25
the benzene:pyridine dimer S27 from the S66x8 set: R = 1.25
quantity (named in a self-explanatory way)	value	unit (with comments)
HF_dimer	-477.587	h (using the aQZ basis set)
HF_monomer1	-246.793	h (using the aQZ basis set)
HF_monomer2	-230.794	h (using the aQZ basis set)
	:
MP2aQZ_dimer	-2.07373	h (from the DLPNO approximation)
MP2aQZ_monomer1	-1.05322	h (from the DLPNO approximation)
MP2aQZ_monomer2	-1.01545	h (from the DLPNO approximation)
	:
CCaQZ_dimer	-2.20407	h (from the DLPNO approximation)
CCaQZ_monomer1	-1.11676	h (from the DLPNO approximation)
CCaQZ_monomer2	-1.08333	h (from the DLPNO approximation)
	:
CCaTZ_dimer	-2.11344	h (from the DLPNO approximation)
CCaTZ_monomer1	-1.07018	h (from the DLPNO approximation)
CCaTZ_monomer2	-1.03929	h (from the DLPNO approximation)
	:
MP2aTZ_dimer	-1.96735	h (from the DLPNO approximation)
MP2aTZ_monomer1	-0.998797	h (from the DLPNO approximation)
MP2aTZ_monomer2	-0.963498	h (from the DLPNO approximation)
	:
MP2_dimer	-2.15135	in h: (MP2aTZ_dimer*3^3 - MP2aQZ_dimer*4^3)/(3^3-4^3)
MP2_monomer1	-1.09294	in h: (MP2aTZ_monomer1*3^3 - MP2aQZ_monomer1*4^3)/(3^3-4^3)
MP2_monomer2	-1.05335	in h: (MP2aTZ_monomer2*3^3 - MP2aQZ_monomer2*4^3)/(3^3-4^3)
MP2correction_dimer	-2.15135	in h: (MP2aTZ_dimer*3^3 - MP2aQZ_dimer*4^3)/(3^3-4^3)
MP2correction_monomer1	-1.09294	in h: (MP2aTZ_monomer1*3^3 - MP2aQZ_monomer1*4^3)/(3^3-4^3)
MP2correction_monomer2	-1.05335	in h: (MP2aTZ_monomer2*3^3 - MP2aQZ_monomer2*4^3)/(3^3-4^3)
CCcorrection_dimer	-2.2702	in h: (CCaTZ_dimer*3^3 - CCaQZ_dimer*4^3)/(3^3-4^3)
CCcorrection_monomer1	-1.15075	in h: (CCaTZ_monomer1*3^3 - CCaQZ_monomer1*4^3)/(3^3-4^3)
CCcorrection_monomer2	-1.11547	in h: (CCaTZ_monomer2*3^3 - CCaQZ_monomer2*4^3)/(3^3-4^3)
correction_dimer	-0.118849	in h: CCcorrection_dimer - MP2correction_dimer
correction_monomer1	-0.0578126	in h: CCcorrection_monomer1 - MP2correction_monomer1
correction_monomer2	-0.0621131	in h: CCcorrection_monomer2 - MP2correction_monomer2
E_dimer	-479.857	in h: HF_dimer + MP2_dimer + correction_dimer
E_monomer1	-247.944	in h: HF_monomer1 + MP2_monomer1 + correction_monomer1
E_monomer2	-231.91	in h: HF_monomer2 + MP2_monomer2 + correction_monomer2
HF_part	1.80949	kJ/mol: 2625.5*(HF_dimer-HF_monomer1-HF_monomer2)
MP2_part	-13.2701	kJ/mol: 2625.5*(MP2_dimer-MP2_monomer1-MP2_monomer2)
correction_part	2.82559	kJ/mol: 2625.5*(correction_dimer-correction_monomer1-correction_monomer2)
dE	-8.63505	kJ/mol: 2625.5*(E_dimer - E_monomer1 - E_monomer2)
		the "sterling silver level" result from PCCP 2022 Vol. 24 p. 25559 Table 1: -1.913*4.184 = -8.0040 kJ/mol

## Sheet: 1.50
the benzene:pyridine dimer S27 from the S66x8 set: R = 1.50
quantity (named in a self-explanatory way)	value	unit (with comments)
HF_dimer	-477.587	h (using the aQZ basis set)
HF_monomer1	-246.793	h (using the aQZ basis set)
HF_monomer2	-230.794	h (using the aQZ basis set)
	:
MP2aQZ_dimer	-2.0702	h (from the DLPNO approximation)
MP2aQZ_monomer1	-1.05313	h (from the DLPNO approximation)
MP2aQZ_monomer2	-1.01534	h (from the DLPNO approximation)
	:
CCaQZ_dimer	-2.20144	h (from the DLPNO approximation)
CCaQZ_monomer1	-1.11669	h (from the DLPNO approximation)
CCaQZ_monomer2	-1.08325	h (from the DLPNO approximation)
	:
CCaTZ_dimer	-2.11049	h (from the DLPNO approximation)
CCaTZ_monomer1	-1.06995	h (from the DLPNO approximation)
CCaTZ_monomer2	-1.03903	h (from the DLPNO approximation)
	:
MP2aTZ_dimer	-1.96353	h (from the DLPNO approximation)
MP2aTZ_monomer1	-0.998548	h (from the DLPNO approximation)
MP2aTZ_monomer2	-0.963231	h (from the DLPNO approximation)
	:
MP2_dimer	-2.14803	in h: (MP2aTZ_dimer*3^3 - MP2aQZ_dimer*4^3)/(3^3-4^3)
MP2_monomer1	-1.09296	in h: (MP2aTZ_monomer1*3^3 - MP2aQZ_monomer1*4^3)/(3^3-4^3)
MP2_monomer2	-1.05337	in h: (MP2aTZ_monomer2*3^3 - MP2aQZ_monomer2*4^3)/(3^3-4^3)
MP2correction_dimer	-2.14803	in h: (MP2aTZ_dimer*3^3 - MP2aQZ_dimer*4^3)/(3^3-4^3)
MP2correction_monomer1	-1.09296	in h: (MP2aTZ_monomer1*3^3 - MP2aQZ_monomer1*4^3)/(3^3-4^3)
MP2correction_monomer2	-1.05337	in h: (MP2aTZ_monomer2*3^3 - MP2aQZ_monomer2*4^3)/(3^3-4^3)
CCcorrection_dimer	-2.26782	in h: (CCaTZ_dimer*3^3 - CCaQZ_dimer*4^3)/(3^3-4^3)
CCcorrection_monomer1	-1.1508	in h: (CCaTZ_monomer1*3^3 - CCaQZ_monomer1*4^3)/(3^3-4^3)
CCcorrection_monomer2	-1.11552	in h: (CCaTZ_monomer2*3^3 - CCaQZ_monomer2*4^3)/(3^3-4^3)
correction_dimer	-0.119788	in h: CCcorrection_dimer - MP2correction_dimer
correction_monomer1	-0.0578432	in h: CCcorrection_monomer1 - MP2correction_monomer1
correction_monomer2	-0.0621546	in h: CCcorrection_monomer2 - MP2correction_monomer2
E_dimer	-479.855	in h: HF_dimer + MP2_dimer + correction_dimer
E_monomer1	-247.944	in h: HF_monomer1 + MP2_monomer1 + correction_monomer1
E_monomer2	-231.91	in h: HF_monomer2 + MP2_monomer2 + correction_monomer2
HF_part	0.198146	kJ/mol: 2625.5*(HF_dimer-HF_monomer1-HF_monomer2)
MP2_part	-4.46881	kJ/mol: 2625.5*(MP2_dimer-MP2_monomer1-MP2_monomer2)
correction_part	0.551335	kJ/mol: 2625.5*(correction_dimer-correction_monomer1-correction_monomer2)
dE	-3.71933	kJ/mol: 2625.5*(E_dimer - E_monomer1 - E_monomer2)
		the "sterling silver level" result from PCCP 2022 Vol. 24 p. 25559 Table 1: -0.705*4.184 = -2.9497 kJ/mol

## Sheet: 2.00
the benzene:pyridine dimer S27 from the S66x8 set: R = 2.00
quantity (named in a self-explanatory way)	value	unit (with comments)
HF_dimer	-477.587	h (using the aQZ basis set)
HF_monomer1	-246.793	h (using the aQZ basis set)
HF_monomer2	-230.794	h (using the aQZ basis set)
	:
MP2aQZ_dimer	-2.06863	h (from the DLPNO approximation)
MP2aQZ_monomer1	-1.05308	h (from the DLPNO approximation)
MP2aQZ_monomer2	-1.01529	h (from the DLPNO approximation)
	:
CCaQZ_dimer	-2.20013	h (from the DLPNO approximation)
CCaQZ_monomer1	-1.11666	h (from the DLPNO approximation)
CCaQZ_monomer2	-1.08321	h (from the DLPNO approximation)
	:
CCaTZ_dimer	-2.10902	h (from the DLPNO approximation)
CCaTZ_monomer1	-1.06985	h (from the DLPNO approximation)
CCaTZ_monomer2	-1.03891	h (from the DLPNO approximation)
	:
MP2aTZ_dimer	-1.9618	h (from the DLPNO approximation)
MP2aTZ_monomer1	-0.998432	h (from the DLPNO approximation)
MP2aTZ_monomer2	-0.963096	h (from the DLPNO approximation)
	:
MP2_dimer	-2.14659	in h: (MP2aTZ_dimer*3^3 - MP2aQZ_dimer*4^3)/(3^3-4^3)
MP2_monomer1	-1.09295	in h: (MP2aTZ_monomer1*3^3 - MP2aQZ_monomer1*4^3)/(3^3-4^3)
MP2_monomer2	-1.05338	in h: (MP2aTZ_monomer2*3^3 - MP2aQZ_monomer2*4^3)/(3^3-4^3)
MP2correction_dimer	-2.14659	in h: (MP2aTZ_dimer*3^3 - MP2aQZ_dimer*4^3)/(3^3-4^3)
MP2correction_monomer1	-1.09295	in h: (MP2aTZ_monomer1*3^3 - MP2aQZ_monomer1*4^3)/(3^3-4^3)
MP2correction_monomer2	-1.05338	in h: (MP2aTZ_monomer2*3^3 - MP2aQZ_monomer2*4^3)/(3^3-4^3)
CCcorrection_dimer	-2.26662	in h: (CCaTZ_dimer*3^3 - CCaQZ_dimer*4^3)/(3^3-4^3)
CCcorrection_monomer1	-1.15081	in h: (CCaTZ_monomer1*3^3 - CCaQZ_monomer1*4^3)/(3^3-4^3)
CCcorrection_monomer2	-1.11554	in h: (CCaTZ_monomer2*3^3 - CCaQZ_monomer2*4^3)/(3^3-4^3)
correction_dimer	-0.120026	in h: CCcorrection_dimer - MP2correction_dimer
correction_monomer1	-0.0578595	in h: CCcorrection_monomer1 - MP2correction_monomer1
correction_monomer2	-0.0621652	in h: CCcorrection_monomer2 - MP2correction_monomer2
E_dimer	-479.854	in h: HF_dimer + MP2_dimer + correction_dimer
E_monomer1	-247.944	in h: HF_monomer1 + MP2_monomer1 + correction_monomer1
E_monomer2	-231.91	in h: HF_monomer2 + MP2_monomer2 + correction_monomer2
HF_part	-0.0607803	kJ/mol: 2625.5*(HF_dimer-HF_monomer1-HF_monomer2)
MP2_part	-0.684449	kJ/mol: 2625.5*(MP2_dimer-MP2_monomer1-MP2_monomer2)
correction_part	-0.00390391	kJ/mol: 2625.5*(correction_dimer-correction_monomer1-correction_monomer2)
dE	-0.749133	kJ/mol: 2625.5*(E_dimer - E_monomer1 - E_monomer2)
		the "sterling silver level" result from PCCP 2022 Vol. 24 p. 25559 Table 1: -0.143*4.184 = -0.5983 kJ/mol
