# Supplementary material for: On the Potential Energy Surface of the Pyrene Dimer
Source: Int J Mol Sci. 2024 Oct 6;25(19):10762. doi: 10.3390/ijms251910762 (PMC11476719; doi:10.3390/ijms251910762)
Supplement: Supplementary file 1 [file ijms-25-10762-s001.zip › SI/DLPNO_S28.xlsx]

## Sheet: 0.90
the benzene dimer S24 from the S66x8 set: R = 0.90
quantity (named in a self-explanatory way)	value	unit (with comments)
HF_dimer	-643.426	h (using the aQZ basis set)
HF_monomer1	-412.65	h (using the aQZ basis set)
HF_monomer2	-230.794	h (using the aQZ basis set)
	:
MP2aQZ_dimer	-2.63586	h (from the DLPNO approximation)
MP2aQZ_monomer1	-1.59114	h (from the DLPNO approximation)
MP2aQZ_monomer2	-1.016	h (from the DLPNO approximation)
	:
CCaQZ_dimer	-2.76977	h (from the DLPNO approximation)
CCaQZ_monomer1	-1.66312	h (from the DLPNO approximation)
CCaQZ_monomer2	-1.08378	h (from the DLPNO approximation)
	:
CCaTZ_dimer	-2.64703	h (from the DLPNO approximation)
CCaTZ_monomer1	-1.58402	h (from the DLPNO approximation)
CCaTZ_monomer2	-1.04067	h (from the DLPNO approximation)
	:
MP2aTZ_dimer	-2.49517	h (from the DLPNO approximation)
MP2aTZ_monomer1	-1.50206	h (from the DLPNO approximation)
MP2aTZ_monomer2	-0.964983	h (from the DLPNO approximation)
	:
MP2_dimer	-2.73853	in h: (MP2aTZ_dimer*3^3 - MP2aQZ_dimer*4^3)/(3^3-4^3)
MP2_monomer1	-1.65614	in h: (MP2aTZ_monomer1*3^3 - MP2aQZ_monomer1*4^3)/(3^3-4^3)
MP2_monomer2	-1.05324	in h: (MP2aTZ_monomer2*3^3 - MP2aQZ_monomer2*4^3)/(3^3-4^3)
MP2correction_dimer	-2.73853	in h: (MP2aTZ_dimer*3^3 - MP2aQZ_dimer*4^3)/(3^3-4^3)
MP2correction_monomer1	-1.65614	in h: (MP2aTZ_monomer1*3^3 - MP2aQZ_monomer1*4^3)/(3^3-4^3)
MP2correction_monomer2	-1.05324	in h: (MP2aTZ_monomer2*3^3 - MP2aQZ_monomer2*4^3)/(3^3-4^3)
CCcorrection_dimer	-2.85934	in h: (CCaTZ_dimer*3^3 - CCaQZ_dimer*4^3)/(3^3-4^3)
CCcorrection_monomer1	-1.72083	in h: (CCaTZ_monomer1*3^3 - CCaQZ_monomer1*4^3)/(3^3-4^3)
CCcorrection_monomer2	-1.11525	in h: (CCaTZ_monomer2*3^3 - CCaQZ_monomer2*4^3)/(3^3-4^3)
correction_dimer	-0.120809	in h: CCcorrection_dimer - MP2correction_dimer
correction_monomer1	-0.0646942	in h: CCcorrection_monomer1 - MP2correction_monomer1
correction_monomer2	-0.0620087	in h: CCcorrection_monomer2 - MP2correction_monomer2
E_dimer	-646.285	in h: HF_dimer + MP2_dimer + correction_dimer
E_monomer1	-414.371	in h: HF_monomer1 + MP2_monomer1 + correction_monomer1
E_monomer2	-231.91	in h: HF_monomer2 + MP2_monomer2 + correction_monomer2
HF_part	48.9246	kJ/mol: 2625.5*(HF_dimer-HF_monomer1-HF_monomer2)
MP2_part	-76.541	kJ/mol: 2625.5*(MP2_dimer-MP2_monomer1-MP2_monomer2)
correction_part	15.4745	kJ/mol: 2625.5*(correction_dimer-correction_monomer1-correction_monomer2)
dE	-12.1419	kJ/mol: 2625.5*(E_dimer - E_monomer1 - E_monomer2)
		the "sterling silver level" result from PCCP 2022 Vol. 24 p. 25559 Table 1: -3.178*4.184 = -13.2968 kJ/mol

## Sheet: 0.95
the benzene dimer S24 from the S66x8 set: R = 0.95
quantity (named in a self-explanatory way)	value	unit (with comments)
HF_dimer	-643.434	h (using the aQZ basis set)
HF_monomer1	-412.65	h (using the aQZ basis set)
HF_monomer2	-230.794	h (using the aQZ basis set)
	:
MP2aQZ_dimer	-2.62951	h (from the DLPNO approximation)
MP2aQZ_monomer1	-1.59099	h (from the DLPNO approximation)
MP2aQZ_monomer2	-1.0159	h (from the DLPNO approximation)
	:
CCaQZ_dimer	-2.76475	h (from the DLPNO approximation)
CCaQZ_monomer1	-1.663	h (from the DLPNO approximation)
CCaQZ_monomer2	-1.0837	h (from the DLPNO approximation)
	:
CCaTZ_dimer	-2.64184	h (from the DLPNO approximation)
CCaTZ_monomer1	-1.58374	h (from the DLPNO approximation)
CCaTZ_monomer2	-1.04041	h (from the DLPNO approximation)
	:
MP2aTZ_dimer	-2.48867	h (from the DLPNO approximation)
MP2aTZ_monomer1	-1.50177	h (from the DLPNO approximation)
MP2aTZ_monomer2	-0.964699	h (from the DLPNO approximation)
	:
MP2_dimer	-2.73229	in h: (MP2aTZ_dimer*3^3 - MP2aQZ_dimer*4^3)/(3^3-4^3)
MP2_monomer1	-1.65609	in h: (MP2aTZ_monomer1*3^3 - MP2aQZ_monomer1*4^3)/(3^3-4^3)
MP2_monomer2	-1.05326	in h: (MP2aTZ_monomer2*3^3 - MP2aQZ_monomer2*4^3)/(3^3-4^3)
MP2correction_dimer	-2.73229	in h: (MP2aTZ_dimer*3^3 - MP2aQZ_dimer*4^3)/(3^3-4^3)
MP2correction_monomer1	-1.65609	in h: (MP2aTZ_monomer1*3^3 - MP2aQZ_monomer1*4^3)/(3^3-4^3)
MP2correction_monomer2	-1.05326	in h: (MP2aTZ_monomer2*3^3 - MP2aQZ_monomer2*4^3)/(3^3-4^3)
CCcorrection_dimer	-2.85445	in h: (CCaTZ_dimer*3^3 - CCaQZ_dimer*4^3)/(3^3-4^3)
CCcorrection_monomer1	-1.72083	in h: (CCaTZ_monomer1*3^3 - CCaQZ_monomer1*4^3)/(3^3-4^3)
CCcorrection_monomer2	-1.1153	in h: (CCaTZ_monomer2*3^3 - CCaQZ_monomer2*4^3)/(3^3-4^3)
correction_dimer	-0.122155	in h: CCcorrection_dimer - MP2correction_dimer
correction_monomer1	-0.0647433	in h: CCcorrection_monomer1 - MP2correction_monomer1
correction_monomer2	-0.0620365	in h: CCcorrection_monomer2 - MP2correction_monomer2
E_dimer	-646.288	in h: HF_dimer + MP2_dimer + correction_dimer
E_monomer1	-414.371	in h: HF_monomer1 + MP2_monomer1 + correction_monomer1
E_monomer2	-231.91	in h: HF_monomer2 + MP2_monomer2 + correction_monomer2
HF_part	28.43	kJ/mol: 2625.5*(HF_dimer-HF_monomer1-HF_monomer2)
MP2_part	-60.2321	kJ/mol: 2625.5*(MP2_dimer-MP2_monomer1-MP2_monomer2)
correction_part	12.1414	kJ/mol: 2625.5*(correction_dimer-correction_monomer1-correction_monomer2)
dE	-19.6607	kJ/mol: 2625.5*(E_dimer - E_monomer1 - E_monomer2)
		the "sterling silver level" result from PCCP 2022 Vol. 24 p. 25559 Table 1: -4.924*4.184 = -20.6020 kJ/mol

## Sheet: 1.00
the benzene dimer S24 from the S66x8 set: R = 1.00
quantity (named in a self-explanatory way)	value	unit (with comments)
HF_dimer	-643.439	h (using the aQZ basis set)
HF_monomer1	-412.65	h (using the aQZ basis set)
HF_monomer2	-230.794	h (using the aQZ basis set)
	:
MP2aQZ_dimer	-2.62465	h (from the DLPNO approximation)
MP2aQZ_monomer1	-1.59087	h (from the DLPNO approximation)
MP2aQZ_monomer2	-1.01581	h (from the DLPNO approximation)
	:
CCaQZ_dimer	-2.76087	h (from the DLPNO approximation)
CCaQZ_monomer1	-1.66291	h (from the DLPNO approximation)
CCaQZ_monomer2	-1.08363	h (from the DLPNO approximation)
	:
CCaTZ_dimer	-2.63779	h (from the DLPNO approximation)
CCaTZ_monomer1	-1.58352	h (from the DLPNO approximation)
CCaTZ_monomer2	-1.0402	h (from the DLPNO approximation)
	:
MP2aTZ_dimer	-2.48365	h (from the DLPNO approximation)
MP2aTZ_monomer1	-1.50153	h (from the DLPNO approximation)
MP2aTZ_monomer2	-0.964465	h (from the DLPNO approximation)
	:
MP2_dimer	-2.72753	in h: (MP2aTZ_dimer*3^3 - MP2aQZ_dimer*4^3)/(3^3-4^3)
MP2_monomer1	-1.65606	in h: (MP2aTZ_monomer1*3^3 - MP2aQZ_monomer1*4^3)/(3^3-4^3)
MP2_monomer2	-1.05328	in h: (MP2aTZ_monomer2*3^3 - MP2aQZ_monomer2*4^3)/(3^3-4^3)
MP2correction_dimer	-2.72753	in h: (MP2aTZ_dimer*3^3 - MP2aQZ_dimer*4^3)/(3^3-4^3)
MP2correction_monomer1	-1.65606	in h: (MP2aTZ_monomer1*3^3 - MP2aQZ_monomer1*4^3)/(3^3-4^3)
MP2correction_monomer2	-1.05328	in h: (MP2aTZ_monomer2*3^3 - MP2aQZ_monomer2*4^3)/(3^3-4^3)
CCcorrection_dimer	-2.85068	in h: (CCaTZ_dimer*3^3 - CCaQZ_dimer*4^3)/(3^3-4^3)
CCcorrection_monomer1	-1.72084	in h: (CCaTZ_monomer1*3^3 - CCaQZ_monomer1*4^3)/(3^3-4^3)
CCcorrection_monomer2	-1.11533	in h: (CCaTZ_monomer2*3^3 - CCaQZ_monomer2*4^3)/(3^3-4^3)
correction_dimer	-0.123147	in h: CCcorrection_dimer - MP2correction_dimer
correction_monomer1	-0.0647773	in h: CCcorrection_monomer1 - MP2correction_monomer1
correction_monomer2	-0.0620482	in h: CCcorrection_monomer2 - MP2correction_monomer2
E_dimer	-646.289	in h: HF_dimer + MP2_dimer + correction_dimer
E_monomer1	-414.371	in h: HF_monomer1 + MP2_monomer1 + correction_monomer1
E_monomer2	-231.91	in h: HF_monomer2 + MP2_monomer2 + correction_monomer2
HF_part	15.8873	kJ/mol: 2625.5*(HF_dimer-HF_monomer1-HF_monomer2)
MP2_part	-47.7584	kJ/mol: 2625.5*(MP2_dimer-MP2_monomer1-MP2_monomer2)
correction_part	9.65841	kJ/mol: 2625.5*(correction_dimer-correction_monomer1-correction_monomer2)
dE	-22.2127	kJ/mol: 2625.5*(E_dimer - E_monomer1 - E_monomer2)
		the "sterling silver level" result from PCCP 2022 Vol. 24 p. 25559 Table 1: -5.465*4.184 = -22.8656 kJ/mol

## Sheet: 1.05
the benzene dimer S24 from the S66x8 set: R = 1.05
quantity (named in a self-explanatory way)	value	unit (with comments)
HF_dimer	-643.441	h (using the aQZ basis set)
HF_monomer1	-412.65	h (using the aQZ basis set)
HF_monomer2	-230.794	h (using the aQZ basis set)
	:
MP2aQZ_dimer	-2.62075	h (from the DLPNO approximation)
MP2aQZ_monomer1	-1.59077	h (from the DLPNO approximation)
MP2aQZ_monomer2	-1.01574	h (from the DLPNO approximation)
	:
CCaQZ_dimer	-2.75778	h (from the DLPNO approximation)
CCaQZ_monomer1	-1.66283	h (from the DLPNO approximation)
CCaQZ_monomer2	-1.08357	h (from the DLPNO approximation)
	:
CCaTZ_dimer	-2.63457	h (from the DLPNO approximation)
CCaTZ_monomer1	-1.58332	h (from the DLPNO approximation)
CCaTZ_monomer2	-1.04002	h (from the DLPNO approximation)
	:
MP2aTZ_dimer	-2.47966	h (from the DLPNO approximation)
MP2aTZ_monomer1	-1.50133	h (from the DLPNO approximation)
MP2aTZ_monomer2	-0.964271	h (from the DLPNO approximation)
	:
MP2_dimer	-2.72371	in h: (MP2aTZ_dimer*3^3 - MP2aQZ_dimer*4^3)/(3^3-4^3)
MP2_monomer1	-1.65603	in h: (MP2aTZ_monomer1*3^3 - MP2aQZ_monomer1*4^3)/(3^3-4^3)
MP2_monomer2	-1.05329	in h: (MP2aTZ_monomer2*3^3 - MP2aQZ_monomer2*4^3)/(3^3-4^3)
MP2correction_dimer	-2.72371	in h: (MP2aTZ_dimer*3^3 - MP2aQZ_dimer*4^3)/(3^3-4^3)
MP2correction_monomer1	-1.65603	in h: (MP2aTZ_monomer1*3^3 - MP2aQZ_monomer1*4^3)/(3^3-4^3)
MP2correction_monomer2	-1.05329	in h: (MP2aTZ_monomer2*3^3 - MP2aQZ_monomer2*4^3)/(3^3-4^3)
CCcorrection_dimer	-2.8477	in h: (CCaTZ_dimer*3^3 - CCaQZ_dimer*4^3)/(3^3-4^3)
CCcorrection_monomer1	-1.72085	in h: (CCaTZ_monomer1*3^3 - CCaQZ_monomer1*4^3)/(3^3-4^3)
CCcorrection_monomer2	-1.11535	in h: (CCaTZ_monomer2*3^3 - CCaQZ_monomer2*4^3)/(3^3-4^3)
correction_dimer	-0.123987	in h: CCcorrection_dimer - MP2correction_dimer
correction_monomer1	-0.0648197	in h: CCcorrection_monomer1 - MP2correction_monomer1
correction_monomer2	-0.0620572	in h: CCcorrection_monomer2 - MP2correction_monomer2
E_dimer	-646.289	in h: HF_dimer + MP2_dimer + correction_dimer
E_monomer1	-414.371	in h: HF_monomer1 + MP2_monomer1 + correction_monomer1
E_monomer2	-231.91	in h: HF_monomer2 + MP2_monomer2 + correction_monomer2
HF_part	8.32037	kJ/mol: 2625.5*(HF_dimer-HF_monomer1-HF_monomer2)
MP2_part	-37.7722	kJ/mol: 2625.5*(MP2_dimer-MP2_monomer1-MP2_monomer2)
correction_part	7.58811	kJ/mol: 2625.5*(correction_dimer-correction_monomer1-correction_monomer2)
dE	-21.8638	kJ/mol: 2625.5*(E_dimer - E_monomer1 - E_monomer2)
		the "sterling silver level" result from PCCP 2022 Vol. 24 p. 25559 Table 1: -5.351*4.184 = -22.3886 kJ/mol

## Sheet: 1.10
the benzene dimer S24 from the S66x8 set: R = 1.10
quantity (named in a self-explanatory way)	value	unit (with comments)
HF_dimer	-643.443	h (using the aQZ basis set)
HF_monomer1	-412.65	h (using the aQZ basis set)
HF_monomer2	-230.794	h (using the aQZ basis set)
	:
MP2aQZ_dimer	-2.61773	h (from the DLPNO approximation)
MP2aQZ_monomer1	-1.59068	h (from the DLPNO approximation)
MP2aQZ_monomer2	-1.01567	h (from the DLPNO approximation)
	:
CCaQZ_dimer	-2.7554	h (from the DLPNO approximation)
CCaQZ_monomer1	-1.66276	h (from the DLPNO approximation)
CCaQZ_monomer2	-1.08352	h (from the DLPNO approximation)
	:
CCaTZ_dimer	-2.63203	h (from the DLPNO approximation)
CCaTZ_monomer1	-1.58316	h (from the DLPNO approximation)
CCaTZ_monomer2	-1.03987	h (from the DLPNO approximation)
	:
MP2aTZ_dimer	-2.47649	h (from the DLPNO approximation)
MP2aTZ_monomer1	-1.50116	h (from the DLPNO approximation)
MP2aTZ_monomer2	-0.964104	h (from the DLPNO approximation)
	:
MP2_dimer	-2.72079	in h: (MP2aTZ_dimer*3^3 - MP2aQZ_dimer*4^3)/(3^3-4^3)
MP2_monomer1	-1.656	in h: (MP2aTZ_monomer1*3^3 - MP2aQZ_monomer1*4^3)/(3^3-4^3)
MP2_monomer2	-1.0533	in h: (MP2aTZ_monomer2*3^3 - MP2aQZ_monomer2*4^3)/(3^3-4^3)
MP2correction_dimer	-2.72079	in h: (MP2aTZ_dimer*3^3 - MP2aQZ_dimer*4^3)/(3^3-4^3)
MP2correction_monomer1	-1.656	in h: (MP2aTZ_monomer1*3^3 - MP2aQZ_monomer1*4^3)/(3^3-4^3)
MP2correction_monomer2	-1.0533	in h: (MP2aTZ_monomer2*3^3 - MP2aQZ_monomer2*4^3)/(3^3-4^3)
CCcorrection_dimer	-2.84542	in h: (CCaTZ_dimer*3^3 - CCaQZ_dimer*4^3)/(3^3-4^3)
CCcorrection_monomer1	-1.72085	in h: (CCaTZ_monomer1*3^3 - CCaQZ_monomer1*4^3)/(3^3-4^3)
CCcorrection_monomer2	-1.11537	in h: (CCaTZ_monomer2*3^3 - CCaQZ_monomer2*4^3)/(3^3-4^3)
correction_dimer	-0.124634	in h: CCcorrection_dimer - MP2correction_dimer
correction_monomer1	-0.0648474	in h: CCcorrection_monomer1 - MP2correction_monomer1
correction_monomer2	-0.062072	in h: CCcorrection_monomer2 - MP2correction_monomer2
E_dimer	-646.288	in h: HF_dimer + MP2_dimer + correction_dimer
E_monomer1	-414.371	in h: HF_monomer1 + MP2_monomer1 + correction_monomer1
E_monomer2	-231.91	in h: HF_monomer2 + MP2_monomer2 + correction_monomer2
HF_part	3.86006	kJ/mol: 2625.5*(HF_dimer-HF_monomer1-HF_monomer2)
MP2_part	-30.1501	kJ/mol: 2625.5*(MP2_dimer-MP2_monomer1-MP2_monomer2)
correction_part	5.99976	kJ/mol: 2625.5*(correction_dimer-correction_monomer1-correction_monomer2)
dE	-20.2903	kJ/mol: 2625.5*(E_dimer - E_monomer1 - E_monomer2)
		the "sterling silver level" result from PCCP 2022 Vol. 24 p. 25559 Table 1: -4.916*4.184 = -20.5685 kJ/mol

## Sheet: 1.25
the benzene dimer S24 from the S66x8 set: R = 1.25
quantity (named in a self-explanatory way)	value	unit (with comments)
HF_dimer	-643.445	h (using the aQZ basis set)
HF_monomer1	-412.65	h (using the aQZ basis set)
HF_monomer2	-230.794	h (using the aQZ basis set)
	:
MP2aQZ_dimer	-2.61201	h (from the DLPNO approximation)
MP2aQZ_monomer1	-1.5905	h (from the DLPNO approximation)
MP2aQZ_monomer2	-1.01553	h (from the DLPNO approximation)
	:
CCaQZ_dimer	-2.75098	h (from the DLPNO approximation)
CCaQZ_monomer1	-1.66261	h (from the DLPNO approximation)
CCaQZ_monomer2	-1.08341	h (from the DLPNO approximation)
	:
CCaTZ_dimer	-2.62723	h (from the DLPNO approximation)
CCaTZ_monomer1	-1.58277	h (from the DLPNO approximation)
CCaTZ_monomer2	-1.03952	h (from the DLPNO approximation)
	:
MP2aTZ_dimer	-2.47049	h (from the DLPNO approximation)
MP2aTZ_monomer1	-1.50078	h (from the DLPNO approximation)
MP2aTZ_monomer2	-0.963737	h (from the DLPNO approximation)
	:
MP2_dimer	-2.71528	in h: (MP2aTZ_dimer*3^3 - MP2aQZ_dimer*4^3)/(3^3-4^3)
MP2_monomer1	-1.65597	in h: (MP2aTZ_monomer1*3^3 - MP2aQZ_monomer1*4^3)/(3^3-4^3)
MP2_monomer2	-1.05333	in h: (MP2aTZ_monomer2*3^3 - MP2aQZ_monomer2*4^3)/(3^3-4^3)
MP2correction_dimer	-2.71528	in h: (MP2aTZ_dimer*3^3 - MP2aQZ_dimer*4^3)/(3^3-4^3)
MP2correction_monomer1	-1.65597	in h: (MP2aTZ_monomer1*3^3 - MP2aQZ_monomer1*4^3)/(3^3-4^3)
MP2correction_monomer2	-1.05333	in h: (MP2aTZ_monomer2*3^3 - MP2aQZ_monomer2*4^3)/(3^3-4^3)
CCcorrection_dimer	-2.84129	in h: (CCaTZ_dimer*3^3 - CCaQZ_dimer*4^3)/(3^3-4^3)
CCcorrection_monomer1	-1.72088	in h: (CCaTZ_monomer1*3^3 - CCaQZ_monomer1*4^3)/(3^3-4^3)
CCcorrection_monomer2	-1.11544	in h: (CCaTZ_monomer2*3^3 - CCaQZ_monomer2*4^3)/(3^3-4^3)
correction_dimer	-0.126009	in h: CCcorrection_dimer - MP2correction_dimer
correction_monomer1	-0.0649072	in h: CCcorrection_monomer1 - MP2correction_monomer1
correction_monomer2	-0.0621101	in h: CCcorrection_monomer2 - MP2correction_monomer2
E_dimer	-646.286	in h: HF_dimer + MP2_dimer + correction_dimer
E_monomer1	-414.371	in h: HF_monomer1 + MP2_monomer1 + correction_monomer1
E_monomer2	-231.91	in h: HF_monomer2 + MP2_monomer2 + correction_monomer2
HF_part	-0.804611	kJ/mol: 2625.5*(HF_dimer-HF_monomer1-HF_monomer2)
MP2_part	-15.709	kJ/mol: 2625.5*(MP2_dimer-MP2_monomer1-MP2_monomer2)
correction_part	2.64671	kJ/mol: 2625.5*(correction_dimer-correction_monomer1-correction_monomer2)
dE	-13.8669	kJ/mol: 2625.5*(E_dimer - E_monomer1 - E_monomer2)
		the "sterling silver level" result from PCCP 2022 Vol. 24 p. 25559 Table 1: -3.207*4.184 = -13.4181 kJ/mol

## Sheet: 1.50
the benzene dimer S24 from the S66x8 set: R = 1.50
quantity (named in a self-explanatory way)	value	unit (with comments)
HF_dimer	-643.445	h (using the aQZ basis set)
HF_monomer1	-412.65	h (using the aQZ basis set)
HF_monomer2	-230.794	h (using the aQZ basis set)
	:
MP2aQZ_dimer	-2.60814	h (from the DLPNO approximation)
MP2aQZ_monomer1	-1.59034	h (from the DLPNO approximation)
MP2aQZ_monomer2	-1.01541	h (from the DLPNO approximation)
	:
CCaQZ_dimer	-2.74792	h (from the DLPNO approximation)
CCaQZ_monomer1	-1.66248	h (from the DLPNO approximation)
CCaQZ_monomer2	-1.08332	h (from the DLPNO approximation)
	:
CCaTZ_dimer	-2.62374	h (from the DLPNO approximation)
CCaTZ_monomer1	-1.58242	h (from the DLPNO approximation)
CCaTZ_monomer2	-1.03919	h (from the DLPNO approximation)
	:
MP2aTZ_dimer	-2.46616	h (from the DLPNO approximation)
MP2aTZ_monomer1	-1.5004	h (from the DLPNO approximation)
MP2aTZ_monomer2	-0.963387	h (from the DLPNO approximation)
	:
MP2_dimer	-2.71174	in h: (MP2aTZ_dimer*3^3 - MP2aQZ_dimer*4^3)/(3^3-4^3)
MP2_monomer1	-1.65597	in h: (MP2aTZ_monomer1*3^3 - MP2aQZ_monomer1*4^3)/(3^3-4^3)
MP2_monomer2	-1.05338	in h: (MP2aTZ_monomer2*3^3 - MP2aQZ_monomer2*4^3)/(3^3-4^3)
MP2correction_dimer	-2.71174	in h: (MP2aTZ_dimer*3^3 - MP2aQZ_dimer*4^3)/(3^3-4^3)
MP2correction_monomer1	-1.65597	in h: (MP2aTZ_monomer1*3^3 - MP2aQZ_monomer1*4^3)/(3^3-4^3)
MP2correction_monomer2	-1.05338	in h: (MP2aTZ_monomer2*3^3 - MP2aQZ_monomer2*4^3)/(3^3-4^3)
CCcorrection_dimer	-2.83855	in h: (CCaTZ_dimer*3^3 - CCaQZ_dimer*4^3)/(3^3-4^3)
CCcorrection_monomer1	-1.72091	in h: (CCaTZ_monomer1*3^3 - CCaQZ_monomer1*4^3)/(3^3-4^3)
CCcorrection_monomer2	-1.11552	in h: (CCaTZ_monomer2*3^3 - CCaQZ_monomer2*4^3)/(3^3-4^3)
correction_dimer	-0.126807	in h: CCcorrection_dimer - MP2correction_dimer
correction_monomer1	-0.0649368	in h: CCcorrection_monomer1 - MP2correction_monomer1
correction_monomer2	-0.062136	in h: CCcorrection_monomer2 - MP2correction_monomer2
E_dimer	-646.283	in h: HF_dimer + MP2_dimer + correction_dimer
E_monomer1	-414.371	in h: HF_monomer1 + MP2_monomer1 + correction_monomer1
E_monomer2	-231.91	in h: HF_monomer2 + MP2_monomer2 + correction_monomer2
HF_part	-0.925384	kJ/mol: 2625.5*(HF_dimer-HF_monomer1-HF_monomer2)
MP2_part	-6.27421	kJ/mol: 2625.5*(MP2_dimer-MP2_monomer1-MP2_monomer2)
correction_part	0.698423	kJ/mol: 2625.5*(correction_dimer-correction_monomer1-correction_monomer2)
dE	-6.50117	kJ/mol: 2625.5*(E_dimer - E_monomer1 - E_monomer2)
		the "sterling silver level" result from PCCP 2022 Vol. 24 p. 25559 Table 1: -1.334*4.184 = -5.5815 kJ/mol

## Sheet: 2.00
the benzene dimer S24 from the S66x8 set: R = 2.00
quantity (named in a self-explanatory way)	value	unit (with comments)
HF_dimer	-643.444	h (using the aQZ basis set)
HF_monomer1	-412.65	h (using the aQZ basis set)
HF_monomer2	-230.794	h (using the aQZ basis set)
	:
MP2aQZ_dimer	-2.606	h (from the DLPNO approximation)
MP2aQZ_monomer1	-1.59024	h (from the DLPNO approximation)
MP2aQZ_monomer2	-1.01533	h (from the DLPNO approximation)
	:
CCaQZ_dimer	-2.7461	h (from the DLPNO approximation)
CCaQZ_monomer1	-1.6624	h (from the DLPNO approximation)
CCaQZ_monomer2	-1.08326	h (from the DLPNO approximation)
	:
CCaTZ_dimer	-2.62165	h (from the DLPNO approximation)
CCaTZ_monomer1	-1.58224	h (from the DLPNO approximation)
CCaTZ_monomer2	-1.03896	h (from the DLPNO approximation)
	:
MP2aTZ_dimer	-2.46378	h (from the DLPNO approximation)
MP2aTZ_monomer1	-1.5002	h (from the DLPNO approximation)
MP2aTZ_monomer2	-0.963146	h (from the DLPNO approximation)
	:
MP2_dimer	-2.70978	in h: (MP2aTZ_dimer*3^3 - MP2aQZ_dimer*4^3)/(3^3-4^3)
MP2_monomer1	-1.65594	in h: (MP2aTZ_monomer1*3^3 - MP2aQZ_monomer1*4^3)/(3^3-4^3)
MP2_monomer2	-1.0534	in h: (MP2aTZ_monomer2*3^3 - MP2aQZ_monomer2*4^3)/(3^3-4^3)
MP2correction_dimer	-2.70978	in h: (MP2aTZ_dimer*3^3 - MP2aQZ_dimer*4^3)/(3^3-4^3)
MP2correction_monomer1	-1.65594	in h: (MP2aTZ_monomer1*3^3 - MP2aQZ_monomer1*4^3)/(3^3-4^3)
MP2correction_monomer2	-1.0534	in h: (MP2aTZ_monomer2*3^3 - MP2aQZ_monomer2*4^3)/(3^3-4^3)
CCcorrection_dimer	-2.83692	in h: (CCaTZ_dimer*3^3 - CCaQZ_dimer*4^3)/(3^3-4^3)
CCcorrection_monomer1	-1.7209	in h: (CCaTZ_monomer1*3^3 - CCaQZ_monomer1*4^3)/(3^3-4^3)
CCcorrection_monomer2	-1.11558	in h: (CCaTZ_monomer2*3^3 - CCaQZ_monomer2*4^3)/(3^3-4^3)
correction_dimer	-0.127142	in h: CCcorrection_dimer - MP2correction_dimer
correction_monomer1	-0.064958	in h: CCcorrection_monomer1 - MP2correction_monomer1
correction_monomer2	-0.0621798	in h: CCcorrection_monomer2 - MP2correction_monomer2
E_dimer	-646.281	in h: HF_dimer + MP2_dimer + correction_dimer
E_monomer1	-414.371	in h: HF_monomer1 + MP2_monomer1 + correction_monomer1
E_monomer2	-231.91	in h: HF_monomer2 + MP2_monomer2 + correction_monomer2
HF_part	-0.0703109	kJ/mol: 2625.5*(HF_dimer-HF_monomer1-HF_monomer2)
MP2_part	-1.14004	kJ/mol: 2625.5*(MP2_dimer-MP2_monomer1-MP2_monomer2)
correction_part	-0.00984442	kJ/mol: 2625.5*(correction_dimer-correction_monomer1-correction_monomer2)
dE	-1.2202	kJ/mol: 2625.5*(E_dimer - E_monomer1 - E_monomer2)
		the "sterling silver level" result from PCCP 2022 Vol. 24 p. 25559 Table 1: -0.246*4.184 =-1.0293 kJ/mol
