# Supplementary material for: On the Potential Energy Surface of the Pyrene Dimer
Source: Int J Mol Sci. 2024 Oct 6;25(19):10762. doi: 10.3390/ijms251910762 (PMC11476719; doi:10.3390/ijms251910762)
Supplement: Supplementary file 1 [file ijms-25-10762-s001.zip › SI/DLPNO_S29.xlsx]

## Sheet: 0.90
the pyridine:uracil dimer S29 from the S66x8 set: R = 0.90
quantity (named in a self-explanatory way)	value	unit (with comments)
HF_dimer	-659.423	h (using the aQZ basis set)
HF_monomer1	-412.65	h (using the aQZ basis set)
HF_monomer2	-246.793	h (using the aQZ basis set)
	:
MP2aQZ_dimer	-2.67528	h (from the DLPNO approximation)
MP2aQZ_monomer1	-1.59126	h (from the DLPNO approximation)
MP2aQZ_monomer2	-1.05393	h (from the DLPNO approximation)
	:
CCaQZ_dimer	-2.80439	h (from the DLPNO approximation)
CCaQZ_monomer1	-1.66321	h (from the DLPNO approximation)
CCaQZ_monomer2	-1.11736	h (from the DLPNO approximation)
	:
CCaTZ_dimer	-2.67933	h (from the DLPNO approximation)
CCaTZ_monomer1	-1.58414	h (from the DLPNO approximation)
CCaTZ_monomer2	-1.07166	h (from the DLPNO approximation)
	:
MP2aTZ_dimer	-2.53227	h (from the DLPNO approximation)
MP2aTZ_monomer1	-1.50224	h (from the DLPNO approximation)
MP2aTZ_monomer2	-1.00036	h (from the DLPNO approximation)
	:
MP2_dimer	-2.77964	in h: (MP2aTZ_dimer*3^3 - MP2aQZ_dimer*4^3)/(3^3-4^3)
MP2_monomer1	-1.65622	in h: (MP2aTZ_monomer1*3^3 - MP2aQZ_monomer1*4^3)/(3^3-4^3)
MP2_monomer2	-1.09302	in h: (MP2aTZ_monomer2*3^3 - MP2aQZ_monomer2*4^3)/(3^3-4^3)
MP2correction_dimer	-2.77964	in h: (MP2aTZ_dimer*3^3 - MP2aQZ_dimer*4^3)/(3^3-4^3)
MP2correction_monomer1	-1.65622	in h: (MP2aTZ_monomer1*3^3 - MP2aQZ_monomer1*4^3)/(3^3-4^3)
MP2correction_monomer2	-1.09302	in h: (MP2aTZ_monomer2*3^3 - MP2aQZ_monomer2*4^3)/(3^3-4^3)
CCcorrection_dimer	-2.89565	in h: (CCaTZ_dimer*3^3 - CCaQZ_dimer*4^3)/(3^3-4^3)
CCcorrection_monomer1	-1.72091	in h: (CCaTZ_monomer1*3^3 - CCaQZ_monomer1*4^3)/(3^3-4^3)
CCcorrection_monomer2	-1.1507	in h: (CCaTZ_monomer2*3^3 - CCaQZ_monomer2*4^3)/(3^3-4^3)
correction_dimer	-0.116005	in h: CCcorrection_dimer - MP2correction_dimer
correction_monomer1	-0.0646845	in h: CCcorrection_monomer1 - MP2correction_monomer1
correction_monomer2	-0.0576847	in h: CCcorrection_monomer2 - MP2correction_monomer2
E_dimer	-662.319	in h: HF_dimer + MP2_dimer + correction_dimer
E_monomer1	-414.371	in h: HF_monomer1 + MP2_monomer1 + correction_monomer1
E_monomer2	-247.943	in h: HF_monomer2 + MP2_monomer2 + correction_monomer2
HF_part	51.0259	kJ/mol: 2625.5*(HF_dimer-HF_monomer1-HF_monomer2)
MP2_part	-79.823	kJ/mol: 2625.5*(MP2_dimer-MP2_monomer1-MP2_monomer2)
correction_part	16.7082	kJ/mol: 2625.5*(correction_dimer-correction_monomer1-correction_monomer2)
dE	-12.0889	kJ/mol: 2625.5*(E_dimer - E_monomer1 - E_monomer2)
		the "sterling silver level" result from PCCP 2022 Vol. 24 p. 25559 Table 1:-3.374*4.184 = -14.1168 kJ/mol

## Sheet: 0.95
the pyridine:uracil dimer S29 from the S66x8 set: R = 0.95
quantity (named in a self-explanatory way)	value	unit (with comments)
HF_dimer	-659.433	h (using the aQZ basis set)
HF_monomer1	-412.65	h (using the aQZ basis set)
HF_monomer2	-246.793	h (using the aQZ basis set)
	:
MP2aQZ_dimer	-2.66761	h (from the DLPNO approximation)
MP2aQZ_monomer1	-1.5911	h (from the DLPNO approximation)
MP2aQZ_monomer2	-1.0538	h (from the DLPNO approximation)
	:
CCaQZ_dimer	-2.79833	h (from the DLPNO approximation)
CCaQZ_monomer1	-1.66308	h (from the DLPNO approximation)
CCaQZ_monomer2	-1.11726	h (from the DLPNO approximation)
	:
CCaTZ_dimer	-2.67274	h (from the DLPNO approximation)
CCaTZ_monomer1	-1.58382	h (from the DLPNO approximation)
CCaTZ_monomer2	-1.07136	h (from the DLPNO approximation)
	:
MP2aTZ_dimer	-2.52416	h (from the DLPNO approximation)
MP2aTZ_monomer1	-1.5019	h (from the DLPNO approximation)
MP2aTZ_monomer2	-1.00003	h (from the DLPNO approximation)
	:
MP2_dimer	-2.77229	in h: (MP2aTZ_dimer*3^3 - MP2aQZ_dimer*4^3)/(3^3-4^3)
MP2_monomer1	-1.65619	in h: (MP2aTZ_monomer1*3^3 - MP2aQZ_monomer1*4^3)/(3^3-4^3)
MP2_monomer2	-1.09304	in h: (MP2aTZ_monomer2*3^3 - MP2aQZ_monomer2*4^3)/(3^3-4^3)
MP2correction_dimer	-2.77229	in h: (MP2aTZ_dimer*3^3 - MP2aQZ_dimer*4^3)/(3^3-4^3)
MP2correction_monomer1	-1.65619	in h: (MP2aTZ_monomer1*3^3 - MP2aQZ_monomer1*4^3)/(3^3-4^3)
MP2correction_monomer2	-1.09304	in h: (MP2aTZ_monomer2*3^3 - MP2aQZ_monomer2*4^3)/(3^3-4^3)
CCcorrection_dimer	-2.88998	in h: (CCaTZ_dimer*3^3 - CCaQZ_dimer*4^3)/(3^3-4^3)
CCcorrection_monomer1	-1.72092	in h: (CCaTZ_monomer1*3^3 - CCaQZ_monomer1*4^3)/(3^3-4^3)
CCcorrection_monomer2	-1.15075	in h: (CCaTZ_monomer2*3^3 - CCaQZ_monomer2*4^3)/(3^3-4^3)
correction_dimer	-0.117692	in h: CCcorrection_dimer - MP2correction_dimer
correction_monomer1	-0.0647308	in h: CCcorrection_monomer1 - MP2correction_monomer1
correction_monomer2	-0.0577145	in h: CCcorrection_monomer2 - MP2correction_monomer2
E_dimer	-662.323	in h: HF_dimer + MP2_dimer + correction_dimer
E_monomer1	-414.371	in h: HF_monomer1 + MP2_monomer1 + correction_monomer1
E_monomer2	-247.943	in h: HF_monomer2 + MP2_monomer2 + correction_monomer2
HF_part	24.5567	kJ/mol: 2625.5*(HF_dimer-HF_monomer1-HF_monomer2)
MP2_part	-60.5459	kJ/mol: 2625.5*(MP2_dimer-MP2_monomer1-MP2_monomer2)
correction_part	12.4796	kJ/mol: 2625.5*(correction_dimer-correction_monomer1-correction_monomer2)
dE	-23.5096	kJ/mol: 2625.5*(E_dimer - E_monomer1 - E_monomer2)
		the "sterling silver level" result from PCCP 2022 Vol. 24 p. 25559 Table 1: -5.878*4.184 = -24.5936 kJ/mol

## Sheet: 1.00
the pyridine:uracil dimer S29 from the S66x8 set: R = 1.00
quantity (named in a self-explanatory way)	value	unit (with comments)
HF_dimer	-659.439	h (using the aQZ basis set)
HF_monomer1	-412.65	h (using the aQZ basis set)
HF_monomer2	-246.793	h (using the aQZ basis set)
	:
MP2aQZ_dimer	-2.66201	h (from the DLPNO approximation)
MP2aQZ_monomer1	-1.59096	h (from the DLPNO approximation)
MP2aQZ_monomer2	-1.05369	h (from the DLPNO approximation)
	:
CCaQZ_dimer	-2.79384	h (from the DLPNO approximation)
CCaQZ_monomer1	-1.66297	h (from the DLPNO approximation)
CCaQZ_monomer2	-1.11718	h (from the DLPNO approximation)
	:
CCaTZ_dimer	-2.66814	h (from the DLPNO approximation)
CCaTZ_monomer1	-1.58356	h (from the DLPNO approximation)
CCaTZ_monomer2	-1.07113	h (from the DLPNO approximation)
	:
MP2aTZ_dimer	-2.51844	h (from the DLPNO approximation)
MP2aTZ_monomer1	-1.50162	h (from the DLPNO approximation)
MP2aTZ_monomer2	-0.999771	h (from the DLPNO approximation)
	:
MP2_dimer	-2.76678	in h: (MP2aTZ_dimer*3^3 - MP2aQZ_dimer*4^3)/(3^3-4^3)
MP2_monomer1	-1.65615	in h: (MP2aTZ_monomer1*3^3 - MP2aQZ_monomer1*4^3)/(3^3-4^3)
MP2_monomer2	-1.09304	in h: (MP2aTZ_monomer2*3^3 - MP2aQZ_monomer2*4^3)/(3^3-4^3)
MP2correction_dimer	-2.76678	in h: (MP2aTZ_dimer*3^3 - MP2aQZ_dimer*4^3)/(3^3-4^3)
MP2correction_monomer1	-1.65615	in h: (MP2aTZ_monomer1*3^3 - MP2aQZ_monomer1*4^3)/(3^3-4^3)
MP2correction_monomer2	-1.09304	in h: (MP2aTZ_monomer2*3^3 - MP2aQZ_monomer2*4^3)/(3^3-4^3)
CCcorrection_dimer	-2.88556	in h: (CCaTZ_dimer*3^3 - CCaQZ_dimer*4^3)/(3^3-4^3)
CCcorrection_monomer1	-1.72092	in h: (CCaTZ_monomer1*3^3 - CCaQZ_monomer1*4^3)/(3^3-4^3)
CCcorrection_monomer2	-1.15078	in h: (CCaTZ_monomer2*3^3 - CCaQZ_monomer2*4^3)/(3^3-4^3)
correction_dimer	-0.11878	in h: CCcorrection_dimer - MP2correction_dimer
correction_monomer1	-0.0647721	in h: CCcorrection_monomer1 - MP2correction_monomer1
correction_monomer2	-0.0577434	in h: CCcorrection_monomer2 - MP2correction_monomer2
E_dimer	-662.325	in h: HF_dimer + MP2_dimer + correction_dimer
E_monomer1	-414.371	in h: HF_monomer1 + MP2_monomer1 + correction_monomer1
E_monomer2	-247.943	in h: HF_monomer2 + MP2_monomer2 + correction_monomer2
HF_part	9.81236	kJ/mol: 2625.5*(HF_dimer-HF_monomer1-HF_monomer2)
MP2_part	-46.1838	kJ/mol: 2625.5*(MP2_dimer-MP2_monomer1-MP2_monomer2)
correction_part	9.8074	kJ/mol: 2625.5*(correction_dimer-correction_monomer1-correction_monomer2)
dE	-26.5641	kJ/mol: 2625.5*(E_dimer - E_monomer1 - E_monomer2)
		the "sterling silver level" result from PCCP 2022 Vol. 24 p. 25559 Table 1: -6.576*4.184 = -27.5140 kJ/mol

## Sheet: 1.05
the pyridine:uracil dimer S29 from the S66x8 set: R = 1.05
quantity (named in a self-explanatory way)	value	unit (with comments)
HF_dimer	-659.442	h (using the aQZ basis set)
HF_monomer1	-412.65	h (using the aQZ basis set)
HF_monomer2	-246.793	h (using the aQZ basis set)
	:
MP2aQZ_dimer	-2.65776	h (from the DLPNO approximation)
MP2aQZ_monomer1	-1.59085	h (from the DLPNO approximation)
MP2aQZ_monomer2	-1.05361	h (from the DLPNO approximation)
	:
CCaQZ_dimer	-2.7905	h (from the DLPNO approximation)
CCaQZ_monomer1	-1.66288	h (from the DLPNO approximation)
CCaQZ_monomer2	-1.11711	h (from the DLPNO approximation)
	:
CCaTZ_dimer	-2.6646	h (from the DLPNO approximation)
CCaTZ_monomer1	-1.58335	h (from the DLPNO approximation)
CCaTZ_monomer2	-1.07094	h (from the DLPNO approximation)
	:
MP2aTZ_dimer	-2.51408	h (from the DLPNO approximation)
MP2aTZ_monomer1	-1.5014	h (from the DLPNO approximation)
MP2aTZ_monomer2	-0.999564	h (from the DLPNO approximation)
	:
MP2_dimer	-2.76261	in h: (MP2aTZ_dimer*3^3 - MP2aQZ_dimer*4^3)/(3^3-4^3)
MP2_monomer1	-1.65612	in h: (MP2aTZ_monomer1*3^3 - MP2aQZ_monomer1*4^3)/(3^3-4^3)
MP2_monomer2	-1.09305	in h: (MP2aTZ_monomer2*3^3 - MP2aQZ_monomer2*4^3)/(3^3-4^3)
MP2correction_dimer	-2.76261	in h: (MP2aTZ_dimer*3^3 - MP2aQZ_dimer*4^3)/(3^3-4^3)
MP2correction_monomer1	-1.65612	in h: (MP2aTZ_monomer1*3^3 - MP2aQZ_monomer1*4^3)/(3^3-4^3)
MP2correction_monomer2	-1.09305	in h: (MP2aTZ_monomer2*3^3 - MP2aQZ_monomer2*4^3)/(3^3-4^3)
CCcorrection_dimer	-2.88238	in h: (CCaTZ_dimer*3^3 - CCaQZ_dimer*4^3)/(3^3-4^3)
CCcorrection_monomer1	-1.72092	in h: (CCaTZ_monomer1*3^3 - CCaQZ_monomer1*4^3)/(3^3-4^3)
CCcorrection_monomer2	-1.15081	in h: (CCaTZ_monomer2*3^3 - CCaQZ_monomer2*4^3)/(3^3-4^3)
correction_dimer	-0.119768	in h: CCcorrection_dimer - MP2correction_dimer
correction_monomer1	-0.0647948	in h: CCcorrection_monomer1 - MP2correction_monomer1
correction_monomer2	-0.0577628	in h: CCcorrection_monomer2 - MP2correction_monomer2
E_dimer	-662.324	in h: HF_dimer + MP2_dimer + correction_dimer
E_monomer1	-414.371	in h: HF_monomer1 + MP2_monomer1 + correction_monomer1
E_monomer2	-247.944	in h: HF_monomer2 + MP2_monomer2 + correction_monomer2
HF_part	1.76917	kJ/mol: 2625.5*(HF_dimer-HF_monomer1-HF_monomer2)
MP2_part	-35.2766	kJ/mol: 2625.5*(MP2_dimer-MP2_monomer1-MP2_monomer2)
correction_part	7.32268	kJ/mol: 2625.5*(correction_dimer-correction_monomer1-correction_monomer2)
dE	-26.1848	kJ/mol: 2625.5*(E_dimer - E_monomer1 - E_monomer2)
		the "sterling silver level" result from PCCP 2022 Vol. 24 p. 25559 Table 1: -6.391*4.184 = -26.7399 kJ/mol

## Sheet: 1.10
the pyridine:uracil dimer S29 from the S66x8 set: R = 1.10
quantity (named in a self-explanatory way)	value	unit (with comments)
HF_dimer	-659.444	h (using the aQZ basis set)
HF_monomer1	-412.65	h (using the aQZ basis set)
HF_monomer2	-246.793	h (using the aQZ basis set)
	:
MP2aQZ_dimer	-2.65458	h (from the DLPNO approximation)
MP2aQZ_monomer1	-1.59076	h (from the DLPNO approximation)
MP2aQZ_monomer2	-1.05354	h (from the DLPNO approximation)
	:
CCaQZ_dimer	-2.78799	h (from the DLPNO approximation)
CCaQZ_monomer1	-1.6628	h (from the DLPNO approximation)
CCaQZ_monomer2	-1.11706	h (from the DLPNO approximation)
	:
CCaTZ_dimer	-2.66198	h (from the DLPNO approximation)
CCaTZ_monomer1	-1.58317	h (from the DLPNO approximation)
CCaTZ_monomer2	-1.07078	h (from the DLPNO approximation)
	:
MP2aTZ_dimer	-2.51076	h (from the DLPNO approximation)
MP2aTZ_monomer1	-1.50122	h (from the DLPNO approximation)
MP2aTZ_monomer2	-0.999404	h (from the DLPNO approximation)
	:
MP2_dimer	-2.75953	in h: (MP2aTZ_dimer*3^3 - MP2aQZ_dimer*4^3)/(3^3-4^3)
MP2_monomer1	-1.65611	in h: (MP2aTZ_monomer1*3^3 - MP2aQZ_monomer1*4^3)/(3^3-4^3)
MP2_monomer2	-1.09305	in h: (MP2aTZ_monomer2*3^3 - MP2aQZ_monomer2*4^3)/(3^3-4^3)
MP2correction_dimer	-2.75953	in h: (MP2aTZ_dimer*3^3 - MP2aQZ_dimer*4^3)/(3^3-4^3)
MP2correction_monomer1	-1.65611	in h: (MP2aTZ_monomer1*3^3 - MP2aQZ_monomer1*4^3)/(3^3-4^3)
MP2correction_monomer2	-1.09305	in h: (MP2aTZ_monomer2*3^3 - MP2aQZ_monomer2*4^3)/(3^3-4^3)
CCcorrection_dimer	-2.87994	in h: (CCaTZ_dimer*3^3 - CCaQZ_dimer*4^3)/(3^3-4^3)
CCcorrection_monomer1	-1.72091	in h: (CCaTZ_monomer1*3^3 - CCaQZ_monomer1*4^3)/(3^3-4^3)
CCcorrection_monomer2	-1.15083	in h: (CCaTZ_monomer2*3^3 - CCaQZ_monomer2*4^3)/(3^3-4^3)
correction_dimer	-0.120411	in h: CCcorrection_dimer - MP2correction_dimer
correction_monomer1	-0.0648039	in h: CCcorrection_monomer1 - MP2correction_monomer1
correction_monomer2	-0.0577822	in h: CCcorrection_monomer2 - MP2correction_monomer2
E_dimer	-662.324	in h: HF_dimer + MP2_dimer + correction_dimer
E_monomer1	-414.371	in h: HF_monomer1 + MP2_monomer1 + correction_monomer1
E_monomer2	-247.944	in h: HF_monomer2 + MP2_monomer2 + correction_monomer2
HF_part	-2.44337	kJ/mol: 2625.5*(HF_dimer-HF_monomer1-HF_monomer2)
MP2_part	-27.2295	kJ/mol: 2625.5*(MP2_dimer-MP2_monomer1-MP2_monomer2)
correction_part	5.70953	kJ/mol: 2625.5*(correction_dimer-correction_monomer1-correction_monomer2)
dE	-23.9633	kJ/mol: 2625.5*(E_dimer - E_monomer1 - E_monomer2)
		the "sterling silver level" result from PCCP 2022 Vol. 24 p. 25559 Table 1: -5.820*4.184 = -24.3509 kJ/mol

## Sheet: 1.25
the pyridine:uracil dimer S29 from the S66x8 set: R = 1.25
quantity (named in a self-explanatory way)	value	unit (with comments)
HF_dimer	-659.445	h (using the aQZ basis set)
HF_monomer1	-412.65	h (using the aQZ basis set)
HF_monomer2	-246.793	h (using the aQZ basis set)
	:
MP2aQZ_dimer	-2.64896	h (from the DLPNO approximation)
MP2aQZ_monomer1	-1.59059	h (from the DLPNO approximation)
MP2aQZ_monomer2	-1.0534	h (from the DLPNO approximation)
	:
CCaQZ_dimer	-2.78372	h (from the DLPNO approximation)
CCaQZ_monomer1	-1.66265	h (from the DLPNO approximation)
CCaQZ_monomer2	-1.11695	h (from the DLPNO approximation)
	:
CCaTZ_dimer	-2.65733	h (from the DLPNO approximation)
CCaTZ_monomer1	-1.58279	h (from the DLPNO approximation)
CCaTZ_monomer2	-1.07047	h (from the DLPNO approximation)
	:
MP2aTZ_dimer	-2.50484	h (from the DLPNO approximation)
MP2aTZ_monomer1	-1.50084	h (from the DLPNO approximation)
MP2aTZ_monomer2	-0.999067	h (from the DLPNO approximation)
	:
MP2_dimer	-2.75413	in h: (MP2aTZ_dimer*3^3 - MP2aQZ_dimer*4^3)/(3^3-4^3)
MP2_monomer1	-1.65607	in h: (MP2aTZ_monomer1*3^3 - MP2aQZ_monomer1*4^3)/(3^3-4^3)
MP2_monomer2	-1.09304	in h: (MP2aTZ_monomer2*3^3 - MP2aQZ_monomer2*4^3)/(3^3-4^3)
MP2correction_dimer	-2.75413	in h: (MP2aTZ_dimer*3^3 - MP2aQZ_dimer*4^3)/(3^3-4^3)
MP2correction_monomer1	-1.65607	in h: (MP2aTZ_monomer1*3^3 - MP2aQZ_monomer1*4^3)/(3^3-4^3)
MP2correction_monomer2	-1.09304	in h: (MP2aTZ_monomer2*3^3 - MP2aQZ_monomer2*4^3)/(3^3-4^3)
CCcorrection_dimer	-2.87594	in h: (CCaTZ_dimer*3^3 - CCaQZ_dimer*4^3)/(3^3-4^3)
CCcorrection_monomer1	-1.72092	in h: (CCaTZ_monomer1*3^3 - CCaQZ_monomer1*4^3)/(3^3-4^3)
CCcorrection_monomer2	-1.15088	in h: (CCaTZ_monomer2*3^3 - CCaQZ_monomer2*4^3)/(3^3-4^3)
correction_dimer	-0.121811	in h: CCcorrection_dimer - MP2correction_dimer
correction_monomer1	-0.0648487	in h: CCcorrection_monomer1 - MP2correction_monomer1
correction_monomer2	-0.0578304	in h: CCcorrection_monomer2 - MP2correction_monomer2
E_dimer	-662.321	in h: HF_dimer + MP2_dimer + correction_dimer
E_monomer1	-414.371	in h: HF_monomer1 + MP2_monomer1 + correction_monomer1
E_monomer2	-247.944	in h: HF_monomer2 + MP2_monomer2 + correction_monomer2
HF_part	-5.56128	kJ/mol: 2625.5*(HF_dimer-HF_monomer1-HF_monomer2)
MP2_part	-13.1599	kJ/mol: 2625.5*(MP2_dimer-MP2_monomer1-MP2_monomer2)
correction_part	2.27938	kJ/mol: 2625.5*(correction_dimer-correction_monomer1-correction_monomer2)
dE	-16.4418	kJ/mol: 2625.5*(E_dimer - E_monomer1 - E_monomer2)
		the "sterling silver level" result from PCCP 2022 Vol. 24 p. 25559 Table 1: -3.793*4.184 = -15.8699 kJ/mol

## Sheet: 1.50
the pyridine:uracil dimer S29 from the S66x8 set: R = 1.50
quantity (named in a self-explanatory way)	value	unit (with comments)
HF_dimer	-659.444	h (using the aQZ basis set)
HF_monomer1	-412.65	h (using the aQZ basis set)
HF_monomer2	-246.793	h (using the aQZ basis set)
	:
MP2aQZ_dimer	-2.64548	h (from the DLPNO approximation)
MP2aQZ_monomer1	-1.59044	h (from the DLPNO approximation)
MP2aQZ_monomer2	-1.05329	h (from the DLPNO approximation)
	:
CCaQZ_dimer	-2.78098	h (from the DLPNO approximation)
CCaQZ_monomer1	-1.66254	h (from the DLPNO approximation)
CCaQZ_monomer2	-1.11687	h (from the DLPNO approximation)
	:
CCaTZ_dimer	-2.65422	h (from the DLPNO approximation)
CCaTZ_monomer1	-1.58246	h (from the DLPNO approximation)
CCaTZ_monomer2	-1.07019	h (from the DLPNO approximation)
	:
MP2aTZ_dimer	-2.50105	h (from the DLPNO approximation)
MP2aTZ_monomer1	-1.50051	h (from the DLPNO approximation)
MP2aTZ_monomer2	-0.998771	h (from the DLPNO approximation)
	:
MP2_dimer	-2.75087	in h: (MP2aTZ_dimer*3^3 - MP2aQZ_dimer*4^3)/(3^3-4^3)
MP2_monomer1	-1.65607	in h: (MP2aTZ_monomer1*3^3 - MP2aQZ_monomer1*4^3)/(3^3-4^3)
MP2_monomer2	-1.09308	in h: (MP2aTZ_monomer2*3^3 - MP2aQZ_monomer2*4^3)/(3^3-4^3)
MP2correction_dimer	-2.75087	in h: (MP2aTZ_dimer*3^3 - MP2aQZ_dimer*4^3)/(3^3-4^3)
MP2correction_monomer1	-1.65607	in h: (MP2aTZ_monomer1*3^3 - MP2aQZ_monomer1*4^3)/(3^3-4^3)
MP2correction_monomer2	-1.09308	in h: (MP2aTZ_monomer2*3^3 - MP2aQZ_monomer2*4^3)/(3^3-4^3)
CCcorrection_dimer	-2.87348	in h: (CCaTZ_dimer*3^3 - CCaQZ_dimer*4^3)/(3^3-4^3)
CCcorrection_monomer1	-1.72097	in h: (CCaTZ_monomer1*3^3 - CCaQZ_monomer1*4^3)/(3^3-4^3)
CCcorrection_monomer2	-1.15094	in h: (CCaTZ_monomer2*3^3 - CCaQZ_monomer2*4^3)/(3^3-4^3)
correction_dimer	-0.122603	in h: CCcorrection_dimer - MP2correction_dimer
correction_monomer1	-0.0649012	in h: CCcorrection_monomer1 - MP2correction_monomer1
correction_monomer2	-0.0578559	in h: CCcorrection_monomer2 - MP2correction_monomer2
E_dimer	-662.318	in h: HF_dimer + MP2_dimer + correction_dimer
E_monomer1	-414.371	in h: HF_monomer1 + MP2_monomer1 + correction_monomer1
E_monomer2	-247.944	in h: HF_monomer2 + MP2_monomer2 + correction_monomer2
HF_part	-4.02387	kJ/mol: 2625.5*(HF_dimer-HF_monomer1-HF_monomer2)
MP2_part	-4.51499	kJ/mol: 2625.5*(MP2_dimer-MP2_monomer1-MP2_monomer2)
correction_part	0.403814	kJ/mol: 2625.5*(correction_dimer-correction_monomer1-correction_monomer2)
dE	-8.13504	kJ/mol: 2625.5*(E_dimer - E_monomer1 - E_monomer2)
		the "sterling silver level" result from PCCP 2022 Vol. 24 p. 25559 Table 1: -1.752*4.184 = -7.3304 kJ/mol

## Sheet: 2.00
the pyridine:uracil dimer S29 from the S66x8 set: R = 2.00
quantity (named in a self-explanatory way)	value	unit (with comments)
HF_dimer	-659.443	h (using the aQZ basis set)
HF_monomer1	-412.65	h (using the aQZ basis set)
HF_monomer2	-246.793	h (using the aQZ basis set)
	:
MP2aQZ_dimer	-2.64381	h (from the DLPNO approximation)
MP2aQZ_monomer1	-1.59035	h (from the DLPNO approximation)
MP2aQZ_monomer2	-1.05323	h (from the DLPNO approximation)
	:
CCaQZ_dimer	-2.77952	h (from the DLPNO approximation)
CCaQZ_monomer1	-1.66247	h (from the DLPNO approximation)
CCaQZ_monomer2	-1.11682	h (from the DLPNO approximation)
	:
CCaTZ_dimer	-2.65256	h (from the DLPNO approximation)
CCaTZ_monomer1	-1.58229	h (from the DLPNO approximation)
CCaTZ_monomer2	-1.07005	h (from the DLPNO approximation)
	:
MP2aTZ_dimer	-2.49914	h (from the DLPNO approximation)
MP2aTZ_monomer1	-1.50029	h (from the DLPNO approximation)
MP2aTZ_monomer2	-0.998616	h (from the DLPNO approximation)
	:
MP2_dimer	-2.74939	in h: (MP2aTZ_dimer*3^3 - MP2aQZ_dimer*4^3)/(3^3-4^3)
MP2_monomer1	-1.65607	in h: (MP2aTZ_monomer1*3^3 - MP2aQZ_monomer1*4^3)/(3^3-4^3)
MP2_monomer2	-1.09308	in h: (MP2aTZ_monomer2*3^3 - MP2aQZ_monomer2*4^3)/(3^3-4^3)
MP2correction_dimer	-2.74939	in h: (MP2aTZ_dimer*3^3 - MP2aQZ_dimer*4^3)/(3^3-4^3)
MP2correction_monomer1	-1.65607	in h: (MP2aTZ_monomer1*3^3 - MP2aQZ_monomer1*4^3)/(3^3-4^3)
MP2correction_monomer2	-1.09308	in h: (MP2aTZ_monomer2*3^3 - MP2aQZ_monomer2*4^3)/(3^3-4^3)
CCcorrection_dimer	-2.87217	in h: (CCaTZ_dimer*3^3 - CCaQZ_dimer*4^3)/(3^3-4^3)
CCcorrection_monomer1	-1.72098	in h: (CCaTZ_monomer1*3^3 - CCaQZ_monomer1*4^3)/(3^3-4^3)
CCcorrection_monomer2	-1.15095	in h: (CCaTZ_monomer2*3^3 - CCaQZ_monomer2*4^3)/(3^3-4^3)
correction_dimer	-0.12278	in h: CCcorrection_dimer - MP2correction_dimer
correction_monomer1	-0.0649044	in h: CCcorrection_monomer1 - MP2correction_monomer1
correction_monomer2	-0.057876	in h: CCcorrection_monomer2 - MP2correction_monomer2
E_dimer	-662.315	in h: HF_dimer + MP2_dimer + correction_dimer
E_monomer1	-414.371	in h: HF_monomer1 + MP2_monomer1 + correction_monomer1
E_monomer2	-247.944	in h: HF_monomer2 + MP2_monomer2 + correction_monomer2
HF_part	-1.72579	kJ/mol: 2625.5*(HF_dimer-HF_monomer1-HF_monomer2)
MP2_part	-0.630894	kJ/mol: 2625.5*(MP2_dimer-MP2_monomer1-MP2_monomer2)
correction_part	0.00105304	kJ/mol: 2625.5*(correction_dimer-correction_monomer1-correction_monomer2)
dE	-2.35563	kJ/mol: 2625.5*(E_dimer - E_monomer1 - E_monomer2)
		the "sterling silver level" result from PCCP 2022 Vol. 24 p. 25559 Table 1: -0.529*4.184 = -2.2133 kJ/mol
