# Supplementary material for: On the Potential Energy Surface of the Pyrene Dimer
Source: Int J Mol Sci. 2024 Oct 6;25(19):10762. doi: 10.3390/ijms251910762 (PMC11476719; doi:10.3390/ijms251910762)
Supplement: Supplementary file 1 [file ijms-25-10762-s001.zip › SI/DLPNO_S30.xlsx]

## Sheet: 0.90
the benzene:ethene dimer S30 from the S66x8 set: R = 0.90
quantity (named in a self-explanatory way)	value	unit (with comments)
HF_dimer	-308.852	h (using the aQZ basis set)
HF_monomer1	-78.0695	h (using the aQZ basis set)
HF_monomer2	-230.795	h (using the aQZ basis set)
	:
MP2aQZ_dimer	-1.38923	h (from the DLPNO approximation)
MP2aQZ_monomer1	-0.358452	h (from the DLPNO approximation)
MP2aQZ_monomer2	-1.01559	h (from the DLPNO approximation)
	:
CCaQZ_dimer	-1.49003	h (from the DLPNO approximation)
CCaQZ_monomer1	-0.394493	h (from the DLPNO approximation)
CCaQZ_monomer2	-1.08341	h (from the DLPNO approximation)
	:
CCaTZ_dimer	-1.43108	h (from the DLPNO approximation)
CCaTZ_monomer1	-0.379593	h (from the DLPNO approximation)
CCaTZ_monomer2	-1.03964	h (from the DLPNO approximation)
	:
MP2aTZ_dimer	-1.31906	h (from the DLPNO approximation)
MP2aTZ_monomer1	-0.340284	h (from the DLPNO approximation)
MP2aTZ_monomer2	-0.963904	h (from the DLPNO approximation)
	:
MP2_dimer	-1.44043	in h: (MP2aTZ_dimer*3^3 - MP2aQZ_dimer*4^3)/(3^3-4^3)
MP2_monomer1	-0.37171	in h: (MP2aTZ_monomer1*3^3 - MP2aQZ_monomer1*4^3)/(3^3-4^3)
MP2_monomer2	-1.05331	in h: (MP2aTZ_monomer2*3^3 - MP2aQZ_monomer2*4^3)/(3^3-4^3)
MP2correction_dimer	-1.44043	in h: (MP2aTZ_dimer*3^3 - MP2aQZ_dimer*4^3)/(3^3-4^3)
MP2correction_monomer1	-0.37171	in h: (MP2aTZ_monomer1*3^3 - MP2aQZ_monomer1*4^3)/(3^3-4^3)
MP2correction_monomer2	-1.05331	in h: (MP2aTZ_monomer2*3^3 - MP2aQZ_monomer2*4^3)/(3^3-4^3)
CCcorrection_dimer	-1.53305	in h: (CCaTZ_dimer*3^3 - CCaQZ_dimer*4^3)/(3^3-4^3)
CCcorrection_monomer1	-0.405366	in h: (CCaTZ_monomer1*3^3 - CCaQZ_monomer1*4^3)/(3^3-4^3)
CCcorrection_monomer2	-1.11535	in h: (CCaTZ_monomer2*3^3 - CCaQZ_monomer2*4^3)/(3^3-4^3)
correction_dimer	-0.0926177	in h: CCcorrection_dimer - MP2correction_dimer
correction_monomer1	-0.0336564	in h: CCcorrection_monomer1 - MP2correction_monomer1
correction_monomer2	-0.0620409	in h: CCcorrection_monomer2 - MP2correction_monomer2
E_dimer	-310.385	in h: HF_dimer + MP2_dimer + correction_dimer
E_monomer1	-78.4748	in h: HF_monomer1 + MP2_monomer1 + correction_monomer1
E_monomer2	-231.91	in h: HF_monomer2 + MP2_monomer2 + correction_monomer2
HF_part	32.3202	kJ/mol: 2625.5*(HF_dimer-HF_monomer1-HF_monomer2)
MP2_part	-40.4518	kJ/mol: 2625.5*(MP2_dimer-MP2_monomer1-MP2_monomer2)
correction_part	8.08561	kJ/mol: 2625.5*(correction_dimer-correction_monomer1-correction_monomer2)
dE	-0.0459543	kJ/mol: 2625.5*(E_dimer - E_monomer1 - E_monomer2)
		the "sterling silver level" result from PCCP 2022 Vol. 24 p. 25559 Table 1: -0.021*4.184 = -0.0879 kJ/mol

## Sheet: 0.95
the benzene:ethene dimer S30 from the S66x8 set: R = 0.95
quantity (named in a self-explanatory way)	value	unit (with comments)
HF_dimer	-308.856	h (using the aQZ basis set)
HF_monomer1	-78.0695	h (using the aQZ basis set)
HF_monomer2	-230.795	h (using the aQZ basis set)
	:
MP2aQZ_dimer	-1.38563	h (from the DLPNO approximation)
MP2aQZ_monomer1	-0.358409	h (from the DLPNO approximation)
MP2aQZ_monomer2	-1.01553	h (from the DLPNO approximation)
	:
CCaQZ_dimer	-1.48718	h (from the DLPNO approximation)
CCaQZ_monomer1	-0.394463	h (from the DLPNO approximation)
CCaQZ_monomer2	-1.08336	h (from the DLPNO approximation)
	:
CCaTZ_dimer	-1.42817	h (from the DLPNO approximation)
CCaTZ_monomer1	-0.379497	h (from the DLPNO approximation)
CCaTZ_monomer2	-1.03949	h (from the DLPNO approximation)
	:
MP2aTZ_dimer	-1.3154	h (from the DLPNO approximation)
MP2aTZ_monomer1	-0.340177	h (from the DLPNO approximation)
MP2aTZ_monomer2	-0.963734	h (from the DLPNO approximation)
	:
MP2_dimer	-1.43688	in h: (MP2aTZ_dimer*3^3 - MP2aQZ_dimer*4^3)/(3^3-4^3)
MP2_monomer1	-0.371714	in h: (MP2aTZ_monomer1*3^3 - MP2aQZ_monomer1*4^3)/(3^3-4^3)
MP2_monomer2	-1.05332	in h: (MP2aTZ_monomer2*3^3 - MP2aQZ_monomer2*4^3)/(3^3-4^3)
MP2correction_dimer	-1.43688	in h: (MP2aTZ_dimer*3^3 - MP2aQZ_dimer*4^3)/(3^3-4^3)
MP2correction_monomer1	-0.371714	in h: (MP2aTZ_monomer1*3^3 - MP2aQZ_monomer1*4^3)/(3^3-4^3)
MP2correction_monomer2	-1.05332	in h: (MP2aTZ_monomer2*3^3 - MP2aQZ_monomer2*4^3)/(3^3-4^3)
CCcorrection_dimer	-1.53024	in h: (CCaTZ_dimer*3^3 - CCaQZ_dimer*4^3)/(3^3-4^3)
CCcorrection_monomer1	-0.405384	in h: (CCaTZ_monomer1*3^3 - CCaQZ_monomer1*4^3)/(3^3-4^3)
CCcorrection_monomer2	-1.11537	in h: (CCaTZ_monomer2*3^3 - CCaQZ_monomer2*4^3)/(3^3-4^3)
correction_dimer	-0.0933622	in h: CCcorrection_dimer - MP2correction_dimer
correction_monomer1	-0.0336697	in h: CCcorrection_monomer1 - MP2correction_monomer1
correction_monomer2	-0.0620525	in h: CCcorrection_monomer2 - MP2correction_monomer2
E_dimer	-310.386	in h: HF_dimer + MP2_dimer + correction_dimer
E_monomer1	-78.4749	in h: HF_monomer1 + MP2_monomer1 + correction_monomer1
E_monomer2	-231.91	in h: HF_monomer2 + MP2_monomer2 + correction_monomer2
HF_part	21.0665	kJ/mol: 2625.5*(HF_dimer-HF_monomer1-HF_monomer2)
MP2_part	-31.1092	kJ/mol: 2625.5*(MP2_dimer-MP2_monomer1-MP2_monomer2)
correction_part	6.19615	kJ/mol: 2625.5*(correction_dimer-correction_monomer1-correction_monomer2)
dE	-3.84658	kJ/mol: 2625.5*(E_dimer - E_monomer1 - E_monomer2)
		the "sterling silver level" result from PCCP2022 Vol. 24 p. 25559 Table 1: -0.939*4.184 = -3.9288 kJ/mol

## Sheet: 1.00
the benzene:ethene dimer S30 from the S66x8 set: R = 1.00
quantity (named in a self-explanatory way)	value	unit (with comments)
HF_dimer	-308.859	h (using the aQZ basis set)
HF_monomer1	-78.0695	h (using the aQZ basis set)
HF_monomer2	-230.795	h (using the aQZ basis set)
	:
MP2aQZ_dimer	-1.3829	h (from the DLPNO approximation)
MP2aQZ_monomer1	-0.358373	h (from the DLPNO approximation)
MP2aQZ_monomer2	-1.01547	h (from the DLPNO approximation)
	:
CCaQZ_dimer	-1.48502	h (from the DLPNO approximation)
CCaQZ_monomer1	-0.394438	h (from the DLPNO approximation)
CCaQZ_monomer2	-1.08332	h (from the DLPNO approximation)
	:
CCaTZ_dimer	-1.42593	h (from the DLPNO approximation)
CCaTZ_monomer1	-0.379417	h (from the DLPNO approximation)
CCaTZ_monomer2	-1.03937	h (from the DLPNO approximation)
	:
MP2aTZ_dimer	-1.31259	h (from the DLPNO approximation)
MP2aTZ_monomer1	-0.340088	h (from the DLPNO approximation)
MP2aTZ_monomer2	-0.963591	h (from the DLPNO approximation)
	:
MP2_dimer	-1.4342	in h: (MP2aTZ_dimer*3^3 - MP2aQZ_dimer*4^3)/(3^3-4^3)
MP2_monomer1	-0.371716	in h: (MP2aTZ_monomer1*3^3 - MP2aQZ_monomer1*4^3)/(3^3-4^3)
MP2_monomer2	-1.05333	in h: (MP2aTZ_monomer2*3^3 - MP2aQZ_monomer2*4^3)/(3^3-4^3)
MP2correction_dimer	-1.4342	in h: (MP2aTZ_dimer*3^3 - MP2aQZ_dimer*4^3)/(3^3-4^3)
MP2correction_monomer1	-0.371716	in h: (MP2aTZ_monomer1*3^3 - MP2aQZ_monomer1*4^3)/(3^3-4^3)
MP2correction_monomer2	-1.05333	in h: (MP2aTZ_monomer2*3^3 - MP2aQZ_monomer2*4^3)/(3^3-4^3)
CCcorrection_dimer	-1.52814	in h: (CCaTZ_dimer*3^3 - CCaQZ_dimer*4^3)/(3^3-4^3)
CCcorrection_monomer1	-0.405399	in h: (CCaTZ_monomer1*3^3 - CCaQZ_monomer1*4^3)/(3^3-4^3)
CCcorrection_monomer2	-1.11539	in h: (CCaTZ_monomer2*3^3 - CCaQZ_monomer2*4^3)/(3^3-4^3)
correction_dimer	-0.0939404	in h: CCcorrection_dimer - MP2correction_dimer
correction_monomer1	-0.0336826	in h: CCcorrection_monomer1 - MP2correction_monomer1
correction_monomer2	-0.0620563	in h: CCcorrection_monomer2 - MP2correction_monomer2
E_dimer	-310.387	in h: HF_dimer + MP2_dimer + correction_dimer
E_monomer1	-78.4749	in h: HF_monomer1 + MP2_monomer1 + correction_monomer1
E_monomer2	-231.91	in h: HF_monomer2 + MP2_monomer2 + correction_monomer2
HF_part	14.0516	kJ/mol: 2625.5*(HF_dimer-HF_monomer1-HF_monomer2)
MP2_part	-24.0373	kJ/mol: 2625.5*(MP2_dimer-MP2_monomer1-MP2_monomer2)
correction_part	4.72207	kJ/mol: 2625.5*(correction_dimer-correction_monomer1-correction_monomer2)
dE	-5.26363	kJ/mol: 2625.5*(E_dimer - E_monomer1 - E_monomer2)
		the "sterling silver level" result from PCCP2022 Vol. 24 p. 25559 Table 1: -1.269*4.184 = -5.3095 kJ/mol

## Sheet: 1.05
the benzene:ethene dimer S30 from the S66x8 set: R = 1.05
quantity (named in a self-explanatory way)	value	unit (with comments)
HF_dimer	-308.86	h (using the aQZ basis set)
HF_monomer1	-78.0695	h (using the aQZ basis set)
HF_monomer2	-230.795	h (using the aQZ basis set)
	:
MP2aQZ_dimer	-1.38086	h (from the DLPNO approximation)
MP2aQZ_monomer1	-0.358343	h (from the DLPNO approximation)
MP2aQZ_monomer2	-1.01542	h (from the DLPNO approximation)
	:
CCaQZ_dimer	-1.48337	h (from the DLPNO approximation)
CCaQZ_monomer1	-0.39442	h (from the DLPNO approximation)
CCaQZ_monomer2	-1.08328	h (from the DLPNO approximation)
	:
CCaTZ_dimer	-1.42422	h (from the DLPNO approximation)
CCaTZ_monomer1	-0.379351	h (from the DLPNO approximation)
CCaTZ_monomer2	-1.03927	h (from the DLPNO approximation)
	:
MP2aTZ_dimer	-1.3105	h (from the DLPNO approximation)
MP2aTZ_monomer1	-0.340014	h (from the DLPNO approximation)
MP2aTZ_monomer2	-0.963477	h (from the DLPNO approximation)
	:
MP2_dimer	-1.4322	in h: (MP2aTZ_dimer*3^3 - MP2aQZ_dimer*4^3)/(3^3-4^3)
MP2_monomer1	-0.371719	in h: (MP2aTZ_monomer1*3^3 - MP2aQZ_monomer1*4^3)/(3^3-4^3)
MP2_monomer2	-1.05333	in h: (MP2aTZ_monomer2*3^3 - MP2aQZ_monomer2*4^3)/(3^3-4^3)
MP2correction_dimer	-1.4322	in h: (MP2aTZ_dimer*3^3 - MP2aQZ_dimer*4^3)/(3^3-4^3)
MP2correction_monomer1	-0.371719	in h: (MP2aTZ_monomer1*3^3 - MP2aQZ_monomer1*4^3)/(3^3-4^3)
MP2correction_monomer2	-1.05333	in h: (MP2aTZ_monomer2*3^3 - MP2aQZ_monomer2*4^3)/(3^3-4^3)
CCcorrection_dimer	-1.52654	in h: (CCaTZ_dimer*3^3 - CCaQZ_dimer*4^3)/(3^3-4^3)
CCcorrection_monomer1	-0.405416	in h: (CCaTZ_monomer1*3^3 - CCaQZ_monomer1*4^3)/(3^3-4^3)
CCcorrection_monomer2	-1.1154	in h: (CCaTZ_monomer2*3^3 - CCaQZ_monomer2*4^3)/(3^3-4^3)
correction_dimer	-0.0943471	in h: CCcorrection_dimer - MP2correction_dimer
correction_monomer1	-0.0336976	in h: CCcorrection_monomer1 - MP2correction_monomer1
correction_monomer2	-0.062069	in h: CCcorrection_monomer2 - MP2correction_monomer2
E_dimer	-310.387	in h: HF_dimer + MP2_dimer + correction_dimer
E_monomer1	-78.4749	in h: HF_monomer1 + MP2_monomer1 + correction_monomer1
E_monomer2	-231.91	in h: HF_monomer2 + MP2_monomer2 + correction_monomer2
HF_part	9.64947	kJ/mol: 2625.5*(HF_dimer-HF_monomer1-HF_monomer2)
MP2_part	-18.7611	kJ/mol: 2625.5*(MP2_dimer-MP2_monomer1-MP2_monomer2)
correction_part	3.72671	kJ/mol: 2625.5*(correction_dimer-correction_monomer1-correction_monomer2)
dE	-5.38496	kJ/mol: 2625.5*(E_dimer - E_monomer1 - E_monomer2)
		the "sterling silver level" result from PCCP2022 Vol. 24 p. 25559 Table 1: -1.292*4.184 = -5.4057 kJ/mol

## Sheet: 1.10
the benzene:ethene dimer S30 from the S66x8 set: R = 1.10
quantity (named in a self-explanatory way)	value	unit (with comments)
HF_dimer	-308.861	h (using the aQZ basis set)
HF_monomer1	-78.0695	h (using the aQZ basis set)
HF_monomer2	-230.795	h (using the aQZ basis set)
	:
MP2aQZ_dimer	-1.37921	h (from the DLPNO approximation)
MP2aQZ_monomer1	-0.358319	h (from the DLPNO approximation)
MP2aQZ_monomer2	-1.01539	h (from the DLPNO approximation)
	:
CCaQZ_dimer	-1.48212	h (from the DLPNO approximation)
CCaQZ_monomer1	-0.394401	h (from the DLPNO approximation)
CCaQZ_monomer2	-1.08325	h (from the DLPNO approximation)
	:
CCaTZ_dimer	-1.42289	h (from the DLPNO approximation)
CCaTZ_monomer1	-0.379296	h (from the DLPNO approximation)
CCaTZ_monomer2	-1.03918	h (from the DLPNO approximation)
	:
MP2aTZ_dimer	-1.30879	h (from the DLPNO approximation)
MP2aTZ_monomer1	-0.339953	h (from the DLPNO approximation)
MP2aTZ_monomer2	-0.963393	h (from the DLPNO approximation)
	:
MP2_dimer	-1.4306	in h: (MP2aTZ_dimer*3^3 - MP2aQZ_dimer*4^3)/(3^3-4^3)
MP2_monomer1	-0.371721	in h: (MP2aTZ_monomer1*3^3 - MP2aQZ_monomer1*4^3)/(3^3-4^3)
MP2_monomer2	-1.05333	in h: (MP2aTZ_monomer2*3^3 - MP2aQZ_monomer2*4^3)/(3^3-4^3)
MP2correction_dimer	-1.4306	in h: (MP2aTZ_dimer*3^3 - MP2aQZ_dimer*4^3)/(3^3-4^3)
MP2correction_monomer1	-0.371721	in h: (MP2aTZ_monomer1*3^3 - MP2aQZ_monomer1*4^3)/(3^3-4^3)
MP2correction_monomer2	-1.05333	in h: (MP2aTZ_monomer2*3^3 - MP2aQZ_monomer2*4^3)/(3^3-4^3)
CCcorrection_dimer	-1.52534	in h: (CCaTZ_dimer*3^3 - CCaQZ_dimer*4^3)/(3^3-4^3)
CCcorrection_monomer1	-0.405423	in h: (CCaTZ_monomer1*3^3 - CCaQZ_monomer1*4^3)/(3^3-4^3)
CCcorrection_monomer2	-1.11542	in h: (CCaTZ_monomer2*3^3 - CCaQZ_monomer2*4^3)/(3^3-4^3)
correction_dimer	-0.0947456	in h: CCcorrection_dimer - MP2correction_dimer
correction_monomer1	-0.0337026	in h: CCcorrection_monomer1 - MP2correction_monomer1
correction_monomer2	-0.0620894	in h: CCcorrection_monomer2 - MP2correction_monomer2
E_dimer	-310.387	in h: HF_dimer + MP2_dimer + correction_dimer
E_monomer1	-78.4749	in h: HF_monomer1 + MP2_monomer1 + correction_monomer1
E_monomer2	-231.91	in h: HF_monomer2 + MP2_monomer2 + correction_monomer2
HF_part	6.86579	kJ/mol: 2625.5*(HF_dimer-HF_monomer1-HF_monomer2)
MP2_part	-14.562	kJ/mol: 2625.5*(MP2_dimer-MP2_monomer1-MP2_monomer2)
correction_part	2.74742	kJ/mol: 2625.5*(correction_dimer-correction_monomer1-correction_monomer2)
dE	-4.9488	kJ/mol: 2625.5*(E_dimer - E_monomer1 - E_monomer2)
		the "sterling silver level" result from PCCP2022 Vol. 24 p. 25559 Table 1: -1.172*4.184 = -4.9036 kJ/mol

## Sheet: 1.25
the benzene:ethene dimer S30 from the S66x8 set: R = 1.25
quantity (named in a self-explanatory way)	value	unit (with comments)
HF_dimer	-308.863	h (using the aQZ basis set)
HF_monomer1	-78.0695	h (using the aQZ basis set)
HF_monomer2	-230.794	h (using the aQZ basis set)
	:
MP2aQZ_dimer	-1.37633	h (from the DLPNO approximation)
MP2aQZ_monomer1	-0.358268	h (from the DLPNO approximation)
MP2aQZ_monomer2	-1.01532	h (from the DLPNO approximation)
	:
CCaQZ_dimer	-1.47986	h (from the DLPNO approximation)
CCaQZ_monomer1	-0.394361	h (from the DLPNO approximation)
CCaQZ_monomer2	-1.0832	h (from the DLPNO approximation)
	:
CCaTZ_dimer	-1.42047	h (from the DLPNO approximation)
CCaTZ_monomer1	-0.37919	h (from the DLPNO approximation)
CCaTZ_monomer2	-1.03899	h (from the DLPNO approximation)
	:
MP2aTZ_dimer	-1.30578	h (from the DLPNO approximation)
MP2aTZ_monomer1	-0.339837	h (from the DLPNO approximation)
MP2aTZ_monomer2	-0.963214	h (from the DLPNO approximation)
	:
MP2_dimer	-1.4278	in h: (MP2aTZ_dimer*3^3 - MP2aQZ_dimer*4^3)/(3^3-4^3)
MP2_monomer1	-0.371717	in h: (MP2aTZ_monomer1*3^3 - MP2aQZ_monomer1*4^3)/(3^3-4^3)
MP2_monomer2	-1.05334	in h: (MP2aTZ_monomer2*3^3 - MP2aQZ_monomer2*4^3)/(3^3-4^3)
MP2correction_dimer	-1.4278	in h: (MP2aTZ_dimer*3^3 - MP2aQZ_dimer*4^3)/(3^3-4^3)
MP2correction_monomer1	-0.371717	in h: (MP2aTZ_monomer1*3^3 - MP2aQZ_monomer1*4^3)/(3^3-4^3)
MP2correction_monomer2	-1.05334	in h: (MP2aTZ_monomer2*3^3 - MP2aQZ_monomer2*4^3)/(3^3-4^3)
CCcorrection_dimer	-1.52319	in h: (CCaTZ_dimer*3^3 - CCaQZ_dimer*4^3)/(3^3-4^3)
CCcorrection_monomer1	-0.405431	in h: (CCaTZ_monomer1*3^3 - CCaQZ_monomer1*4^3)/(3^3-4^3)
CCcorrection_monomer2	-1.11546	in h: (CCaTZ_monomer2*3^3 - CCaQZ_monomer2*4^3)/(3^3-4^3)
correction_dimer	-0.0953867	in h: CCcorrection_dimer - MP2correction_dimer
correction_monomer1	-0.0337138	in h: CCcorrection_monomer1 - MP2correction_monomer1
correction_monomer2	-0.0621214	in h: CCcorrection_monomer2 - MP2correction_monomer2
E_dimer	-310.386	in h: HF_dimer + MP2_dimer + correction_dimer
E_monomer1	-78.4749	in h: HF_monomer1 + MP2_monomer1 + correction_monomer1
E_monomer2	-231.91	in h: HF_monomer2 + MP2_monomer2 + correction_monomer2
HF_part	3.10725	kJ/mol: 2625.5*(HF_dimer-HF_monomer1-HF_monomer2)
MP2_part	-7.22193	kJ/mol: 2625.5*(MP2_dimer-MP2_monomer1-MP2_monomer2)
correction_part	1.17772	kJ/mol: 2625.5*(correction_dimer-correction_monomer1-correction_monomer2)
dE	-2.93695	kJ/mol: 2625.5*(E_dimer - E_monomer1 - E_monomer2)
		the "sterling silver level" result from PCCP2022 Vol. 24 p. 25559 Table 1: -0.651*4.184 = -2.7238 kJ/mol

## Sheet: 1.50
the benzene:ethene dimer S30 from the S66x8 set: R = 1.50
quantity (named in a self-explanatory way)	value	unit (with comments)
HF_dimer	-308.863	h (using the aQZ basis set)
HF_monomer1	-78.0695	h (using the aQZ basis set)
HF_monomer2	-230.794	h (using the aQZ basis set)
	:
MP2aQZ_dimer	-1.37449	h (from the DLPNO approximation)
MP2aQZ_monomer1	-0.358226	h (from the DLPNO approximation)
MP2aQZ_monomer2	-1.01526	h (from the DLPNO approximation)
	:
CCaQZ_dimer	-1.47842	h (from the DLPNO approximation)
CCaQZ_monomer1	-0.394328	h (from the DLPNO approximation)
CCaQZ_monomer2	-1.08316	h (from the DLPNO approximation)
	:
CCaTZ_dimer	-1.41891	h (from the DLPNO approximation)
CCaTZ_monomer1	-0.37912	h (from the DLPNO approximation)
CCaTZ_monomer2	-1.03885	h (from the DLPNO approximation)
	:
MP2aTZ_dimer	-1.30378	h (from the DLPNO approximation)
MP2aTZ_monomer1	-0.339716	h (from the DLPNO approximation)
MP2aTZ_monomer2	-0.963069	h (from the DLPNO approximation)
	:
MP2_dimer	-1.42609	in h: (MP2aTZ_dimer*3^3 - MP2aQZ_dimer*4^3)/(3^3-4^3)
MP2_monomer1	-0.371733	in h: (MP2aTZ_monomer1*3^3 - MP2aQZ_monomer1*4^3)/(3^3-4^3)
MP2_monomer2	-1.05335	in h: (MP2aTZ_monomer2*3^3 - MP2aQZ_monomer2*4^3)/(3^3-4^3)
MP2correction_dimer	-1.42609	in h: (MP2aTZ_dimer*3^3 - MP2aQZ_dimer*4^3)/(3^3-4^3)
MP2correction_monomer1	-0.371733	in h: (MP2aTZ_monomer1*3^3 - MP2aQZ_monomer1*4^3)/(3^3-4^3)
MP2correction_monomer2	-1.05335	in h: (MP2aTZ_monomer2*3^3 - MP2aQZ_monomer2*4^3)/(3^3-4^3)
CCcorrection_dimer	-1.52185	in h: (CCaTZ_dimer*3^3 - CCaQZ_dimer*4^3)/(3^3-4^3)
CCcorrection_monomer1	-0.405425	in h: (CCaTZ_monomer1*3^3 - CCaQZ_monomer1*4^3)/(3^3-4^3)
CCcorrection_monomer2	-1.11549	in h: (CCaTZ_monomer2*3^3 - CCaQZ_monomer2*4^3)/(3^3-4^3)
correction_dimer	-0.0957633	in h: CCcorrection_dimer - MP2correction_dimer
correction_monomer1	-0.033692	in h: CCcorrection_monomer1 - MP2correction_monomer1
correction_monomer2	-0.0621414	in h: CCcorrection_monomer2 - MP2correction_monomer2
E_dimer	-310.385	in h: HF_dimer + MP2_dimer + correction_dimer
E_monomer1	-78.4749	in h: HF_monomer1 + MP2_monomer1 + correction_monomer1
E_monomer2	-231.91	in h: HF_monomer2 + MP2_monomer2 + correction_monomer2
HF_part	1.39726	kJ/mol: 2625.5*(HF_dimer-HF_monomer1-HF_monomer2)
MP2_part	-2.6415	kJ/mol: 2625.5*(MP2_dimer-MP2_monomer1-MP2_monomer2)
correction_part	0.184302	kJ/mol: 2625.5*(correction_dimer-correction_monomer1-correction_monomer2)
dE	-1.05993	kJ/mol: 2625.5*(E_dimer - E_monomer1 - E_monomer2)
		the "sterling silver level" result from PCCP2022 Vol. 24 p. 25559 Table 1: -0.159*4.184 = -0.6653 kJ/mol

## Sheet: 2.00
the benzene:ethene dimer S30 from the S66x8 set: R = 2.00
quantity (named in a self-explanatory way)	value	unit (with comments)
HF_dimer	-308.864	h (using the aQZ basis set)
HF_monomer1	-78.0694	h (using the aQZ basis set)
HF_monomer2	-230.794	h (using the aQZ basis set)
	:
MP2aQZ_dimer	-1.3736	h (from the DLPNO approximation)
MP2aQZ_monomer1	-0.358201	h (from the DLPNO approximation)
MP2aQZ_monomer2	-1.01522	h (from the DLPNO approximation)
	:
CCaQZ_dimer	-1.47764	h (from the DLPNO approximation)
CCaQZ_monomer1	-0.394308	h (from the DLPNO approximation)
CCaQZ_monomer2	-1.08314	h (from the DLPNO approximation)
	:
CCaTZ_dimer	-1.41807	h (from the DLPNO approximation)
CCaTZ_monomer1	-0.37907	h (from the DLPNO approximation)
CCaTZ_monomer2	-1.03881	h (from the DLPNO approximation)
	:
MP2aTZ_dimer	-1.30289	h (from the DLPNO approximation)
MP2aTZ_monomer1	-0.339699	h (from the DLPNO approximation)
MP2aTZ_monomer2	-0.96301	h (from the DLPNO approximation)
	:
MP2_dimer	-1.4252	in h: (MP2aTZ_dimer*3^3 - MP2aQZ_dimer*4^3)/(3^3-4^3)
MP2_monomer1	-0.371702	in h: (MP2aTZ_monomer1*3^3 - MP2aQZ_monomer1*4^3)/(3^3-4^3)
MP2_monomer2	-1.05332	in h: (MP2aTZ_monomer2*3^3 - MP2aQZ_monomer2*4^3)/(3^3-4^3)
MP2correction_dimer	-1.4252	in h: (MP2aTZ_dimer*3^3 - MP2aQZ_dimer*4^3)/(3^3-4^3)
MP2correction_monomer1	-0.371702	in h: (MP2aTZ_monomer1*3^3 - MP2aQZ_monomer1*4^3)/(3^3-4^3)
MP2correction_monomer2	-1.05332	in h: (MP2aTZ_monomer2*3^3 - MP2aQZ_monomer2*4^3)/(3^3-4^3)
CCcorrection_dimer	-1.52111	in h: (CCaTZ_dimer*3^3 - CCaQZ_dimer*4^3)/(3^3-4^3)
CCcorrection_monomer1	-0.405428	in h: (CCaTZ_monomer1*3^3 - CCaQZ_monomer1*4^3)/(3^3-4^3)
CCcorrection_monomer2	-1.1155	in h: (CCaTZ_monomer2*3^3 - CCaQZ_monomer2*4^3)/(3^3-4^3)
correction_dimer	-0.0959065	in h: CCcorrection_dimer - MP2correction_dimer
correction_monomer1	-0.0337263	in h: CCcorrection_monomer1 - MP2correction_monomer1
correction_monomer2	-0.0621735	in h: CCcorrection_monomer2 - MP2correction_monomer2
E_dimer	-310.385	in h: HF_dimer + MP2_dimer + correction_dimer
E_monomer1	-78.4749	in h: HF_monomer1 + MP2_monomer1 + correction_monomer1
E_monomer2	-231.91	in h: HF_monomer2 + MP2_monomer2 + correction_monomer2
HF_part	0.455944	kJ/mol: 2625.5*(HF_dimer-HF_monomer1-HF_monomer2)
MP2_part	-0.468226	kJ/mol: 2625.5*(MP2_dimer-MP2_monomer1-MP2_monomer2)
correction_part	-0.0176626	kJ/mol: 2625.5*(correction_dimer-correction_monomer1-correction_monomer2)
dE	-0.0299441	kJ/mol: 2625.5*(E_dimer - E_monomer1 - E_monomer2)
		the "sterling silver level" result from PCCP2022 Vol. 24 p. 25559 Table 1: 0.013*4.184 = 0.0544 kJ/mol
