# Supplementary material for: On the Potential Energy Surface of the Pyrene Dimer
Source: Int J Mol Sci. 2024 Oct 6;25(19):10762. doi: 10.3390/ijms251910762 (PMC11476719; doi:10.3390/ijms251910762)
Supplement: Supplementary file 1 [file ijms-25-10762-s001.zip › SI/DLPNO_S31.xlsx]

## Sheet: 0.90
the uracil:ethene dimer S31 from the S66x8 set: R = 0.90
quantity (named in a self-explanatory way)	value	unit (with comments)
HF_dimer	-490.712	h (using the aQZ basis set)
HF_monomer1	-78.0694	h (using the aQZ basis set)
HF_monomer2	-412.65	h (using the aQZ basis set)
	:
MP2aQZ_dimer	-1.96253	h (from the DLPNO approximation)
MP2aQZ_monomer1	-0.358535	h (from the DLPNO approximation)
MP2aQZ_monomer2	-1.59075	h (from the DLPNO approximation)
	:
CCaQZ_dimer	-2.06859	h (from the DLPNO approximation)
CCaQZ_monomer1	-0.394593	h (from the DLPNO approximation)
CCaQZ_monomer2	-1.6628	h (from the DLPNO approximation)
	:
CCaTZ_dimer	-1.97395	h (from the DLPNO approximation)
CCaTZ_monomer1	-0.379793	h (from the DLPNO approximation)
CCaTZ_monomer2	-1.58327	h (from the DLPNO approximation)
	:
MP2aTZ_dimer	-1.85466	h (from the DLPNO approximation)
MP2aTZ_monomer1	-0.340471	h (from the DLPNO approximation)
MP2aTZ_monomer2	-1.50128	h (from the DLPNO approximation)
	:
MP2_dimer	-2.04125	in h: (MP2aTZ_dimer*3^3 - MP2aQZ_dimer*4^3)/(3^3-4^3)
MP2_monomer1	-0.371716	in h: (MP2aTZ_monomer1*3^3 - MP2aQZ_monomer1*4^3)/(3^3-4^3)
MP2_monomer2	-1.65603	in h: (MP2aTZ_monomer2*3^3 - MP2aQZ_monomer2*4^3)/(3^3-4^3)
MP2correction_dimer	-2.04125	in h: (MP2aTZ_dimer*3^3 - MP2aQZ_dimer*4^3)/(3^3-4^3)
MP2correction_monomer1	-0.371716	in h: (MP2aTZ_monomer1*3^3 - MP2aQZ_monomer1*4^3)/(3^3-4^3)
MP2correction_monomer2	-1.65603	in h: (MP2aTZ_monomer2*3^3 - MP2aQZ_monomer2*4^3)/(3^3-4^3)
CCcorrection_dimer	-2.13765	in h: (CCaTZ_dimer*3^3 - CCaQZ_dimer*4^3)/(3^3-4^3)
CCcorrection_monomer1	-0.405392	in h: (CCaTZ_monomer1*3^3 - CCaQZ_monomer1*4^3)/(3^3-4^3)
CCcorrection_monomer2	-1.72085	in h: (CCaTZ_monomer2*3^3 - CCaQZ_monomer2*4^3)/(3^3-4^3)
correction_dimer	-0.0964026	in h: CCcorrection_dimer - MP2correction_dimer
correction_monomer1	-0.0336761	in h: CCcorrection_monomer1 - MP2correction_monomer1
correction_monomer2	-0.0648108	in h: CCcorrection_monomer2 - MP2correction_monomer2
E_dimer	-492.849	in h: HF_dimer + MP2_dimer + correction_dimer
E_monomer1	-78.4748	in h: HF_monomer1 + MP2_monomer1 + correction_monomer1
E_monomer2	-414.371	in h: HF_monomer2 + MP2_monomer2 + correction_monomer2
HF_part	20.386	kJ/mol: 2625.5*(HF_dimer-HF_monomer1-HF_monomer2)
MP2_part	-35.4367	kJ/mol: 2625.5*(MP2_dimer-MP2_monomer1-MP2_monomer2)
correction_part	5.47242	kJ/mol: 2625.5*(correction_dimer-correction_monomer1-correction_monomer2)
dE	-9.57828	kJ/mol: 2625.5*(E_dimer - E_monomer1 - E_monomer2)
		the "sterling silver level" result from PCCP 2022 Vol. 24 p. 25559 Table 1: -2.396*4.184 = -10.0249 kJ/mol

## Sheet: 0.95
the uracil:ethene dimer S31 from the S66x8 set: R = 0.95
quantity (named in a self-explanatory way)	value	unit (with comments)
HF_dimer	-490.715	h (using the aQZ basis set)
HF_monomer1	-78.0694	h (using the aQZ basis set)
HF_monomer2	-412.65	h (using the aQZ basis set)
	:
MP2aQZ_dimer	-1.95958	h (from the DLPNO approximation)
MP2aQZ_monomer1	-0.358494	h (from the DLPNO approximation)
MP2aQZ_monomer2	-1.59064	h (from the DLPNO approximation)
	:
CCaQZ_dimer	-2.06612	h (from the DLPNO approximation)
CCaQZ_monomer1	-0.394565	h (from the DLPNO approximation)
CCaQZ_monomer2	-1.66272	h (from the DLPNO approximation)
	:
CCaTZ_dimer	-1.97142	h (from the DLPNO approximation)
CCaTZ_monomer1	-0.379697	h (from the DLPNO approximation)
CCaTZ_monomer2	-1.5831	h (from the DLPNO approximation)
	:
MP2aTZ_dimer	-1.85166	h (from the DLPNO approximation)
MP2aTZ_monomer1	-0.340363	h (from the DLPNO approximation)
MP2aTZ_monomer2	-1.50111	h (from the DLPNO approximation)
	:
MP2_dimer	-2.03833	in h: (MP2aTZ_dimer*3^3 - MP2aQZ_dimer*4^3)/(3^3-4^3)
MP2_monomer1	-0.371724	in h: (MP2aTZ_monomer1*3^3 - MP2aQZ_monomer1*4^3)/(3^3-4^3)
MP2_monomer2	-1.65597	in h: (MP2aTZ_monomer2*3^3 - MP2aQZ_monomer2*4^3)/(3^3-4^3)
MP2correction_dimer	-2.03833	in h: (MP2aTZ_dimer*3^3 - MP2aQZ_dimer*4^3)/(3^3-4^3)
MP2correction_monomer1	-0.371724	in h: (MP2aTZ_monomer1*3^3 - MP2aQZ_monomer1*4^3)/(3^3-4^3)
MP2correction_monomer2	-1.65597	in h: (MP2aTZ_monomer2*3^3 - MP2aQZ_monomer2*4^3)/(3^3-4^3)
CCcorrection_dimer	-2.13523	in h: (CCaTZ_dimer*3^3 - CCaQZ_dimer*4^3)/(3^3-4^3)
CCcorrection_monomer1	-0.405414	in h: (CCaTZ_monomer1*3^3 - CCaQZ_monomer1*4^3)/(3^3-4^3)
CCcorrection_monomer2	-1.72083	in h: (CCaTZ_monomer2*3^3 - CCaQZ_monomer2*4^3)/(3^3-4^3)
correction_dimer	-0.0969051	in h: CCcorrection_dimer - MP2correction_dimer
correction_monomer1	-0.0336901	in h: CCcorrection_monomer1 - MP2correction_monomer1
correction_monomer2	-0.0648544	in h: CCcorrection_monomer2 - MP2correction_monomer2
E_dimer	-492.851	in h: HF_dimer + MP2_dimer + correction_dimer
E_monomer1	-78.4748	in h: HF_monomer1 + MP2_monomer1 + correction_monomer1
E_monomer2	-414.371	in h: HF_monomer2 + MP2_monomer2 + correction_monomer2
HF_part	11.0708	kJ/mol: 2625.5*(HF_dimer-HF_monomer1-HF_monomer2)
MP2_part	-27.9183	kJ/mol: 2625.5*(MP2_dimer-MP2_monomer1-MP2_monomer2)
correction_part	4.30424	kJ/mol: 2625.5*(correction_dimer-correction_monomer1-correction_monomer2)
dE	-12.5432	kJ/mol: 2625.5*(E_dimer - E_monomer1 - E_monomer2)
		the "sterling silver level" result from PCCP 2022 Vol. 24 p. 25559 Table 1: -3.092*4.184 = -12.9369 kJ/mol

## Sheet: 1.00
the uracil:ethene dimer S31 from the S66x8 set: R = 1.00
quantity (named in a self-explanatory way)	value	unit (with comments)
HF_dimer	-490.718	h (using the aQZ basis set)
HF_monomer1	-78.0694	h (using the aQZ basis set)
HF_monomer2	-412.65	h (using the aQZ basis set)
	:
MP2aQZ_dimer	-1.9573	h (from the DLPNO approximation)
MP2aQZ_monomer1	-0.35846	h (from the DLPNO approximation)
MP2aQZ_monomer2	-1.59059	h (from the DLPNO approximation)
	:
CCaQZ_dimer	-2.06419	h (from the DLPNO approximation)
CCaQZ_monomer1	-0.394542	h (from the DLPNO approximation)
CCaQZ_monomer2	-1.66268	h (from the DLPNO approximation)
	:
CCaTZ_dimer	-1.96941	h (from the DLPNO approximation)
CCaTZ_monomer1	-0.379616	h (from the DLPNO approximation)
CCaTZ_monomer2	-1.58296	h (from the DLPNO approximation)
	:
MP2aTZ_dimer	-1.84932	h (from the DLPNO approximation)
MP2aTZ_monomer1	-0.340274	h (from the DLPNO approximation)
MP2aTZ_monomer2	-1.50096	h (from the DLPNO approximation)
	:
MP2_dimer	-2.0361	in h: (MP2aTZ_dimer*3^3 - MP2aQZ_dimer*4^3)/(3^3-4^3)
MP2_monomer1	-0.37173	in h: (MP2aTZ_monomer1*3^3 - MP2aQZ_monomer1*4^3)/(3^3-4^3)
MP2_monomer2	-1.65599	in h: (MP2aTZ_monomer2*3^3 - MP2aQZ_monomer2*4^3)/(3^3-4^3)
MP2correction_dimer	-2.0361	in h: (MP2aTZ_dimer*3^3 - MP2aQZ_dimer*4^3)/(3^3-4^3)
MP2correction_monomer1	-0.37173	in h: (MP2aTZ_monomer1*3^3 - MP2aQZ_monomer1*4^3)/(3^3-4^3)
MP2correction_monomer2	-1.65599	in h: (MP2aTZ_monomer2*3^3 - MP2aQZ_monomer2*4^3)/(3^3-4^3)
CCcorrection_dimer	-2.13336	in h: (CCaTZ_dimer*3^3 - CCaQZ_dimer*4^3)/(3^3-4^3)
CCcorrection_monomer1	-0.405433	in h: (CCaTZ_monomer1*3^3 - CCaQZ_monomer1*4^3)/(3^3-4^3)
CCcorrection_monomer2	-1.72085	in h: (CCaTZ_monomer2*3^3 - CCaQZ_monomer2*4^3)/(3^3-4^3)
correction_dimer	-0.0972583	in h: CCcorrection_dimer - MP2correction_dimer
correction_monomer1	-0.0337034	in h: CCcorrection_monomer1 - MP2correction_monomer1
correction_monomer2	-0.0648559	in h: CCcorrection_monomer2 - MP2correction_monomer2
E_dimer	-492.851	in h: HF_dimer + MP2_dimer + correction_dimer
E_monomer1	-78.4748	in h: HF_monomer1 + MP2_monomer1 + correction_monomer1
E_monomer2	-414.371	in h: HF_monomer2 + MP2_monomer2 + correction_monomer2
HF_part	5.33614	kJ/mol: 2625.5*(HF_dimer-HF_monomer1-HF_monomer2)
MP2_part	-21.9926	kJ/mol: 2625.5*(MP2_dimer-MP2_monomer1-MP2_monomer2)
correction_part	3.41576	kJ/mol: 2625.5*(correction_dimer-correction_monomer1-correction_monomer2)
dE	-13.2407	kJ/mol: 2625.5*(E_dimer - E_monomer1 - E_monomer2)
		the "sterling silver level" result from PCCP 2022 Vol. 24 p. 25559 Table 1: -3.257*4.184 = -13.6273 kJ/mol

## Sheet: 1.05
the uracil:ethene dimer S31 from the S66x8 set: R = 1.05
quantity (named in a self-explanatory way)	value	unit (with comments)
HF_dimer	-490.719	h (using the aQZ basis set)
HF_monomer1	-78.0694	h (using the aQZ basis set)
HF_monomer2	-412.65	h (using the aQZ basis set)
	:
MP2aQZ_dimer	-1.95552	h (from the DLPNO approximation)
MP2aQZ_monomer1	-0.358431	h (from the DLPNO approximation)
MP2aQZ_monomer2	-1.59052	h (from the DLPNO approximation)
	:
CCaQZ_dimer	-2.06268	h (from the DLPNO approximation)
CCaQZ_monomer1	-0.39452	h (from the DLPNO approximation)
CCaQZ_monomer2	-1.66262	h (from the DLPNO approximation)
	:
CCaTZ_dimer	-1.96782	h (from the DLPNO approximation)
CCaTZ_monomer1	-0.379553	h (from the DLPNO approximation)
CCaTZ_monomer2	-1.58284	h (from the DLPNO approximation)
	:
MP2aTZ_dimer	-1.84747	h (from the DLPNO approximation)
MP2aTZ_monomer1	-0.340194	h (from the DLPNO approximation)
MP2aTZ_monomer2	-1.50084	h (from the DLPNO approximation)
	:
MP2_dimer	-2.03436	in h: (MP2aTZ_dimer*3^3 - MP2aQZ_dimer*4^3)/(3^3-4^3)
MP2_monomer1	-0.371739	in h: (MP2aTZ_monomer1*3^3 - MP2aQZ_monomer1*4^3)/(3^3-4^3)
MP2_monomer2	-1.65597	in h: (MP2aTZ_monomer2*3^3 - MP2aQZ_monomer2*4^3)/(3^3-4^3)
MP2correction_dimer	-2.03436	in h: (MP2aTZ_dimer*3^3 - MP2aQZ_dimer*4^3)/(3^3-4^3)
MP2correction_monomer1	-0.371739	in h: (MP2aTZ_monomer1*3^3 - MP2aQZ_monomer1*4^3)/(3^3-4^3)
MP2correction_monomer2	-1.65597	in h: (MP2aTZ_monomer2*3^3 - MP2aQZ_monomer2*4^3)/(3^3-4^3)
CCcorrection_dimer	-2.1319	in h: (CCaTZ_dimer*3^3 - CCaQZ_dimer*4^3)/(3^3-4^3)
CCcorrection_monomer1	-0.405442	in h: (CCaTZ_monomer1*3^3 - CCaQZ_monomer1*4^3)/(3^3-4^3)
CCcorrection_monomer2	-1.72084	in h: (CCaTZ_monomer2*3^3 - CCaQZ_monomer2*4^3)/(3^3-4^3)
correction_dimer	-0.097537	in h: CCcorrection_dimer - MP2correction_dimer
correction_monomer1	-0.0337029	in h: CCcorrection_monomer1 - MP2correction_monomer1
correction_monomer2	-0.0648711	in h: CCcorrection_monomer2 - MP2correction_monomer2
E_dimer	-492.851	in h: HF_dimer + MP2_dimer + correction_dimer
E_monomer1	-78.4748	in h: HF_monomer1 + MP2_monomer1 + correction_monomer1
E_monomer2	-414.371	in h: HF_monomer2 + MP2_monomer2 + correction_monomer2
HF_part	1.86547	kJ/mol: 2625.5*(HF_dimer-HF_monomer1-HF_monomer2)
MP2_part	-17.4625	kJ/mol: 2625.5*(MP2_dimer-MP2_monomer1-MP2_monomer2)
correction_part	2.7225	kJ/mol: 2625.5*(correction_dimer-correction_monomer1-correction_monomer2)
dE	-12.8745	kJ/mol: 2625.5*(E_dimer - E_monomer1 - E_monomer2)
		the "sterling silver level" result from PCCP 2022 Vol. 24 p. 25559 Table 1: -3.137*4.184 = -13.1252 kJ/mol

## Sheet: 1.10
the uracil:ethene dimer S31 from the S66x8 set: R = 1.10
quantity (named in a self-explanatory way)	value	unit (with comments)
HF_dimer	-490.72	h (using the aQZ basis set)
HF_monomer1	-78.0694	h (using the aQZ basis set)
HF_monomer2	-412.65	h (using the aQZ basis set)
	:
MP2aQZ_dimer	-1.9541	h (from the DLPNO approximation)
MP2aQZ_monomer1	-0.358406	h (from the DLPNO approximation)
MP2aQZ_monomer2	-1.59047	h (from the DLPNO approximation)
	:
CCaQZ_dimer	-2.06148	h (from the DLPNO approximation)
CCaQZ_monomer1	-0.394502	h (from the DLPNO approximation)
CCaQZ_monomer2	-1.66258	h (from the DLPNO approximation)
	:
CCaTZ_dimer	-1.96655	h (from the DLPNO approximation)
CCaTZ_monomer1	-0.379496	h (from the DLPNO approximation)
CCaTZ_monomer2	-1.58274	h (from the DLPNO approximation)
	:
MP2aTZ_dimer	-1.846	h (from the DLPNO approximation)
MP2aTZ_monomer1	-0.34013	h (from the DLPNO approximation)
MP2aTZ_monomer2	-1.50073	h (from the DLPNO approximation)
	:
MP2_dimer	-2.03298	in h: (MP2aTZ_dimer*3^3 - MP2aQZ_dimer*4^3)/(3^3-4^3)
MP2_monomer1	-0.371743	in h: (MP2aTZ_monomer1*3^3 - MP2aQZ_monomer1*4^3)/(3^3-4^3)
MP2_monomer2	-1.65596	in h: (MP2aTZ_monomer2*3^3 - MP2aQZ_monomer2*4^3)/(3^3-4^3)
MP2correction_dimer	-2.03298	in h: (MP2aTZ_dimer*3^3 - MP2aQZ_dimer*4^3)/(3^3-4^3)
MP2correction_monomer1	-0.371743	in h: (MP2aTZ_monomer1*3^3 - MP2aQZ_monomer1*4^3)/(3^3-4^3)
MP2correction_monomer2	-1.65596	in h: (MP2aTZ_monomer2*3^3 - MP2aQZ_monomer2*4^3)/(3^3-4^3)
CCcorrection_dimer	-2.13075	in h: (CCaTZ_dimer*3^3 - CCaQZ_dimer*4^3)/(3^3-4^3)
CCcorrection_monomer1	-0.405453	in h: (CCaTZ_monomer1*3^3 - CCaQZ_monomer1*4^3)/(3^3-4^3)
CCcorrection_monomer2	-1.72084	in h: (CCaTZ_monomer2*3^3 - CCaQZ_monomer2*4^3)/(3^3-4^3)
correction_dimer	-0.0977676	in h: CCcorrection_dimer - MP2correction_dimer
correction_monomer1	-0.0337096	in h: CCcorrection_monomer1 - MP2correction_monomer1
correction_monomer2	-0.064883	in h: CCcorrection_monomer2 - MP2correction_monomer2
E_dimer	-492.85	in h: HF_dimer + MP2_dimer + correction_dimer
E_monomer1	-78.4748	in h: HF_monomer1 + MP2_monomer1 + correction_monomer1
E_monomer2	-414.371	in h: HF_monomer2 + MP2_monomer2 + correction_monomer2
HF_part	-0.173441	kJ/mol: 2625.5*(HF_dimer-HF_monomer1-HF_monomer2)
MP2_part	-13.8639	kJ/mol: 2625.5*(MP2_dimer-MP2_monomer1-MP2_monomer2)
correction_part	2.16595	kJ/mol: 2625.5*(correction_dimer-correction_monomer1-correction_monomer2)
dE	-11.8714	kJ/mol: 2625.5*(E_dimer - E_monomer1 - E_monomer2)
		the "sterling silver level" result from PCCP 2022 Vol. 24 p. 25559 Table 1: -2.878*4.184 = -12.0416 kJ/mol

## Sheet: 1.25
the uracil:ethene dimer S31 from the S66x8 set: R = 1.25
quantity (named in a self-explanatory way)	value	unit (with comments)
HF_dimer	-490.72	h (using the aQZ basis set)
HF_monomer1	-78.0694	h (using the aQZ basis set)
HF_monomer2	-412.65	h (using the aQZ basis set)
	:
MP2aQZ_dimer	-1.95139	h (from the DLPNO approximation)
MP2aQZ_monomer1	-0.358352	h (from the DLPNO approximation)
MP2aQZ_monomer2	-1.59037	h (from the DLPNO approximation)
	:
CCaQZ_dimer	-2.05924	h (from the DLPNO approximation)
CCaQZ_monomer1	-0.394464	h (from the DLPNO approximation)
CCaQZ_monomer2	-1.66249	h (from the DLPNO approximation)
	:
CCaTZ_dimer	-1.96414	h (from the DLPNO approximation)
CCaTZ_monomer1	-0.379372	h (from the DLPNO approximation)
CCaTZ_monomer2	-1.58251	h (from the DLPNO approximation)
	:
MP2aTZ_dimer	-1.84314	h (from the DLPNO approximation)
MP2aTZ_monomer1	-0.339998	h (from the DLPNO approximation)
MP2aTZ_monomer2	-1.50051	h (from the DLPNO approximation)
	:
MP2_dimer	-2.03037	in h: (MP2aTZ_dimer*3^3 - MP2aQZ_dimer*4^3)/(3^3-4^3)
MP2_monomer1	-0.371744	in h: (MP2aTZ_monomer1*3^3 - MP2aQZ_monomer1*4^3)/(3^3-4^3)
MP2_monomer2	-1.65594	in h: (MP2aTZ_monomer2*3^3 - MP2aQZ_monomer2*4^3)/(3^3-4^3)
MP2correction_dimer	-2.03037	in h: (MP2aTZ_dimer*3^3 - MP2aQZ_dimer*4^3)/(3^3-4^3)
MP2correction_monomer1	-0.371744	in h: (MP2aTZ_monomer1*3^3 - MP2aQZ_monomer1*4^3)/(3^3-4^3)
MP2correction_monomer2	-1.65594	in h: (MP2aTZ_monomer2*3^3 - MP2aQZ_monomer2*4^3)/(3^3-4^3)
CCcorrection_dimer	-2.12864	in h: (CCaTZ_dimer*3^3 - CCaQZ_dimer*4^3)/(3^3-4^3)
CCcorrection_monomer1	-0.405478	in h: (CCaTZ_monomer1*3^3 - CCaQZ_monomer1*4^3)/(3^3-4^3)
CCcorrection_monomer2	-1.72086	in h: (CCaTZ_monomer2*3^3 - CCaQZ_monomer2*4^3)/(3^3-4^3)
correction_dimer	-0.09827	in h: CCcorrection_dimer - MP2correction_dimer
correction_monomer1	-0.0337331	in h: CCcorrection_monomer1 - MP2correction_monomer1
correction_monomer2	-0.0649129	in h: CCcorrection_monomer2 - MP2correction_monomer2
E_dimer	-492.849	in h: HF_dimer + MP2_dimer + correction_dimer
E_monomer1	-78.4749	in h: HF_monomer1 + MP2_monomer1 + correction_monomer1
E_monomer2	-414.371	in h: HF_monomer2 + MP2_monomer2 + correction_monomer2
HF_part	-2.18531	kJ/mol: 2625.5*(HF_dimer-HF_monomer1-HF_monomer2)
MP2_part	-7.05166	kJ/mol: 2625.5*(MP2_dimer-MP2_monomer1-MP2_monomer2)
correction_part	0.98719	kJ/mol: 2625.5*(correction_dimer-correction_monomer1-correction_monomer2)
dE	-8.24978	kJ/mol: 2625.5*(E_dimer - E_monomer1 - E_monomer2)
		the "sterling silver level" result from PCCP 2022 Vol. 24 p. 25559 Table 1: -1.949*4.184 = -8.1546 kJ/mol

## Sheet: 1.50
the uracil:ethene dimer S31 from the S66x8 set: R = 1.50
quantity (named in a self-explanatory way)	value	unit (with comments)
HF_dimer	-490.72	h (using the aQZ basis set)
HF_monomer1	-78.0694	h (using the aQZ basis set)
HF_monomer2	-412.65	h (using the aQZ basis set)
	:
MP2aQZ_dimer	-1.94956	h (from the DLPNO approximation)
MP2aQZ_monomer1	-0.358296	h (from the DLPNO approximation)
MP2aQZ_monomer2	-1.59027	h (from the DLPNO approximation)
	:
CCaQZ_dimer	-2.05772	h (from the DLPNO approximation)
CCaQZ_monomer1	-0.394425	h (from the DLPNO approximation)
CCaQZ_monomer2	-1.66242	h (from the DLPNO approximation)
	:
CCaTZ_dimer	-1.96243	h (from the DLPNO approximation)
CCaTZ_monomer1	-0.379254	h (from the DLPNO approximation)
CCaTZ_monomer2	-1.58231	h (from the DLPNO approximation)
	:
MP2aTZ_dimer	-1.84115	h (from the DLPNO approximation)
MP2aTZ_monomer1	-0.339853	h (from the DLPNO approximation)
MP2aTZ_monomer2	-1.50031	h (from the DLPNO approximation)
	:
MP2_dimer	-2.02868	in h: (MP2aTZ_dimer*3^3 - MP2aQZ_dimer*4^3)/(3^3-4^3)
MP2_monomer1	-0.371755	in h: (MP2aTZ_monomer1*3^3 - MP2aQZ_monomer1*4^3)/(3^3-4^3)
MP2_monomer2	-1.65593	in h: (MP2aTZ_monomer2*3^3 - MP2aQZ_monomer2*4^3)/(3^3-4^3)
MP2correction_dimer	-2.02868	in h: (MP2aTZ_dimer*3^3 - MP2aQZ_dimer*4^3)/(3^3-4^3)
MP2correction_monomer1	-0.371755	in h: (MP2aTZ_monomer1*3^3 - MP2aQZ_monomer1*4^3)/(3^3-4^3)
MP2correction_monomer2	-1.65593	in h: (MP2aTZ_monomer2*3^3 - MP2aQZ_monomer2*4^3)/(3^3-4^3)
CCcorrection_dimer	-2.12725	in h: (CCaTZ_dimer*3^3 - CCaQZ_dimer*4^3)/(3^3-4^3)
CCcorrection_monomer1	-0.405496	in h: (CCaTZ_monomer1*3^3 - CCaQZ_monomer1*4^3)/(3^3-4^3)
CCcorrection_monomer2	-1.72088	in h: (CCaTZ_monomer2*3^3 - CCaQZ_monomer2*4^3)/(3^3-4^3)
correction_dimer	-0.0985695	in h: CCcorrection_dimer - MP2correction_dimer
correction_monomer1	-0.033741	in h: CCcorrection_monomer1 - MP2correction_monomer1
correction_monomer2	-0.0649501	in h: CCcorrection_monomer2 - MP2correction_monomer2
E_dimer	-492.847	in h: HF_dimer + MP2_dimer + correction_dimer
E_monomer1	-78.4749	in h: HF_monomer1 + MP2_monomer1 + correction_monomer1
E_monomer2	-414.371	in h: HF_monomer2 + MP2_monomer2 + correction_monomer2
HF_part	-1.82252	kJ/mol: 2625.5*(HF_dimer-HF_monomer1-HF_monomer2)
MP2_part	-2.62131	kJ/mol: 2625.5*(MP2_dimer-MP2_monomer1-MP2_monomer2)
correction_part	0.319368	kJ/mol: 2625.5*(correction_dimer-correction_monomer1-correction_monomer2)
dE	-4.12446	kJ/mol: 2625.5*(E_dimer - E_monomer1 - E_monomer2)
		the "sterling silver level" result from PCCP 2022 Vol. 24 p. 25559 Table 1: -0.918*4.184 = -3.8409 kJ/mol

## Sheet: 2.00
the uracil:ethene dimer S31 from the S66x8 set: R = 2.00
quantity (named in a self-explanatory way)	value	unit (with comments)
HF_dimer	-490.72	h (using the aQZ basis set)
HF_monomer1	-78.0694	h (using the aQZ basis set)
HF_monomer2	-412.65	h (using the aQZ basis set)
	:
MP2aQZ_dimer	-1.94859	h (from the DLPNO approximation)
MP2aQZ_monomer1	-0.358239	h (from the DLPNO approximation)
MP2aQZ_monomer2	-1.59022	h (from the DLPNO approximation)
	:
CCaQZ_dimer	-2.0569	h (from the DLPNO approximation)
CCaQZ_monomer1	-0.394397	h (from the DLPNO approximation)
CCaQZ_monomer2	-1.66237	h (from the DLPNO approximation)
	:
CCaTZ_dimer	-1.96151	h (from the DLPNO approximation)
CCaTZ_monomer1	-0.379173	h (from the DLPNO approximation)
CCaTZ_monomer2	-1.58221	h (from the DLPNO approximation)
	:
MP2aTZ_dimer	-1.84009	h (from the DLPNO approximation)
MP2aTZ_monomer1	-0.339762	h (from the DLPNO approximation)
MP2aTZ_monomer2	-1.50021	h (from the DLPNO approximation)
	:
MP2_dimer	-2.02776	in h: (MP2aTZ_dimer*3^3 - MP2aQZ_dimer*4^3)/(3^3-4^3)
MP2_monomer1	-0.371722	in h: (MP2aTZ_monomer1*3^3 - MP2aQZ_monomer1*4^3)/(3^3-4^3)
MP2_monomer2	-1.65591	in h: (MP2aTZ_monomer2*3^3 - MP2aQZ_monomer2*4^3)/(3^3-4^3)
MP2correction_dimer	-2.02776	in h: (MP2aTZ_dimer*3^3 - MP2aQZ_dimer*4^3)/(3^3-4^3)
MP2correction_monomer1	-0.371722	in h: (MP2aTZ_monomer1*3^3 - MP2aQZ_monomer1*4^3)/(3^3-4^3)
MP2correction_monomer2	-1.65591	in h: (MP2aTZ_monomer2*3^3 - MP2aQZ_monomer2*4^3)/(3^3-4^3)
CCcorrection_dimer	-2.12651	in h: (CCaTZ_dimer*3^3 - CCaQZ_dimer*4^3)/(3^3-4^3)
CCcorrection_monomer1	-0.405506	in h: (CCaTZ_monomer1*3^3 - CCaQZ_monomer1*4^3)/(3^3-4^3)
CCcorrection_monomer2	-1.72087	in h: (CCaTZ_monomer2*3^3 - CCaQZ_monomer2*4^3)/(3^3-4^3)
correction_dimer	-0.0987471	in h: CCcorrection_dimer - MP2correction_dimer
correction_monomer1	-0.0337843	in h: CCcorrection_monomer1 - MP2correction_monomer1
correction_monomer2	-0.0649619	in h: CCcorrection_monomer2 - MP2correction_monomer2
E_dimer	-492.846	in h: HF_dimer + MP2_dimer + correction_dimer
E_monomer1	-78.4749	in h: HF_monomer1 + MP2_monomer1 + correction_monomer1
E_monomer2	-414.371	in h: HF_monomer2 + MP2_monomer2 + correction_monomer2
HF_part	-0.762708	kJ/mol: 2625.5*(HF_dimer-HF_monomer1-HF_monomer2)
MP2_part	-0.349135	kJ/mol: 2625.5*(MP2_dimer-MP2_monomer1-MP2_monomer2)
correction_part	-0.00228482	kJ/mol: 2625.5*(correction_dimer-correction_monomer1-correction_monomer2)
dE	-1.11413	kJ/mol: 2625.5*(E_dimer - E_monomer1 - E_monomer2)
		the "sterling silver level" result from PCCP 2022 Vol. 24 p. 25559 Table 1: -0.251*4.184 = -1.0502 kJ/mol
