# Supplementary material for: On the Potential Energy Surface of the Pyrene Dimer
Source: Int J Mol Sci. 2024 Oct 6;25(19):10762. doi: 10.3390/ijms251910762 (PMC11476719; doi:10.3390/ijms251910762)
Supplement: Supplementary file 1 [file ijms-25-10762-s001.zip › SI/DLPNO_S32.xlsx]

## Sheet: 0.90
the uracil:ethyne dimer S32 from the S66x8 set: R = 0.90
quantity (named in a self-explanatory way)	value	unit (with comments)
HF_dimer	-489.497	h (using the aQZ basis set)
HF_monomer1	-76.8534	h (using the aQZ basis set)
HF_monomer2	-412.65	h (using the aQZ basis set)
	:
MP2aQZ_dimer	-1.93533	h (from the DLPNO approximation)
MP2aQZ_monomer1	-0.332616	h (from the DLPNO approximation)
MP2aQZ_monomer2	-1.5906	h (from the DLPNO approximation)
	:
CCaQZ_dimer	-2.03054	h (from the DLPNO approximation)
CCaQZ_monomer1	-0.357938	h (from the DLPNO approximation)
CCaQZ_monomer2	-1.66268	h (from the DLPNO approximation)
	:
CCaTZ_dimer	-1.93645	h (from the DLPNO approximation)
CCaTZ_monomer1	-0.343881	h (from the DLPNO approximation)
CCaTZ_monomer2	-1.58299	h (from the DLPNO approximation)
	:
MP2aTZ_dimer	-1.82838	h (from the DLPNO approximation)
MP2aTZ_monomer1	-0.315654	h (from the DLPNO approximation)
MP2aTZ_monomer2	-1.50098	h (from the DLPNO approximation)
	:
MP2_dimer	-2.01338	in h: (MP2aTZ_dimer*3^3 - MP2aQZ_dimer*4^3)/(3^3-4^3)
MP2_monomer1	-0.344994	in h: (MP2aTZ_monomer1*3^3 - MP2aQZ_monomer1*4^3)/(3^3-4^3)
MP2_monomer2	-1.656	in h: (MP2aTZ_monomer2*3^3 - MP2aQZ_monomer2*4^3)/(3^3-4^3)
MP2correction_dimer	-2.01338	in h: (MP2aTZ_dimer*3^3 - MP2aQZ_dimer*4^3)/(3^3-4^3)
MP2correction_monomer1	-0.344994	in h: (MP2aTZ_monomer1*3^3 - MP2aQZ_monomer1*4^3)/(3^3-4^3)
MP2correction_monomer2	-1.656	in h: (MP2aTZ_monomer2*3^3 - MP2aQZ_monomer2*4^3)/(3^3-4^3)
CCcorrection_dimer	-2.0992	in h: (CCaTZ_dimer*3^3 - CCaQZ_dimer*4^3)/(3^3-4^3)
CCcorrection_monomer1	-0.368196	in h: (CCaTZ_monomer1*3^3 - CCaQZ_monomer1*4^3)/(3^3-4^3)
CCcorrection_monomer2	-1.72083	in h: (CCaTZ_monomer2*3^3 - CCaQZ_monomer2*4^3)/(3^3-4^3)
correction_dimer	-0.0858243	in h: CCcorrection_dimer - MP2correction_dimer
correction_monomer1	-0.0232013	in h: CCcorrection_monomer1 - MP2correction_monomer1
correction_monomer2	-0.064826	in h: CCcorrection_monomer2 - MP2correction_monomer2
E_dimer	-491.596	in h: HF_dimer + MP2_dimer + correction_dimer
E_monomer1	-77.2216	in h: HF_monomer1 + MP2_monomer1 + correction_monomer1
E_monomer2	-414.371	in h: HF_monomer2 + MP2_monomer2 + correction_monomer2
HF_part	16.0992	kJ/mol: 2625.5*(HF_dimer-HF_monomer1-HF_monomer2)
MP2_part	-32.4999	kJ/mol: 2625.5*(MP2_dimer-MP2_monomer1-MP2_monomer2)
correction_part	5.78413	kJ/mol: 2625.5*(correction_dimer-correction_monomer1-correction_monomer2)
dE	-10.6166	kJ/mol: 2625.5*(E_dimer - E_monomer1 - E_monomer2)
		the "sterling silver level" result from PCCP 2022 Vol. 24 p. 25559 Table 1: -2.587*4.184 = -10.8240 kJ/mol

## Sheet: 0.95
the uracil:ethyne dimer S32 from the S66x8 set: R = 0.95
quantity (named in a self-explanatory way)	value	unit (with comments)
HF_dimer	-489.501	h (using the aQZ basis set)
HF_monomer1	-76.8534	h (using the aQZ basis set)
HF_monomer2	-412.65	h (using the aQZ basis set)
	:
MP2aQZ_dimer	-1.93252	h (from the DLPNO approximation)
MP2aQZ_monomer1	-0.332568	h (from the DLPNO approximation)
MP2aQZ_monomer2	-1.59053	h (from the DLPNO approximation)
	:
CCaQZ_dimer	-2.02827	h (from the DLPNO approximation)
CCaQZ_monomer1	-0.357907	h (from the DLPNO approximation)
CCaQZ_monomer2	-1.66262	h (from the DLPNO approximation)
	:
CCaTZ_dimer	-1.93415	h (from the DLPNO approximation)
CCaTZ_monomer1	-0.343791	h (from the DLPNO approximation)
CCaTZ_monomer2	-1.58286	h (from the DLPNO approximation)
	:
MP2aTZ_dimer	-1.82555	h (from the DLPNO approximation)
MP2aTZ_monomer1	-0.315546	h (from the DLPNO approximation)
MP2aTZ_monomer2	-1.50085	h (from the DLPNO approximation)
	:
MP2_dimer	-2.01058	in h: (MP2aTZ_dimer*3^3 - MP2aQZ_dimer*4^3)/(3^3-4^3)
MP2_monomer1	-0.344991	in h: (MP2aTZ_monomer1*3^3 - MP2aQZ_monomer1*4^3)/(3^3-4^3)
MP2_monomer2	-1.65597	in h: (MP2aTZ_monomer2*3^3 - MP2aQZ_monomer2*4^3)/(3^3-4^3)
MP2correction_dimer	-2.01058	in h: (MP2aTZ_dimer*3^3 - MP2aQZ_dimer*4^3)/(3^3-4^3)
MP2correction_monomer1	-0.344991	in h: (MP2aTZ_monomer1*3^3 - MP2aQZ_monomer1*4^3)/(3^3-4^3)
MP2correction_monomer2	-1.65597	in h: (MP2aTZ_monomer2*3^3 - MP2aQZ_monomer2*4^3)/(3^3-4^3)
CCcorrection_dimer	-2.09696	in h: (CCaTZ_dimer*3^3 - CCaQZ_dimer*4^3)/(3^3-4^3)
CCcorrection_monomer1	-0.368207	in h: (CCaTZ_monomer1*3^3 - CCaQZ_monomer1*4^3)/(3^3-4^3)
CCcorrection_monomer2	-1.72083	in h: (CCaTZ_monomer2*3^3 - CCaQZ_monomer2*4^3)/(3^3-4^3)
correction_dimer	-0.0863745	in h: CCcorrection_dimer - MP2correction_dimer
correction_monomer1	-0.0232166	in h: CCcorrection_monomer1 - MP2correction_monomer1
correction_monomer2	-0.0648552	in h: CCcorrection_monomer2 - MP2correction_monomer2
E_dimer	-491.598	in h: HF_dimer + MP2_dimer + correction_dimer
E_monomer1	-77.2216	in h: HF_monomer1 + MP2_monomer1 + correction_monomer1
E_monomer2	-414.371	in h: HF_monomer2 + MP2_monomer2 + correction_monomer2
HF_part	6.76263	kJ/mol: 2625.5*(HF_dimer-HF_monomer1-HF_monomer2)
MP2_part	-25.2527	kJ/mol: 2625.5*(MP2_dimer-MP2_monomer1-MP2_monomer2)
correction_part	4.45606	kJ/mol: 2625.5*(correction_dimer-correction_monomer1-correction_monomer2)
dE	-14.034	kJ/mol: 2625.5*(E_dimer - E_monomer1 - E_monomer2)
		the "sterling silver level" result from PCCP 2022 Vol. 24 p. 25559 Table 1: -3.387*4.184 = -14.171 kJ/mol

## Sheet: 1.00
the uracil:ethyne dimer S32 from the S66x8 set: R = 1.00
quantity (named in a self-explanatory way)	value	unit (with comments)
HF_dimer	-489.503	h (using the aQZ basis set)
HF_monomer1	-76.8534	h (using the aQZ basis set)
HF_monomer2	-412.65	h (using the aQZ basis set)
	:
MP2aQZ_dimer	-1.93034	h (from the DLPNO approximation)
MP2aQZ_monomer1	-0.33253	h (from the DLPNO approximation)
MP2aQZ_monomer2	-1.59047	h (from the DLPNO approximation)
	:
CCaQZ_dimer	-2.02649	h (from the DLPNO approximation)
CCaQZ_monomer1	-0.357878	h (from the DLPNO approximation)
CCaQZ_monomer2	-1.66258	h (from the DLPNO approximation)
	:
CCaTZ_dimer	-1.93234	h (from the DLPNO approximation)
CCaTZ_monomer1	-0.34372	h (from the DLPNO approximation)
CCaTZ_monomer2	-1.58276	h (from the DLPNO approximation)
	:
MP2aTZ_dimer	-1.82335	h (from the DLPNO approximation)
MP2aTZ_monomer1	-0.315457	h (from the DLPNO approximation)
MP2aTZ_monomer2	-1.50075	h (from the DLPNO approximation)
	:
MP2_dimer	-2.00841	in h: (MP2aTZ_dimer*3^3 - MP2aQZ_dimer*4^3)/(3^3-4^3)
MP2_monomer1	-0.344989	in h: (MP2aTZ_monomer1*3^3 - MP2aQZ_monomer1*4^3)/(3^3-4^3)
MP2_monomer2	-1.65594	in h: (MP2aTZ_monomer2*3^3 - MP2aQZ_monomer2*4^3)/(3^3-4^3)
MP2correction_dimer	-2.00841	in h: (MP2aTZ_dimer*3^3 - MP2aQZ_dimer*4^3)/(3^3-4^3)
MP2correction_monomer1	-0.344989	in h: (MP2aTZ_monomer1*3^3 - MP2aQZ_monomer1*4^3)/(3^3-4^3)
MP2correction_monomer2	-1.65594	in h: (MP2aTZ_monomer2*3^3 - MP2aQZ_monomer2*4^3)/(3^3-4^3)
CCcorrection_dimer	-2.09519	in h: (CCaTZ_dimer*3^3 - CCaQZ_dimer*4^3)/(3^3-4^3)
CCcorrection_monomer1	-0.36821	in h: (CCaTZ_monomer1*3^3 - CCaQZ_monomer1*4^3)/(3^3-4^3)
CCcorrection_monomer2	-1.72083	in h: (CCaTZ_monomer2*3^3 - CCaQZ_monomer2*4^3)/(3^3-4^3)
correction_dimer	-0.0867853	in h: CCcorrection_dimer - MP2correction_dimer
correction_monomer1	-0.0232215	in h: CCcorrection_monomer1 - MP2correction_monomer1
correction_monomer2	-0.0648877	in h: CCcorrection_monomer2 - MP2correction_monomer2
E_dimer	-491.598	in h: HF_dimer + MP2_dimer + correction_dimer
E_monomer1	-77.2216	in h: HF_monomer1 + MP2_monomer1 + correction_monomer1
E_monomer2	-414.371	in h: HF_monomer2 + MP2_monomer2 + correction_monomer2
HF_part	1.29372	kJ/mol: 2625.5*(HF_dimer-HF_monomer1-HF_monomer2)
MP2_part	-19.6338	kJ/mol: 2625.5*(MP2_dimer-MP2_monomer1-MP2_monomer2)
correction_part	3.47579	kJ/mol: 2625.5*(correction_dimer-correction_monomer1-correction_monomer2)
dE	-14.8643	kJ/mol: 2625.5*(E_dimer - E_monomer1 - E_monomer2)
		the "sterling silver level" result from PCCP 2022 Vol. 24 p. 25559 Table 1: -3.587*4.184 = -15.0080 kJ/mol

## Sheet: 1.05
the uracil:ethyne dimer S32 from the S66x8 set: R = 1.05
quantity (named in a self-explanatory way)	value	unit (with comments)
HF_dimer	-489.504	h (using the aQZ basis set)
HF_monomer1	-76.8534	h (using the aQZ basis set)
HF_monomer2	-412.65	h (using the aQZ basis set)
	:
MP2aQZ_dimer	-1.92866	h (from the DLPNO approximation)
MP2aQZ_monomer1	-0.332499	h (from the DLPNO approximation)
MP2aQZ_monomer2	-1.59043	h (from the DLPNO approximation)
	:
CCaQZ_dimer	-2.02511	h (from the DLPNO approximation)
CCaQZ_monomer1	-0.357854	h (from the DLPNO approximation)
CCaQZ_monomer2	-1.66254	h (from the DLPNO approximation)
	:
CCaTZ_dimer	-1.93091	h (from the DLPNO approximation)
CCaTZ_monomer1	-0.34366	h (from the DLPNO approximation)
CCaTZ_monomer2	-1.58267	h (from the DLPNO approximation)
	:
MP2aTZ_dimer	-1.82164	h (from the DLPNO approximation)
MP2aTZ_monomer1	-0.315386	h (from the DLPNO approximation)
MP2aTZ_monomer2	-1.50066	h (from the DLPNO approximation)
	:
MP2_dimer	-2.00676	in h: (MP2aTZ_dimer*3^3 - MP2aQZ_dimer*4^3)/(3^3-4^3)
MP2_monomer1	-0.344987	in h: (MP2aTZ_monomer1*3^3 - MP2aQZ_monomer1*4^3)/(3^3-4^3)
MP2_monomer2	-1.65594	in h: (MP2aTZ_monomer2*3^3 - MP2aQZ_monomer2*4^3)/(3^3-4^3)
MP2correction_dimer	-2.00676	in h: (MP2aTZ_dimer*3^3 - MP2aQZ_dimer*4^3)/(3^3-4^3)
MP2correction_monomer1	-0.344987	in h: (MP2aTZ_monomer1*3^3 - MP2aQZ_monomer1*4^3)/(3^3-4^3)
MP2correction_monomer2	-1.65594	in h: (MP2aTZ_monomer2*3^3 - MP2aQZ_monomer2*4^3)/(3^3-4^3)
CCcorrection_dimer	-2.09385	in h: (CCaTZ_dimer*3^3 - CCaQZ_dimer*4^3)/(3^3-4^3)
CCcorrection_monomer1	-0.368213	in h: (CCaTZ_monomer1*3^3 - CCaQZ_monomer1*4^3)/(3^3-4^3)
CCcorrection_monomer2	-1.72083	in h: (CCaTZ_monomer2*3^3 - CCaQZ_monomer2*4^3)/(3^3-4^3)
correction_dimer	-0.0870825	in h: CCcorrection_dimer - MP2correction_dimer
correction_monomer1	-0.0232263	in h: CCcorrection_monomer1 - MP2correction_monomer1
correction_monomer2	-0.0648892	in h: CCcorrection_monomer2 - MP2correction_monomer2
E_dimer	-491.598	in h: HF_dimer + MP2_dimer + correction_dimer
E_monomer1	-77.2216	in h: HF_monomer1 + MP2_monomer1 + correction_monomer1
E_monomer2	-414.371	in h: HF_monomer2 + MP2_monomer2 + correction_monomer2
HF_part	-1.78237	kJ/mol: 2625.5*(HF_dimer-HF_monomer1-HF_monomer2)
MP2_part	-15.3345	kJ/mol: 2625.5*(MP2_dimer-MP2_monomer1-MP2_monomer2)
correction_part	2.71216	kJ/mol: 2625.5*(correction_dimer-correction_monomer1-correction_monomer2)
dE	-14.4048	kJ/mol: 2625.5*(E_dimer - E_monomer1 - E_monomer2)
		the "sterling silver level" result from PCCP 2022 Vol. 24 p. 25559 Table 1: -3.464*4.184 = -14.4934 kJ/mol

## Sheet: 1.10
the uracil:ethyne dimer S32 from the S66x8 set: R = 1.10
quantity (named in a self-explanatory way)	value	unit (with comments)
HF_dimer	-489.505	h (using the aQZ basis set)
HF_monomer1	-76.8534	h (using the aQZ basis set)
HF_monomer2	-412.65	h (using the aQZ basis set)
	:
MP2aQZ_dimer	-1.92739	h (from the DLPNO approximation)
MP2aQZ_monomer1	-0.332472	h (from the DLPNO approximation)
MP2aQZ_monomer2	-1.59038	h (from the DLPNO approximation)
	:
CCaQZ_dimer	-2.02406	h (from the DLPNO approximation)
CCaQZ_monomer1	-0.357835	h (from the DLPNO approximation)
CCaQZ_monomer2	-1.6625	h (from the DLPNO approximation)
	:
CCaTZ_dimer	-1.92982	h (from the DLPNO approximation)
CCaTZ_monomer1	-0.343607	h (from the DLPNO approximation)
CCaTZ_monomer2	-1.5826	h (from the DLPNO approximation)
	:
MP2aTZ_dimer	-1.82033	h (from the DLPNO approximation)
MP2aTZ_monomer1	-0.315326	h (from the DLPNO approximation)
MP2aTZ_monomer2	-1.50058	h (from the DLPNO approximation)
	:
MP2_dimer	-2.00551	in h: (MP2aTZ_dimer*3^3 - MP2aQZ_dimer*4^3)/(3^3-4^3)
MP2_monomer1	-0.344984	in h: (MP2aTZ_monomer1*3^3 - MP2aQZ_monomer1*4^3)/(3^3-4^3)
MP2_monomer2	-1.65591	in h: (MP2aTZ_monomer2*3^3 - MP2aQZ_monomer2*4^3)/(3^3-4^3)
MP2correction_dimer	-2.00551	in h: (MP2aTZ_dimer*3^3 - MP2aQZ_dimer*4^3)/(3^3-4^3)
MP2correction_monomer1	-0.344984	in h: (MP2aTZ_monomer1*3^3 - MP2aQZ_monomer1*4^3)/(3^3-4^3)
MP2correction_monomer2	-1.65591	in h: (MP2aTZ_monomer2*3^3 - MP2aQZ_monomer2*4^3)/(3^3-4^3)
CCcorrection_dimer	-2.09283	in h: (CCaTZ_dimer*3^3 - CCaQZ_dimer*4^3)/(3^3-4^3)
CCcorrection_monomer1	-0.368217	in h: (CCaTZ_monomer1*3^3 - CCaQZ_monomer1*4^3)/(3^3-4^3)
CCcorrection_monomer2	-1.72082	in h: (CCaTZ_monomer2*3^3 - CCaQZ_monomer2*4^3)/(3^3-4^3)
correction_dimer	-0.0873145	in h: CCcorrection_dimer - MP2correction_dimer
correction_monomer1	-0.0232331	in h: CCcorrection_monomer1 - MP2correction_monomer1
correction_monomer2	-0.0649027	in h: CCcorrection_monomer2 - MP2correction_monomer2
E_dimer	-491.598	in h: HF_dimer + MP2_dimer + correction_dimer
E_monomer1	-77.2216	in h: HF_monomer1 + MP2_monomer1 + correction_monomer1
E_monomer2	-414.371	in h: HF_monomer2 + MP2_monomer2 + correction_monomer2
HF_part	-3.38776	kJ/mol: 2625.5*(HF_dimer-HF_monomer1-HF_monomer2)
MP2_part	-12.1202	kJ/mol: 2625.5*(MP2_dimer-MP2_monomer1-MP2_monomer2)
correction_part	2.1565	kJ/mol: 2625.5*(correction_dimer-correction_monomer1-correction_monomer2)
dE	-13.3514	kJ/mol: 2625.5*(E_dimer - E_monomer1 - E_monomer2)
		the "sterling silver level" result from PCCP 2022 Vol. 24 p. 25559 Table 1: -3.183*4.184 = -13.3177 kJ/mol

## Sheet: 1.25
the uracil:ethyne dimer S32 from the S66x8 set: R = 1.25
quantity (named in a self-explanatory way)	value	unit (with comments)
HF_dimer	-489.505	h (using the aQZ basis set)
HF_monomer1	-76.8534	h (using the aQZ basis set)
HF_monomer2	-412.65	h (using the aQZ basis set)
	:
MP2aQZ_dimer	-1.92495	h (from the DLPNO approximation)
MP2aQZ_monomer1	-0.332415	h (from the DLPNO approximation)
MP2aQZ_monomer2	-1.59029	h (from the DLPNO approximation)
	:
CCaQZ_dimer	-2.02207	h (from the DLPNO approximation)
CCaQZ_monomer1	-0.357792	h (from the DLPNO approximation)
CCaQZ_monomer2	-1.66243	h (from the DLPNO approximation)
	:
CCaTZ_dimer	-1.92773	h (from the DLPNO approximation)
CCaTZ_monomer1	-0.3435	h (from the DLPNO approximation)
CCaTZ_monomer2	-1.5824	h (from the DLPNO approximation)
	:
MP2aTZ_dimer	-1.8178	h (from the DLPNO approximation)
MP2aTZ_monomer1	-0.315196	h (from the DLPNO approximation)
MP2aTZ_monomer2	-1.50036	h (from the DLPNO approximation)
	:
MP2_dimer	-2.00314	in h: (MP2aTZ_dimer*3^3 - MP2aQZ_dimer*4^3)/(3^3-4^3)
MP2_monomer1	-0.34498	in h: (MP2aTZ_monomer1*3^3 - MP2aQZ_monomer1*4^3)/(3^3-4^3)
MP2_monomer2	-1.65591	in h: (MP2aTZ_monomer2*3^3 - MP2aQZ_monomer2*4^3)/(3^3-4^3)
MP2correction_dimer	-2.00314	in h: (MP2aTZ_dimer*3^3 - MP2aQZ_dimer*4^3)/(3^3-4^3)
MP2correction_monomer1	-0.34498	in h: (MP2aTZ_monomer1*3^3 - MP2aQZ_monomer1*4^3)/(3^3-4^3)
MP2correction_monomer2	-1.65591	in h: (MP2aTZ_monomer2*3^3 - MP2aQZ_monomer2*4^3)/(3^3-4^3)
CCcorrection_dimer	-2.09092	in h: (CCaTZ_dimer*3^3 - CCaQZ_dimer*4^3)/(3^3-4^3)
CCcorrection_monomer1	-0.368222	in h: (CCaTZ_monomer1*3^3 - CCaQZ_monomer1*4^3)/(3^3-4^3)
CCcorrection_monomer2	-1.72082	in h: (CCaTZ_monomer2*3^3 - CCaQZ_monomer2*4^3)/(3^3-4^3)
correction_dimer	-0.0877769	in h: CCcorrection_dimer - MP2correction_dimer
correction_monomer1	-0.0232419	in h: CCcorrection_monomer1 - MP2correction_monomer1
correction_monomer2	-0.0649138	in h: CCcorrection_monomer2 - MP2correction_monomer2
E_dimer	-491.596	in h: HF_dimer + MP2_dimer + correction_dimer
E_monomer1	-77.2216	in h: HF_monomer1 + MP2_monomer1 + correction_monomer1
E_monomer2	-414.371	in h: HF_monomer2 + MP2_monomer2 + correction_monomer2
HF_part	-4.23147	kJ/mol: 2625.5*(HF_dimer-HF_monomer1-HF_monomer2)
MP2_part	-5.914	kJ/mol: 2625.5*(MP2_dimer-MP2_monomer1-MP2_monomer2)
correction_part	0.994433	kJ/mol: 2625.5*(correction_dimer-correction_monomer1-correction_monomer2)
dE	-9.15103	kJ/mol: 2625.5*(E_dimer - E_monomer1 - E_monomer2)
		the "sterling silver level" result from PCCP 2022 Vol. 24 p. 25559 Table 1: -2.159*4.184 = -9.0333 kJ/mol

## Sheet: 1.50
the uracil:ethyne dimer S32 from the S66x8 set: R = 1.50
quantity (named in a self-explanatory way)	value	unit (with comments)
HF_dimer	-489.504	h (using the aQZ basis set)
HF_monomer1	-76.8533	h (using the aQZ basis set)
HF_monomer2	-412.65	h (using the aQZ basis set)
	:
MP2aQZ_dimer	-1.92339	h (from the DLPNO approximation)
MP2aQZ_monomer1	-0.332363	h (from the DLPNO approximation)
MP2aQZ_monomer2	-1.59024	h (from the DLPNO approximation)
	:
CCaQZ_dimer	-2.02085	h (from the DLPNO approximation)
CCaQZ_monomer1	-0.357758	h (from the DLPNO approximation)
CCaQZ_monomer2	-1.66238	h (from the DLPNO approximation)
	:
CCaTZ_dimer	-1.92637	h (from the DLPNO approximation)
CCaTZ_monomer1	-0.343408	h (from the DLPNO approximation)
CCaTZ_monomer2	-1.58225	h (from the DLPNO approximation)
	:
MP2aTZ_dimer	-1.81613	h (from the DLPNO approximation)
MP2aTZ_monomer1	-0.315096	h (from the DLPNO approximation)
MP2aTZ_monomer2	-1.50024	h (from the DLPNO approximation)
	:
MP2_dimer	-2.00167	in h: (MP2aTZ_dimer*3^3 - MP2aQZ_dimer*4^3)/(3^3-4^3)
MP2_monomer1	-0.344963	in h: (MP2aTZ_monomer1*3^3 - MP2aQZ_monomer1*4^3)/(3^3-4^3)
MP2_monomer2	-1.65591	in h: (MP2aTZ_monomer2*3^3 - MP2aQZ_monomer2*4^3)/(3^3-4^3)
MP2correction_dimer	-2.00167	in h: (MP2aTZ_dimer*3^3 - MP2aQZ_dimer*4^3)/(3^3-4^3)
MP2correction_monomer1	-0.344963	in h: (MP2aTZ_monomer1*3^3 - MP2aQZ_monomer1*4^3)/(3^3-4^3)
MP2correction_monomer2	-1.65591	in h: (MP2aTZ_monomer2*3^3 - MP2aQZ_monomer2*4^3)/(3^3-4^3)
CCcorrection_dimer	-2.0898	in h: (CCaTZ_dimer*3^3 - CCaQZ_dimer*4^3)/(3^3-4^3)
CCcorrection_monomer1	-0.368229	in h: (CCaTZ_monomer1*3^3 - CCaQZ_monomer1*4^3)/(3^3-4^3)
CCcorrection_monomer2	-1.72086	in h: (CCaTZ_monomer2*3^3 - CCaQZ_monomer2*4^3)/(3^3-4^3)
correction_dimer	-0.0881308	in h: CCcorrection_dimer - MP2correction_dimer
correction_monomer1	-0.0232656	in h: CCcorrection_monomer1 - MP2correction_monomer1
correction_monomer2	-0.0649487	in h: CCcorrection_monomer2 - MP2correction_monomer2
E_dimer	-491.594	in h: HF_dimer + MP2_dimer + correction_dimer
E_monomer1	-77.2216	in h: HF_monomer1 + MP2_monomer1 + correction_monomer1
E_monomer2	-414.371	in h: HF_monomer2 + MP2_monomer2 + correction_monomer2
HF_part	-2.7133	kJ/mol: 2625.5*(HF_dimer-HF_monomer1-HF_monomer2)
MP2_part	-2.09249	kJ/mol: 2625.5*(MP2_dimer-MP2_monomer1-MP2_monomer2)
correction_part	0.219146	kJ/mol: 2625.5*(correction_dimer-correction_monomer1-correction_monomer2)
dE	-4.58664	kJ/mol: 2625.5*(E_dimer - E_monomer1 - E_monomer2)
		the "sterling silver level" result from PCCP 2022 Vol. 24 p. 25559 Table 1: -1.012*4.184 = -4.2342 kJ/mol

## Sheet: 2.00
the uracil:ethyne dimer S32 from the S66x8 set: R = 2.00
quantity (named in a self-explanatory way)	value	unit (with comments)
HF_dimer	-489.504	h (using the aQZ basis set)
HF_monomer1	-76.8533	h (using the aQZ basis set)
HF_monomer2	-412.65	h (using the aQZ basis set)
	:
MP2aQZ_dimer	-1.92261	h (from the DLPNO approximation)
MP2aQZ_monomer1	-0.332323	h (from the DLPNO approximation)
MP2aQZ_monomer2	-1.59019	h (from the DLPNO approximation)
	:
CCaQZ_dimer	-2.0202	h (from the DLPNO approximation)
CCaQZ_monomer1	-0.357735	h (from the DLPNO approximation)
CCaQZ_monomer2	-1.66235	h (from the DLPNO approximation)
	:
CCaTZ_dimer	-1.92563	h (from the DLPNO approximation)
CCaTZ_monomer1	-0.343341	h (from the DLPNO approximation)
CCaTZ_monomer2	-1.58217	h (from the DLPNO approximation)
	:
MP2aTZ_dimer	-1.81528	h (from the DLPNO approximation)
MP2aTZ_monomer1	-0.315021	h (from the DLPNO approximation)
MP2aTZ_monomer2	-1.50016	h (from the DLPNO approximation)
	:
MP2_dimer	-2.00093	in h: (MP2aTZ_dimer*3^3 - MP2aQZ_dimer*4^3)/(3^3-4^3)
MP2_monomer1	-0.344948	in h: (MP2aTZ_monomer1*3^3 - MP2aQZ_monomer1*4^3)/(3^3-4^3)
MP2_monomer2	-1.65589	in h: (MP2aTZ_monomer2*3^3 - MP2aQZ_monomer2*4^3)/(3^3-4^3)
MP2correction_dimer	-2.00093	in h: (MP2aTZ_dimer*3^3 - MP2aQZ_dimer*4^3)/(3^3-4^3)
MP2correction_monomer1	-0.344948	in h: (MP2aTZ_monomer1*3^3 - MP2aQZ_monomer1*4^3)/(3^3-4^3)
MP2correction_monomer2	-1.65589	in h: (MP2aTZ_monomer2*3^3 - MP2aQZ_monomer2*4^3)/(3^3-4^3)
CCcorrection_dimer	-2.08922	in h: (CCaTZ_dimer*3^3 - CCaQZ_dimer*4^3)/(3^3-4^3)
CCcorrection_monomer1	-0.368238	in h: (CCaTZ_monomer1*3^3 - CCaQZ_monomer1*4^3)/(3^3-4^3)
CCcorrection_monomer2	-1.72086	in h: (CCaTZ_monomer2*3^3 - CCaQZ_monomer2*4^3)/(3^3-4^3)
correction_dimer	-0.0882837	in h: CCcorrection_dimer - MP2correction_dimer
correction_monomer1	-0.02329	in h: CCcorrection_monomer1 - MP2correction_monomer1
correction_monomer2	-0.0649673	in h: CCcorrection_monomer2 - MP2correction_monomer2
E_dimer	-491.593	in h: HF_dimer + MP2_dimer + correction_dimer
E_monomer1	-77.2216	in h: HF_monomer1 + MP2_monomer1 + correction_monomer1
E_monomer2	-414.371	in h: HF_monomer2 + MP2_monomer2 + correction_monomer2
HF_part	-0.916116	kJ/mol: 2625.5*(HF_dimer-HF_monomer1-HF_monomer2)
MP2_part	-0.240558	kJ/mol: 2625.5*(MP2_dimer-MP2_monomer1-MP2_monomer2)
correction_part	-0.0695291	kJ/mol: 2625.5*(correction_dimer-correction_monomer1-correction_monomer2)
dE	-1.2262	kJ/mol: 2625.5*(E_dimer - E_monomer1 - E_monomer2)
		the "sterling silver level" result from PCCP 2022 Vol. 24 p. 25559 Table 1: -0.264*4.184 = -1.1046 kJ/mol
