# Supplementary material for: On the Potential Energy Surface of the Pyrene Dimer
Source: Int J Mol Sci. 2024 Oct 6;25(19):10762. doi: 10.3390/ijms251910762 (PMC11476719; doi:10.3390/ijms251910762)
Supplement: Supplementary file 1 [file ijms-25-10762-s001.zip › SI/DLPNO_S33.xlsx]

## Sheet: 0.90
the pyridine:ethene dimer S33 from the S66x8 set: R = 0.90
quantity (named in a self-explanatory way)	value	unit (with comments)
HF_dimer	-324.851	h (using the aQZ basis set)
HF_monomer1	-78.0694	h (using the aQZ basis set)
HF_monomer2	-246.793	h (using the aQZ basis set)
	:
MP2aQZ_dimer	-1.42674	h (from the DLPNO approximation)
MP2aQZ_monomer1	-0.358476	h (from the DLPNO approximation)
MP2aQZ_monomer2	-1.05336	h (from the DLPNO approximation)
	:
CCaQZ_dimer	-1.52322	h (from the DLPNO approximation)
CCaQZ_monomer1	-0.394521	h (from the DLPNO approximation)
CCaQZ_monomer2	-1.11686	h (from the DLPNO approximation)
	:
CCaTZ_dimer	-1.46173	h (from the DLPNO approximation)
CCaTZ_monomer1	-0.379639	h (from the DLPNO approximation)
CCaTZ_monomer2	-1.07052	h (from the DLPNO approximation)
	:
MP2aTZ_dimer	-1.35409	h (from the DLPNO approximation)
MP2aTZ_monomer1	-0.340333	h (from the DLPNO approximation)
MP2aTZ_monomer2	-0.999172	h (from the DLPNO approximation)
	:
MP2_dimer	-1.47975	in h: (MP2aTZ_dimer*3^3 - MP2aQZ_dimer*4^3)/(3^3-4^3)
MP2_monomer1	-0.371715	in h: (MP2aTZ_monomer1*3^3 - MP2aQZ_monomer1*4^3)/(3^3-4^3)
MP2_monomer2	-1.09291	in h: (MP2aTZ_monomer2*3^3 - MP2aQZ_monomer2*4^3)/(3^3-4^3)
MP2correction_dimer	-1.47975	in h: (MP2aTZ_dimer*3^3 - MP2aQZ_dimer*4^3)/(3^3-4^3)
MP2correction_monomer1	-0.371715	in h: (MP2aTZ_monomer1*3^3 - MP2aQZ_monomer1*4^3)/(3^3-4^3)
MP2correction_monomer2	-1.09291	in h: (MP2aTZ_monomer2*3^3 - MP2aQZ_monomer2*4^3)/(3^3-4^3)
CCcorrection_dimer	-1.56809	in h: (CCaTZ_dimer*3^3 - CCaQZ_dimer*4^3)/(3^3-4^3)
CCcorrection_monomer1	-0.40538	in h: (CCaTZ_monomer1*3^3 - CCaQZ_monomer1*4^3)/(3^3-4^3)
CCcorrection_monomer2	-1.15067	in h: (CCaTZ_monomer2*3^3 - CCaQZ_monomer2*4^3)/(3^3-4^3)
correction_dimer	-0.0883443	in h: CCcorrection_dimer - MP2correction_dimer
correction_monomer1	-0.0336647	in h: CCcorrection_monomer1 - MP2correction_monomer1
correction_monomer2	-0.0577607	in h: CCcorrection_monomer2 - MP2correction_monomer2
E_dimer	-326.419	in h: HF_dimer + MP2_dimer + correction_dimer
E_monomer1	-78.4748	in h: HF_monomer1 + MP2_monomer1 + correction_monomer1
E_monomer2	-247.944	in h: HF_monomer2 + MP2_monomer2 + correction_monomer2
HF_part	28.9487	kJ/mol: 2625.5*(HF_dimer-HF_monomer1-HF_monomer2)
MP2_part	-39.7072	kJ/mol: 2625.5*(MP2_dimer-MP2_monomer1-MP2_monomer2)
correction_part	8.08921	kJ/mol: 2625.5*(correction_dimer-correction_monomer1-correction_monomer2)
dE	-2.66924	kJ/mol: 2625.5*(E_dimer - E_monomer1 - E_monomer2)
		the "sterling silver level" result from PCCP 2022 Vol. 24 p. 25559 Table 1: -0.668*4.184 = -2.7949 kJ/mol

## Sheet: 0.95
the pyridine:ethene dimer S33 from the S66x8 set: R = 0.95
quantity (named in a self-explanatory way)	value	unit (with comments)
HF_dimer	-324.855	h (using the aQZ basis set)
HF_monomer1	-78.0694	h (using the aQZ basis set)
HF_monomer2	-246.793	h (using the aQZ basis set)
	:
MP2aQZ_dimer	-1.42344	h (from the DLPNO approximation)
MP2aQZ_monomer1	-0.358438	h (from the DLPNO approximation)
MP2aQZ_monomer2	-1.0533	h (from the DLPNO approximation)
	:
CCaQZ_dimer	-1.52062	h (from the DLPNO approximation)
CCaQZ_monomer1	-0.394494	h (from the DLPNO approximation)
CCaQZ_monomer2	-1.11681	h (from the DLPNO approximation)
	:
CCaTZ_dimer	-1.45908	h (from the DLPNO approximation)
CCaTZ_monomer1	-0.379549	h (from the DLPNO approximation)
CCaTZ_monomer2	-1.07039	h (from the DLPNO approximation)
	:
MP2aTZ_dimer	-1.35074	h (from the DLPNO approximation)
MP2aTZ_monomer1	-0.340231	h (from the DLPNO approximation)
MP2aTZ_monomer2	-0.999019	h (from the DLPNO approximation)
	:
MP2_dimer	-1.47649	in h: (MP2aTZ_dimer*3^3 - MP2aQZ_dimer*4^3)/(3^3-4^3)
MP2_monomer1	-0.371724	in h: (MP2aTZ_monomer1*3^3 - MP2aQZ_monomer1*4^3)/(3^3-4^3)
MP2_monomer2	-1.09291	in h: (MP2aTZ_monomer2*3^3 - MP2aQZ_monomer2*4^3)/(3^3-4^3)
MP2correction_dimer	-1.47649	in h: (MP2aTZ_dimer*3^3 - MP2aQZ_dimer*4^3)/(3^3-4^3)
MP2correction_monomer1	-0.371724	in h: (MP2aTZ_monomer1*3^3 - MP2aQZ_monomer1*4^3)/(3^3-4^3)
MP2correction_monomer2	-1.09291	in h: (MP2aTZ_monomer2*3^3 - MP2aQZ_monomer2*4^3)/(3^3-4^3)
CCcorrection_dimer	-1.56553	in h: (CCaTZ_dimer*3^3 - CCaQZ_dimer*4^3)/(3^3-4^3)
CCcorrection_monomer1	-0.405399	in h: (CCaTZ_monomer1*3^3 - CCaQZ_monomer1*4^3)/(3^3-4^3)
CCcorrection_monomer2	-1.15068	in h: (CCaTZ_monomer2*3^3 - CCaQZ_monomer2*4^3)/(3^3-4^3)
correction_dimer	-0.0890389	in h: CCcorrection_dimer - MP2correction_dimer
correction_monomer1	-0.033675	in h: CCcorrection_monomer1 - MP2correction_monomer1
correction_monomer2	-0.0577693	in h: CCcorrection_monomer2 - MP2correction_monomer2
E_dimer	-326.421	in h: HF_dimer + MP2_dimer + correction_dimer
E_monomer1	-78.4748	in h: HF_monomer1 + MP2_monomer1 + correction_monomer1
E_monomer2	-247.944	in h: HF_monomer2 + MP2_monomer2 + correction_monomer2
HF_part	18.9142	kJ/mol: 2625.5*(HF_dimer-HF_monomer1-HF_monomer2)
MP2_part	-31.1316	kJ/mol: 2625.5*(MP2_dimer-MP2_monomer1-MP2_monomer2)
correction_part	6.3153	kJ/mol: 2625.5*(correction_dimer-correction_monomer1-correction_monomer2)
dE	-5.90205	kJ/mol: 2625.5*(E_dimer - E_monomer1 - E_monomer2)
		the "sterling silver level" result from PCCP 2022 Vol. 24 p. 25559 Table 1: -1.447*4.184 = -6.0542 kJ/mol

## Sheet: 1.00
the pyridine:ethene dimer S33 from the S66x8 set: R = 1.00
quantity (named in a self-explanatory way)	value	unit (with comments)
HF_dimer	-324.858	h (using the aQZ basis set)
HF_monomer1	-78.0694	h (using the aQZ basis set)
HF_monomer2	-246.793	h (using the aQZ basis set)
	:
MP2aQZ_dimer	-1.42088	h (from the DLPNO approximation)
MP2aQZ_monomer1	-0.358399	h (from the DLPNO approximation)
MP2aQZ_monomer2	-1.05325	h (from the DLPNO approximation)
	:
CCaQZ_dimer	-1.5186	h (from the DLPNO approximation)
CCaQZ_monomer1	-0.394476	h (from the DLPNO approximation)
CCaQZ_monomer2	-1.11677	h (from the DLPNO approximation)
	:
CCaTZ_dimer	-1.45699	h (from the DLPNO approximation)
CCaTZ_monomer1	-0.379475	h (from the DLPNO approximation)
CCaTZ_monomer2	-1.07027	h (from the DLPNO approximation)
	:
MP2aTZ_dimer	-1.34812	h (from the DLPNO approximation)
MP2aTZ_monomer1	-0.340146	h (from the DLPNO approximation)
MP2aTZ_monomer2	-0.998903	h (from the DLPNO approximation)
	:
MP2_dimer	-1.47397	in h: (MP2aTZ_dimer*3^3 - MP2aQZ_dimer*4^3)/(3^3-4^3)
MP2_monomer1	-0.371719	in h: (MP2aTZ_monomer1*3^3 - MP2aQZ_monomer1*4^3)/(3^3-4^3)
MP2_monomer2	-1.0929	in h: (MP2aTZ_monomer2*3^3 - MP2aQZ_monomer2*4^3)/(3^3-4^3)
MP2correction_dimer	-1.47397	in h: (MP2aTZ_dimer*3^3 - MP2aQZ_dimer*4^3)/(3^3-4^3)
MP2correction_monomer1	-0.371719	in h: (MP2aTZ_monomer1*3^3 - MP2aQZ_monomer1*4^3)/(3^3-4^3)
MP2correction_monomer2	-1.0929	in h: (MP2aTZ_monomer2*3^3 - MP2aQZ_monomer2*4^3)/(3^3-4^3)
CCcorrection_dimer	-1.56356	in h: (CCaTZ_dimer*3^3 - CCaQZ_dimer*4^3)/(3^3-4^3)
CCcorrection_monomer1	-0.405423	in h: (CCaTZ_monomer1*3^3 - CCaQZ_monomer1*4^3)/(3^3-4^3)
CCcorrection_monomer2	-1.15069	in h: (CCaTZ_monomer2*3^3 - CCaQZ_monomer2*4^3)/(3^3-4^3)
correction_dimer	-0.0895838	in h: CCcorrection_dimer - MP2correction_dimer
correction_monomer1	-0.0337044	in h: CCcorrection_monomer1 - MP2correction_monomer1
correction_monomer2	-0.0577912	in h: CCcorrection_monomer2 - MP2correction_monomer2
E_dimer	-326.421	in h: HF_dimer + MP2_dimer + correction_dimer
E_monomer1	-78.4749	in h: HF_monomer1 + MP2_monomer1 + correction_monomer1
E_monomer2	-247.944	in h: HF_monomer2 + MP2_monomer2 + correction_monomer2
HF_part	12.4948	kJ/mol: 2625.5*(HF_dimer-HF_monomer1-HF_monomer2)
MP2_part	-24.5634	kJ/mol: 2625.5*(MP2_dimer-MP2_monomer1-MP2_monomer2)
correction_part	5.01941	kJ/mol: 2625.5*(correction_dimer-correction_monomer1-correction_monomer2)
dE	-7.04915	kJ/mol: 2625.5*(E_dimer - E_monomer1 - E_monomer2)
		the "sterling silver level" result from PCCP 2022 Vol. 24 p. 25559 Table 1:-1.721*4.184 = -7.2007 kJ/mol

## Sheet: 1.05
the pyridine:ethene dimer S33 from the S66x8 set: R = 1.05
quantity (named in a self-explanatory way)	value	unit (with comments)
HF_dimer	-324.859	h (using the aQZ basis set)
HF_monomer1	-78.0694	h (using the aQZ basis set)
HF_monomer2	-246.793	h (using the aQZ basis set)
	:
MP2aQZ_dimer	-1.41888	h (from the DLPNO approximation)
MP2aQZ_monomer1	-0.358372	h (from the DLPNO approximation)
MP2aQZ_monomer2	-1.0532	h (from the DLPNO approximation)
	:
CCaQZ_dimer	-1.51702	h (from the DLPNO approximation)
CCaQZ_monomer1	-0.394456	h (from the DLPNO approximation)
CCaQZ_monomer2	-1.11673	h (from the DLPNO approximation)
	:
CCaTZ_dimer	-1.45534	h (from the DLPNO approximation)
CCaTZ_monomer1	-0.379412	h (from the DLPNO approximation)
CCaTZ_monomer2	-1.07019	h (from the DLPNO approximation)
	:
MP2aTZ_dimer	-1.34608	h (from the DLPNO approximation)
MP2aTZ_monomer1	-0.340075	h (from the DLPNO approximation)
MP2aTZ_monomer2	-0.998809	h (from the DLPNO approximation)
	:
MP2_dimer	-1.472	in h: (MP2aTZ_dimer*3^3 - MP2aQZ_dimer*4^3)/(3^3-4^3)
MP2_monomer1	-0.371723	in h: (MP2aTZ_monomer1*3^3 - MP2aQZ_monomer1*4^3)/(3^3-4^3)
MP2_monomer2	-1.0929	in h: (MP2aTZ_monomer2*3^3 - MP2aQZ_monomer2*4^3)/(3^3-4^3)
MP2correction_dimer	-1.472	in h: (MP2aTZ_dimer*3^3 - MP2aQZ_dimer*4^3)/(3^3-4^3)
MP2correction_monomer1	-0.371723	in h: (MP2aTZ_monomer1*3^3 - MP2aQZ_monomer1*4^3)/(3^3-4^3)
MP2correction_monomer2	-1.0929	in h: (MP2aTZ_monomer2*3^3 - MP2aQZ_monomer2*4^3)/(3^3-4^3)
CCcorrection_dimer	-1.56203	in h: (CCaTZ_dimer*3^3 - CCaQZ_dimer*4^3)/(3^3-4^3)
CCcorrection_monomer1	-0.405435	in h: (CCaTZ_monomer1*3^3 - CCaQZ_monomer1*4^3)/(3^3-4^3)
CCcorrection_monomer2	-1.1507	in h: (CCaTZ_monomer2*3^3 - CCaQZ_monomer2*4^3)/(3^3-4^3)
correction_dimer	-0.090034	in h: CCcorrection_dimer - MP2correction_dimer
correction_monomer1	-0.0337113	in h: CCcorrection_monomer1 - MP2correction_monomer1
correction_monomer2	-0.057802	in h: CCcorrection_monomer2 - MP2correction_monomer2
E_dimer	-326.421	in h: HF_dimer + MP2_dimer + correction_dimer
E_monomer1	-78.4749	in h: HF_monomer1 + MP2_monomer1 + correction_monomer1
E_monomer2	-247.944	in h: HF_monomer2 + MP2_monomer2 + correction_monomer2
HF_part	8.38587	kJ/mol: 2625.5*(HF_dimer-HF_monomer1-HF_monomer2)
MP2_part	-19.375	kJ/mol: 2625.5*(MP2_dimer-MP2_monomer1-MP2_monomer2)
correction_part	3.88384	kJ/mol: 2625.5*(correction_dimer-correction_monomer1-correction_monomer2)
dE	-7.10531	kJ/mol: 2625.5*(E_dimer - E_monomer1 - E_monomer2)
		the "sterling silver level" result from PCCP 2022 Vol. 24 p. 25559 Table 1: -1.719*4.184 = -7.1923 kJ/mol

## Sheet: 1.10
the pyridine:ethene dimer S33 from the S66x8 set: R = 1.10
quantity (named in a self-explanatory way)	value	unit (with comments)
HF_dimer	-324.86	h (using the aQZ basis set)
HF_monomer1	-78.0694	h (using the aQZ basis set)
HF_monomer2	-246.793	h (using the aQZ basis set)
	:
MP2aQZ_dimer	-1.41736	h (from the DLPNO approximation)
MP2aQZ_monomer1	-0.358356	h (from the DLPNO approximation)
MP2aQZ_monomer2	-1.05317	h (from the DLPNO approximation)
	:
CCaQZ_dimer	-1.51582	h (from the DLPNO approximation)
CCaQZ_monomer1	-0.394438	h (from the DLPNO approximation)
CCaQZ_monomer2	-1.1167	h (from the DLPNO approximation)
	:
CCaTZ_dimer	-1.4541	h (from the DLPNO approximation)
CCaTZ_monomer1	-0.379361	h (from the DLPNO approximation)
CCaTZ_monomer2	-1.07012	h (from the DLPNO approximation)
	:
MP2aTZ_dimer	-1.3445	h (from the DLPNO approximation)
MP2aTZ_monomer1	-0.340017	h (from the DLPNO approximation)
MP2aTZ_monomer2	-0.998735	h (from the DLPNO approximation)
	:
MP2_dimer	-1.47052	in h: (MP2aTZ_dimer*3^3 - MP2aQZ_dimer*4^3)/(3^3-4^3)
MP2_monomer1	-0.371738	in h: (MP2aTZ_monomer1*3^3 - MP2aQZ_monomer1*4^3)/(3^3-4^3)
MP2_monomer2	-1.09289	in h: (MP2aTZ_monomer2*3^3 - MP2aQZ_monomer2*4^3)/(3^3-4^3)
MP2correction_dimer	-1.47052	in h: (MP2aTZ_dimer*3^3 - MP2aQZ_dimer*4^3)/(3^3-4^3)
MP2correction_monomer1	-0.371738	in h: (MP2aTZ_monomer1*3^3 - MP2aQZ_monomer1*4^3)/(3^3-4^3)
MP2correction_monomer2	-1.09289	in h: (MP2aTZ_monomer2*3^3 - MP2aQZ_monomer2*4^3)/(3^3-4^3)
CCcorrection_dimer	-1.56086	in h: (CCaTZ_dimer*3^3 - CCaQZ_dimer*4^3)/(3^3-4^3)
CCcorrection_monomer1	-0.40544	in h: (CCaTZ_monomer1*3^3 - CCaQZ_monomer1*4^3)/(3^3-4^3)
CCcorrection_monomer2	-1.1507	in h: (CCaTZ_monomer2*3^3 - CCaQZ_monomer2*4^3)/(3^3-4^3)
correction_dimer	-0.0903407	in h: CCcorrection_dimer - MP2correction_dimer
correction_monomer1	-0.0337017	in h: CCcorrection_monomer1 - MP2correction_monomer1
correction_monomer2	-0.0578075	in h: CCcorrection_monomer2 - MP2correction_monomer2
E_dimer	-326.421	in h: HF_dimer + MP2_dimer + correction_dimer
E_monomer1	-78.4749	in h: HF_monomer1 + MP2_monomer1 + correction_monomer1
E_monomer2	-247.944	in h: HF_monomer2 + MP2_monomer2 + correction_monomer2
HF_part	5.75733	kJ/mol: 2625.5*(HF_dimer-HF_monomer1-HF_monomer2)
MP2_part	-15.4565	kJ/mol: 2625.5*(MP2_dimer-MP2_monomer1-MP2_monomer2)
correction_part	3.06782	kJ/mol: 2625.5*(correction_dimer-correction_monomer1-correction_monomer2)
dE	-6.63136	kJ/mol: 2625.5*(E_dimer - E_monomer1 - E_monomer2)
		the "sterling silver level" result from PCCP 2022 Vol. 24 p. 25559 Table 1: -1.581*4.184 = -6.6149 kJ/mol

## Sheet: 1.25
the pyridine:ethene dimer S33 from the S66x8 set: R = 1.25
quantity (named in a self-explanatory way)	value	unit (with comments)
HF_dimer	-324.861	h (using the aQZ basis set)
HF_monomer1	-78.0694	h (using the aQZ basis set)
HF_monomer2	-246.793	h (using the aQZ basis set)
	:
MP2aQZ_dimer	-1.41442	h (from the DLPNO approximation)
MP2aQZ_monomer1	-0.358306	h (from the DLPNO approximation)
MP2aQZ_monomer2	-1.0531	h (from the DLPNO approximation)
	:
CCaQZ_dimer	-1.51353	h (from the DLPNO approximation)
CCaQZ_monomer1	-0.394398	h (from the DLPNO approximation)
CCaQZ_monomer2	-1.11665	h (from the DLPNO approximation)
	:
CCaTZ_dimer	-1.45168	h (from the DLPNO approximation)
CCaTZ_monomer1	-0.379253	h (from the DLPNO approximation)
CCaTZ_monomer2	-1.06996	h (from the DLPNO approximation)
	:
MP2aTZ_dimer	-1.34146	h (from the DLPNO approximation)
MP2aTZ_monomer1	-0.339899	h (from the DLPNO approximation)
MP2aTZ_monomer2	-0.998559	h (from the DLPNO approximation)
	:
MP2_dimer	-1.46766	in h: (MP2aTZ_dimer*3^3 - MP2aQZ_dimer*4^3)/(3^3-4^3)
MP2_monomer1	-0.371738	in h: (MP2aTZ_monomer1*3^3 - MP2aQZ_monomer1*4^3)/(3^3-4^3)
MP2_monomer2	-1.0929	in h: (MP2aTZ_monomer2*3^3 - MP2aQZ_monomer2*4^3)/(3^3-4^3)
MP2correction_dimer	-1.46766	in h: (MP2aTZ_dimer*3^3 - MP2aQZ_dimer*4^3)/(3^3-4^3)
MP2correction_monomer1	-0.371738	in h: (MP2aTZ_monomer1*3^3 - MP2aQZ_monomer1*4^3)/(3^3-4^3)
MP2correction_monomer2	-1.0929	in h: (MP2aTZ_monomer2*3^3 - MP2aQZ_monomer2*4^3)/(3^3-4^3)
CCcorrection_dimer	-1.55867	in h: (CCaTZ_dimer*3^3 - CCaQZ_dimer*4^3)/(3^3-4^3)
CCcorrection_monomer1	-0.40545	in h: (CCaTZ_monomer1*3^3 - CCaQZ_monomer1*4^3)/(3^3-4^3)
CCcorrection_monomer2	-1.15072	in h: (CCaTZ_monomer2*3^3 - CCaQZ_monomer2*4^3)/(3^3-4^3)
correction_dimer	-0.0910116	in h: CCcorrection_dimer - MP2correction_dimer
correction_monomer1	-0.0337124	in h: CCcorrection_monomer1 - MP2correction_monomer1
correction_monomer2	-0.0578212	in h: CCcorrection_monomer2 - MP2correction_monomer2
E_dimer	-326.42	in h: HF_dimer + MP2_dimer + correction_dimer
E_monomer1	-78.4749	in h: HF_monomer1 + MP2_monomer1 + correction_monomer1
E_monomer2	-247.944	in h: HF_monomer2 + MP2_monomer2 + correction_monomer2
HF_part	2.24688	kJ/mol: 2625.5*(HF_dimer-HF_monomer1-HF_monomer2)
MP2_part	-7.92546	kJ/mol: 2625.5*(MP2_dimer-MP2_monomer1-MP2_monomer2)
correction_part	1.37046	kJ/mol: 2625.5*(correction_dimer-correction_monomer1-correction_monomer2)
dE	-4.30812	kJ/mol: 2625.5*(E_dimer - E_monomer1 - E_monomer2)
		the "sterling silver level" result from PCCP 2022 Vol. 24 p. 25559 Table 1: -0.985*4.184 = -4.1212 kJ/mol

## Sheet: 1.50
the pyridine:ethene dimer S33 from the S66x8 set: R = 1.50
quantity (named in a self-explanatory way)	value	unit (with comments)
HF_dimer	-324.862	h (using the aQZ basis set)
HF_monomer1	-78.0694	h (using the aQZ basis set)
HF_monomer2	-246.793	h (using the aQZ basis set)
	:
MP2aQZ_dimer	-1.41254	h (from the DLPNO approximation)
MP2aQZ_monomer1	-0.358261	h (from the DLPNO approximation)
MP2aQZ_monomer2	-1.05305	h (from the DLPNO approximation)
	:
CCaQZ_dimer	-1.51202	h (from the DLPNO approximation)
CCaQZ_monomer1	-0.394365	h (from the DLPNO approximation)
CCaQZ_monomer2	-1.11662	h (from the DLPNO approximation)
	:
CCaTZ_dimer	-1.45004	h (from the DLPNO approximation)
CCaTZ_monomer1	-0.379167	h (from the DLPNO approximation)
CCaTZ_monomer2	-1.06983	h (from the DLPNO approximation)
	:
MP2aTZ_dimer	-1.33942	h (from the DLPNO approximation)
MP2aTZ_monomer1	-0.339763	h (from the DLPNO approximation)
MP2aTZ_monomer2	-0.998428	h (from the DLPNO approximation)
	:
MP2_dimer	-1.4659	in h: (MP2aTZ_dimer*3^3 - MP2aQZ_dimer*4^3)/(3^3-4^3)
MP2_monomer1	-0.37176	in h: (MP2aTZ_monomer1*3^3 - MP2aQZ_monomer1*4^3)/(3^3-4^3)
MP2_monomer2	-1.09291	in h: (MP2aTZ_monomer2*3^3 - MP2aQZ_monomer2*4^3)/(3^3-4^3)
MP2correction_dimer	-1.4659	in h: (MP2aTZ_dimer*3^3 - MP2aQZ_dimer*4^3)/(3^3-4^3)
MP2correction_monomer1	-0.37176	in h: (MP2aTZ_monomer1*3^3 - MP2aQZ_monomer1*4^3)/(3^3-4^3)
MP2correction_monomer2	-1.09291	in h: (MP2aTZ_monomer2*3^3 - MP2aQZ_monomer2*4^3)/(3^3-4^3)
CCcorrection_dimer	-1.55725	in h: (CCaTZ_dimer*3^3 - CCaQZ_dimer*4^3)/(3^3-4^3)
CCcorrection_monomer1	-0.405455	in h: (CCaTZ_monomer1*3^3 - CCaQZ_monomer1*4^3)/(3^3-4^3)
CCcorrection_monomer2	-1.15075	in h: (CCaTZ_monomer2*3^3 - CCaQZ_monomer2*4^3)/(3^3-4^3)
correction_dimer	-0.0913549	in h: CCcorrection_dimer - MP2correction_dimer
correction_monomer1	-0.0336948	in h: CCcorrection_monomer1 - MP2correction_monomer1
correction_monomer2	-0.0578481	in h: CCcorrection_monomer2 - MP2correction_monomer2
E_dimer	-326.419	in h: HF_dimer + MP2_dimer + correction_dimer
E_monomer1	-78.4749	in h: HF_monomer1 + MP2_monomer1 + correction_monomer1
E_monomer2	-247.944	in h: HF_monomer2 + MP2_monomer2 + correction_monomer2
HF_part	0.877705	kJ/mol: 2625.5*(HF_dimer-HF_monomer1-HF_monomer2)
MP2_part	-3.22909	kJ/mol: 2625.5*(MP2_dimer-MP2_monomer1-MP2_monomer2)
correction_part	0.493726	kJ/mol: 2625.5*(correction_dimer-correction_monomer1-correction_monomer2)
dE	-1.85766	kJ/mol: 2625.5*(E_dimer - E_monomer1 - E_monomer2)
		the "sterling silver level" result from PCCP 2022 Vol. 24 p. 25559 Table 1: -0.350*4.184 = -1.4644 kJ/mol

## Sheet: 2.00
the pyridine:ethene dimer S33 from the S66x8 set: R = 2.00
quantity (named in a self-explanatory way)	value	unit (with comments)
HF_dimer	-324.862	h (using the aQZ basis set)
HF_monomer1	-78.0694	h (using the aQZ basis set)
HF_monomer2	-246.793	h (using the aQZ basis set)
	:
MP2aQZ_dimer	-1.41145	h (from the DLPNO approximation)
MP2aQZ_monomer1	-0.358207	h (from the DLPNO approximation)
MP2aQZ_monomer2	-1.05301	h (from the DLPNO approximation)
	:
CCaQZ_dimer	-1.51115	h (from the DLPNO approximation)
CCaQZ_monomer1	-0.394343	h (from the DLPNO approximation)
CCaQZ_monomer2	-1.11659	h (from the DLPNO approximation)
	:
CCaTZ_dimer	-1.44911	h (from the DLPNO approximation)
CCaTZ_monomer1	-0.379105	h (from the DLPNO approximation)
CCaTZ_monomer2	-1.06977	h (from the DLPNO approximation)
	:
MP2aTZ_dimer	-1.33832	h (from the DLPNO approximation)
MP2aTZ_monomer1	-0.339732	h (from the DLPNO approximation)
MP2aTZ_monomer2	-0.998368	h (from the DLPNO approximation)
	:
MP2_dimer	-1.46482	in h: (MP2aTZ_dimer*3^3 - MP2aQZ_dimer*4^3)/(3^3-4^3)
MP2_monomer1	-0.371689	in h: (MP2aTZ_monomer1*3^3 - MP2aQZ_monomer1*4^3)/(3^3-4^3)
MP2_monomer2	-1.09288	in h: (MP2aTZ_monomer2*3^3 - MP2aQZ_monomer2*4^3)/(3^3-4^3)
MP2correction_dimer	-1.46482	in h: (MP2aTZ_dimer*3^3 - MP2aQZ_dimer*4^3)/(3^3-4^3)
MP2correction_monomer1	-0.371689	in h: (MP2aTZ_monomer1*3^3 - MP2aQZ_monomer1*4^3)/(3^3-4^3)
MP2correction_monomer2	-1.09288	in h: (MP2aTZ_monomer2*3^3 - MP2aQZ_monomer2*4^3)/(3^3-4^3)
CCcorrection_dimer	-1.55643	in h: (CCaTZ_dimer*3^3 - CCaQZ_dimer*4^3)/(3^3-4^3)
CCcorrection_monomer1	-0.405462	in h: (CCaTZ_monomer1*3^3 - CCaQZ_monomer1*4^3)/(3^3-4^3)
CCcorrection_monomer2	-1.15075	in h: (CCaTZ_monomer2*3^3 - CCaQZ_monomer2*4^3)/(3^3-4^3)
correction_dimer	-0.0916162	in h: CCcorrection_dimer - MP2correction_dimer
correction_monomer1	-0.0337735	in h: CCcorrection_monomer1 - MP2correction_monomer1
correction_monomer2	-0.0578659	in h: CCcorrection_monomer2 - MP2correction_monomer2
E_dimer	-326.419	in h: HF_dimer + MP2_dimer + correction_dimer
E_monomer1	-78.4749	in h: HF_monomer1 + MP2_monomer1 + correction_monomer1
E_monomer2	-247.944	in h: HF_monomer2 + MP2_monomer2 + correction_monomer2
HF_part	0.295894	kJ/mol: 2625.5*(HF_dimer-HF_monomer1-HF_monomer2)
MP2_part	-0.639462	kJ/mol: 2625.5*(MP2_dimer-MP2_monomer1-MP2_monomer2)
correction_part	0.0609198	kJ/mol: 2625.5*(correction_dimer-correction_monomer1-correction_monomer2)
dE	-0.282648	kJ/mol: 2625.5*(E_dimer - E_monomer1 - E_monomer2)
		the "sterling silver level" result from PCCP 2022 Vol. 24 p. 25559 Table 1: -0.042*4.184 = -0.1757 kJ/mol
